# Supplementary material for: Genome-wide identification of long non-coding RNA and mRNA profiling using RNA sequencing in subjects with sensitive skin
Source: Oncotarget. 2017 Dec 12;8(70):114894–910. doi: 10.18632/oncotarget.23147 (PMC5777740; doi:10.18632/oncotarget.23147)
Supplement: Supplementary file 2 [file oncotarget-08-114894-s002.xls]

## Sheet: Supplemental Table 1
Annotated_lncRNA_ID	Annotated_lncRNA_Gene_ID	Annotated_lncRNA_Gene_Name	Annotated_lncRNA_Gene_Description	Gene_Type	Status	Chromosome	Start	End	Strand	Exon_number	Length	ORF
ENST00000530525.1	ENSG00000255143.1	RP11-805J14.3	--	sense_overlapping	Annotated_lncRNA	chr11	70129297	70149623	+	2	497	72
ENST00000500632.1	ENSG00000247903.1	RP11-421F16.3	--	antisense	Annotated_lncRNA	chr12	26971586	26979582	+	2	2549	88
ENST00000466343.2	ENSG00000254539.1	RP4-791M13.3	--	lincRNA	Annotated_lncRNA	chr1	149048576	149051273	+	2	869	88
ENST00000621460	ENSG00000275981	EGOT	EGOT conserved intronic region [Source:RFAM;Acc:RF01958]	misc_RNA	Annotated_lncRNA	chr3	4750333	4750685	+	1	353	72
ENST00000629441.1	ENSG00000280832.1	ST3GAL4-AS1	--	antisense	Annotated_lncRNA	chr11	126340889	126355579	-	2	1572	110
ENST00000424887.1	ENSG00000224031.1	TCEAL3-AS1	--	antisense	Annotated_lncRNA	chrX	103626076	103626492	-	2	361	42
ENST00000432673.1	ENSG00000225177.5	RP11-390P2.4	--	antisense	Annotated_lncRNA	chr6	138692548	138697288	+	3	917	108
ENST00000344893.4	ENSG00000197332.8	CTC-499B15.5	--	lincRNA	Annotated_lncRNA	chr19	11639776	11686569	+	10	3383	282
ENST00000448513.1	ENSG00000227053.1	RP11-395B7.4	--	antisense	Annotated_lncRNA	chr7	101014325	101017601	-	3	372	113
ENST00000417390.1	ENSG00000227945.1	RP11-103C16.2	--	antisense	Annotated_lncRNA	chr6	128027886	128085248	+	5	752	108
ENST00000422178.1	ENSG00000234997.1	AC016745.3	--	antisense	Annotated_lncRNA	chr2	113424495	113425324	+	2	508	66
ENST00000428939.3	ENSG00000233429.9	HOTAIRM1	--	antisense	Annotated_lncRNA	chr7	27098839	27100139	+	2	889	110
ENST00000438195.5	ENSG00000237352.3	LINC01358	--	lincRNA	Annotated_lncRNA	chr1	59020588	59044614	+	4	306	56
ENST00000635687.1	ENSG00000228526.4	MIR34AHG	--	lincRNA	Annotated_lncRNA	chr1	9148011	9182392	-	2	4211	165
ENST00000592022.1	ENSG00000267383.6	CTC-260E6.6	--	antisense	Annotated_lncRNA	chr19	20216146	20220419	-	2	1268	86
ENST00000560865.1	ENSG00000259366.1	CTD-2647L4.4	--	sense_intronic	Annotated_lncRNA	chr8	29055935	29056685	+	2	552	88
ENST00000565521.1	ENSG00000260774.1	CTD-2083E4.4	--	processed_transcript	Annotated_lncRNA	chr5	213898	217279	-	2	2881	106
ENST00000436416.1	ENSG00000225113.1	RP5-1160K1.3	--	sense_overlapping	Annotated_lncRNA	chr1	109596225	109597781	+	2	596	100
ENST00000534477.5	ENSG00000251381.7	LINC00958	--	lincRNA	Annotated_lncRNA	chr11	12980211	12989539	-	3	888	89
ENST00000416263.3	ENSG00000229980.4	TOB1-AS1	--	processed_transcript	Annotated_lncRNA	chr17	50866679	50868307	+	2	1351	177
ENST00000596472.1	ENSG00000268677.1	CTB-33G10.6	--	antisense	Annotated_lncRNA	chr19	49688853	49690573	-	2	427	114
ENST00000591087.1	ENSG00000267757.4	EML2-AS1	--	processed_transcript	Annotated_lncRNA	chr19	45641494	45642789	+	2	838	112
ENST00000414904.1	ENSG00000232284.7	GNG12-AS1	--	antisense	Annotated_lncRNA	chr1	67955405	68026762	+	4	796	86
ENST00000399894.6	ENSG00000231527.5	RP11-374M1.2	--	processed_transcript	Annotated_lncRNA	chr9	61972269	61973679	+	2	579	119
ENST00000603199.1	ENSG00000270820.5	RP11-355B11.2	--	antisense	Annotated_lncRNA	chr2	61471380	61480410	+	2	540	111
ENST00000561039.1	ENSG00000259536.5	RP11-111A22.1	--	antisense	Annotated_lncRNA	chr15	40508024	40553250	+	3	565	112
ENST00000584926.5	ENSG00000175061.17	LRRC75A-AS1	--	processed_transcript	Annotated_lncRNA	chr17	16439037	16441615	+	6	604	69
ENST00000442829.1	ENSG00000225284.1	AC018693.6	--	antisense	Annotated_lncRNA	chr2	38861720	38863133	+	2	550	88
ENST00000444963.1	ENSG00000229774.1	AC018866.1	--	lincRNA	Annotated_lncRNA	chr2	120686635	120710465	-	2	324	81
ENST00000487317	ENSG00000242066	RN7SL214P	RNA, 7SL, cytoplasmic 214, pseudogene [Source:HGNC Symbol;Acc:HGNC:46230]	misc_RNA	Annotated_lncRNA	chr15	77916718	77916982	-	1	265	38
ENST00000440341.1	ENSG00000235610.1	AC013448.2	--	lincRNA	Annotated_lncRNA	chr2	223505476	223510933	+	2	787	82
ENST00000590744.1	ENSG00000267248.1	CTD-2319I12.4	--	processed_transcript	Annotated_lncRNA	chr17	60126535	60134998	-	4	786	140
ENST00000509161.1	ENSG00000248810.1	RP11-362F19.1	--	lincRNA	Annotated_lncRNA	chr4	141321129	141326007	-	2	2839	106
ENST00000456933.1	ENSG00000228971.2	RP11-286B14.1	--	lincRNA	Annotated_lncRNA	chr1	95510167	95782342	+	4	714	98
ENST00000587128.1	ENSG00000267058.1	RP11-15A1.3	--	lincRNA	Annotated_lncRNA	chr19	43891804	43901805	-	3	2193	108
ENST00000632210.1	ENSG00000281969.1	XXyac-YR38GF2.1	--	TEC	Annotated_lncRNA	chr6	39818751	39823227	+	1	4477	185
ENST00000580180.5	ENSG00000175061.17	LRRC75A-AS1	--	processed_transcript	Annotated_lncRNA	chr17	16438985	16441830	+	5	753	121
ENST00000430620.3	ENSG00000235257.8	ITGA9-AS1	--	processed_transcript	Annotated_lncRNA	chr3	37808496	37851450	-	5	709	90
ENST00000533528.1	ENSG00000246067.7	RAB30-AS1	--	lincRNA	Annotated_lncRNA	chr11	83072104	83092338	+	2	340	54
ENST00000441249.1	ENSG00000226571.1	RP11-445F6.2	--	antisense	Annotated_lncRNA	chr6	139271362	139287307	+	4	914	120
ENST00000570266.2	ENSG00000260911.2	RP11-196G11.2	--	lincRNA	Annotated_lncRNA	chr16	31043150	31049868	+	2	449	75
ENST00000536447.6	ENSG00000237037.9	NDUFA6-AS1	--	processed_transcript	Annotated_lncRNA	chr22	42090967	42124959	+	5	774	130
ENST00000500850.2	ENSG00000246283.2	CTD-2036P10.3	--	lincRNA	Annotated_lncRNA	chr15	42740748	42743202	+	2	2017	79
ENST00000446720.2	ENSG00000249803.5	RP11-114H21.2	--	lincRNA	Annotated_lncRNA	chr5	136466677	136520298	+	3	427	96
ENST00000438689.6	ENSG00000226711.6	FAM66C	--	antisense	Annotated_lncRNA	chr12	8194299	8195276	+	4	503	100
ENST00000591263.5	ENSG00000267278.5	MAP3K14-AS1	--	antisense	Annotated_lncRNA	chr17	45247925	45267490	+	4	454	151
ENST00000622988.1	ENSG00000278997.1	RP11-131M11.2	--	TEC	Annotated_lncRNA	chr1	33141871	33143230	-	1	1360	123
ENST00000621575.1	ENSG00000276672.1	RP11-142E9.1	--	sense_intronic	Annotated_lncRNA	chr13	33846190	33850825	+	1	4636	131
ENST00000622980.1	ENSG00000278992.1	RP11-43N22.1	--	TEC	Annotated_lncRNA	chr10	76270206	76270800	+	1	595	97
ENST00000569938.1	ENSG00000261472.1	RP11-467I17.1	--	lincRNA	Annotated_lncRNA	chr16	79505603	79516293	+	2	419	86
ENST00000623619.1	ENSG00000279092.1	RP11-1H8.5	--	TEC	Annotated_lncRNA	chr15	34415450	34420273	-	1	4824	225
ENST00000323813.3	ENSG00000176912.3	TYMSOS	--	processed_transcript	Annotated_lncRNA	chr18	649620	658340	-	2	844	154
ENST00000588765.4	ENSG00000267106.5	ZNF561-AS1	--	processed_transcript	Annotated_lncRNA	chr19	9621503	9633614	+	4	579	102
ENST00000501164.2	ENSG00000245080.5	RP11-320N21.1	--	antisense	Annotated_lncRNA	chr8	95066808	95072920	-	2	2632	133
ENST00000563434.1	ENSG00000259953.1	RP11-4O1.2	--	sense_overlapping	Annotated_lncRNA	chr9	112032555	112037730	-	2	4488	125
ENST00000610430.1	ENSG00000273893.1	RP1-101A2.1	--	sense_intronic	Annotated_lncRNA	chr20	46681676	46682375	-	1	700	73
ENST00000572358.1	ENSG00000262119.1	RP11-483C6.1	--	sense_intronic	Annotated_lncRNA	chr14	26592747	26594517	-	1	1771	87
ENST00000627783.1	ENSG00000280551.1	RP11-358D17.2	--	TEC	Annotated_lncRNA	chr4	119042024	119043937	+	1	1914	102
ENST00000420707.5	ENSG00000237975.6	FLG-AS1	--	antisense	Annotated_lncRNA	chr1	152189351	152341110	+	9	906	103
ENST00000610106.5	ENSG00000186594.12	MIR22HG	--	lincRNA	Annotated_lncRNA	chr17	1712767	1716208	-	4	450	81
ENST00000507856.1	ENSG00000249846.6	RP11-77P16.4	--	lincRNA	Annotated_lncRNA	chr3	130112550	130119430	+	2	569	72
ENST00000619625.4	ENSG00000225484.6	NUTM2B-AS1	--	antisense	Annotated_lncRNA	chr10	79716445	79826299	-	6	7611	124
ENST00000613361.1	ENSG00000277938.1	RP5-965G21.3	--	lincRNA	Annotated_lncRNA	chr20	25229150	25231933	+	1	2784	138
ENST00000594318.1	ENSG00000267886.1	CTD-2291D10.4	--	lincRNA	Annotated_lncRNA	chr19	23075201	23095616	+	4	581	96
ENST00000515055.1	ENSG00000250135.1	RP4-622L5.2	--	sense_intronic	Annotated_lncRNA	chr1	32170733	32176568	+	2	667	124
ENST00000533935.5	ENSG00000230487.7	PSMG3-AS1	--	lincRNA	Annotated_lncRNA	chr7	1570142	1584418	+	5	542	98
ENST00000515882.1	ENSG00000248228.1	SLIT2-IT1	--	sense_intronic	Annotated_lncRNA	chr4	20392189	20394856	+	4	601	85
ENST00000569175.2	ENSG00000261731.2	CTD-2358C21.4	--	antisense	Annotated_lncRNA	chr16	31709113	31711984	-	2	441	99
ENST00000577281.2	ENSG00000263680.2	RP11-57A1.1	--	lincRNA	Annotated_lncRNA	chr17	72425939	72428852	+	2	833	77
ENST00000464971	ENSG00000243951	RN7SL308P	RNA, 7SL, cytoplasmic 308, pseudogene [Source:HGNC Symbol;Acc:HGNC:46324]	misc_RNA	Annotated_lncRNA	chr8	80776666	80776962	-	1	297	60
ENST00000593011.5	ENSG00000237975.6	FLG-AS1	--	antisense	Annotated_lncRNA	chr1	152168125	152332686	+	4	532	134
ENST00000609752.1	ENSG00000235641.4	LINC00484	--	lincRNA	Annotated_lncRNA	chr9	91159601	91162705	+	2	591	85
ENST00000560034.1	ENSG00000259519.1	RP11-519G16.2	--	antisense	Annotated_lncRNA	chr15	45170344	45199958	+	2	292	55
ENST00000586942.5	ENSG00000163597.14	SNHG16	--	processed_transcript	Annotated_lncRNA	chr17	76557769	76563160	+	5	568	125
ENST00000473329.1	ENSG00000243849.1	CFAP44-AS1	--	antisense	Annotated_lncRNA	chr3	113403991	113427046	+	2	396	52
ENST00000628476.1	ENSG00000241288.7	RP11-379B18.5	--	processed_transcript	Annotated_lncRNA	chr3	125914467	125915883	-	2	965	120
ENST00000520422.5	ENSG00000253161.5	LINC01605	--	lincRNA	Annotated_lncRNA	chr8	37421404	37493834	-	3	734	126
ENST00000592107.5	ENSG00000100181.21	TPTEP1	--	lincRNA	Annotated_lncRNA	chr22	16601948	16615111	+	4	1019	166
ENST00000503051.1	ENSG00000248866.1	USP46-AS1	--	lincRNA	Annotated_lncRNA	chr4	52659406	52661668	+	2	1048	99
ENST00000530686.5	ENSG00000245573.7	BDNF-AS	--	antisense	Annotated_lncRNA	chr11	27506838	27675978	+	6	973	102
ENST00000560387.1	ENSG00000259635.1	AC100830.3	--	antisense	Annotated_lncRNA	chr15	64701248	64719602	+	2	1609	159
ENST00000625445.1	ENSG00000281649.1	EBLN3	--	lincRNA	Annotated_lncRNA	chr9	37079857	37090507	+	2	4520	118
ENST00000593476.1	ENSG00000268530.5	CTC-273B12.5	--	antisense	Annotated_lncRNA	chr19	48465611	48469693	-	3	631	115
ENST00000412122.2	ENSG00000225194.2	LINC00092	--	lincRNA	Annotated_lncRNA	chr9	96019732	96021760	-	2	1726	207
ENST00000420195.1	ENSG00000224660.1	SH3BP5-AS1	--	antisense	Annotated_lncRNA	chr3	15254184	15264493	+	3	5570	125
ENST00000427188.1	ENSG00000185186.8	LINC00313	--	lincRNA	Annotated_lncRNA	chr21	43470433	43471592	-	2	967	286
ENST00000628498.1	ENSG00000231794.5	AC009542.2	--	antisense	Annotated_lncRNA	chr7	135199608	135209837	+	4	656	103
ENST00000448255.5	ENSG00000226383.5	AC093375.1	--	lincRNA	Annotated_lncRNA	chr2	156011617	156024613	-	5	797	86
ENST00000609671.1	ENSG00000273035.1	RP11-449G16.1	--	sense_intronic	Annotated_lncRNA	chr2	39323328	39323804	-	1	477	47
ENST00000622936.1	ENSG00000278954.1	RP13-415G19.2	--	TEC	Annotated_lncRNA	chr17	41665566	41668031	+	1	2466	271
ENST00000600047.1	ENSG00000268713.1	CTC-444N24.8	--	lincRNA	Annotated_lncRNA	chr19	57261354	57262738	+	1	1385	87
ENST00000467897.2	ENSG00000273433.1	RP1-170O19.22	--	processed_transcript	Annotated_lncRNA	chr7	27128969	27152561	-	3	919	229
ENST00000575922.5	ENSG00000260005.6	AC027601.1	--	antisense	Annotated_lncRNA	chr17	81228707	81233983	+	4	4506	458
ENST00000422961.5	ENSG00000242282.6	AC108488.4	--	lincRNA	Annotated_lncRNA	chr2	3531813	3536873	-	3	791	117
ENST00000555157.1	ENSG00000258949.1	RP11-857B24.5	--	antisense	Annotated_lncRNA	chr14	44898908	44911863	-	3	360	86
ENST00000518152.1	ENSG00000246366.6	LACTB2-AS1	--	antisense	Annotated_lncRNA	chr8	70608682	70646490	+	3	784	133
ENST00000629314.2	ENSG00000235257.8	ITGA9-AS1	--	processed_transcript	Annotated_lncRNA	chr3	37808496	37861732	-	2	417	59
ENST00000512932.5	ENSG00000251022.6	THAP9-AS1	--	antisense	Annotated_lncRNA	chr4	82894250	82900559	-	3	971	102
ENST00000455578.5	ENSG00000172250.14	SERHL	--	processed_transcript	Annotated_lncRNA	chr22	42500579	42512559	+	10	1712	168
ENST00000413531.5	ENSG00000231365.5	RP11-418J17.1	--	antisense	Annotated_lncRNA	chr1	119140730	119234181	+	5	1154	84
ENST00000554631.2	ENSG00000235706.7	DICER1-AS1	--	antisense	Annotated_lncRNA	chr14	95157645	95179933	+	3	1709	159
ENST00000455105.1	ENSG00000237343.1	RP11-763B22.4	--	lincRNA	Annotated_lncRNA	chr1	144418113	144419192	-	2	314	99
ENST00000567888.1	ENSG00000260778.3	RP11-304L19.13	--	lincRNA	Annotated_lncRNA	chr16	2268623	2273039	+	2	274	91
ENST00000560140.1	ENSG00000259181.1	RP11-463I20.3	--	lincRNA	Annotated_lncRNA	chr15	34993646	35003221	+	2	473	56
ENST00000502373.5	ENSG00000250930.5	LNX1-AS1	--	antisense	Annotated_lncRNA	chr4	53496400	53500502	+	2	286	71
ENST00000466836.1	ENSG00000241313.2	WWTR1-AS1	--	antisense	Annotated_lncRNA	chr3	149657052	149657806	+	2	468	156
ENST00000590304.1	ENSG00000266963.1	AC005625.1	--	antisense	Annotated_lncRNA	chr19	38361795	38362484	-	2	472	145
ENST00000588495.5	ENSG00000267107.6	PCAT19	--	lincRNA	Annotated_lncRNA	chr19	41454169	41500644	-	4	3472	113
ENST00000538094.1	ENSG00000214851.4	LINC00612	--	processed_transcript	Annotated_lncRNA	chr12	9055586	9065070	-	3	2213	248
ENST00000529392.1	ENSG00000245498.6	RP11-677M14.7	--	antisense	Annotated_lncRNA	chr11	124800910	124806745	+	3	2792	77
ENST00000417034.1	ENSG00000205861.11	C1QTNF9B-AS1	--	antisense	Annotated_lncRNA	chr13	23891459	23897263	+	2	468	90
ENST00000429892.5	ENSG00000212694.8	LINC01089	--	lincRNA	Annotated_lncRNA	chr12	121795267	121803484	-	7	1521	111
ENST00000521383.5	ENSG00000247081.7	BAALC-AS1	--	antisense	Annotated_lncRNA	chr8	103246473	103298763	-	4	736	127
ENST00000597949.1	ENSG00000249786.7	EAF1-AS1	--	antisense	Annotated_lncRNA	chr3	15436171	15440566	-	3	816	112
ENST00000444320.5	ENSG00000179818.13	PCBP1-AS1	--	processed_transcript	Annotated_lncRNA	chr2	70050141	70086273	-	7	809	111
ENST00000435346.1	ENSG00000223516.1	AFF2-IT1	--	sense_intronic	Annotated_lncRNA	chrX	148546878	148547397	+	2	443	62
ENST00000451298.1	ENSG00000217576.7	RP11-248G5.8	--	processed_transcript	Annotated_lncRNA	chr13	52167709	52291557	-	22	3796	219
ENST00000581910.5	ENSG00000263508.5	RP11-963H4.3	--	lincRNA	Annotated_lncRNA	chr17	10849541	10880895	+	2	442	56
ENST00000413096.1	ENSG00000236116.1	AC064853.2	--	sense_intronic	Annotated_lncRNA	chr2	227616998	227617790	-	2	540	167
ENST00000422124.1	ENSG00000238142.1	RP11-108M9.4	--	lincRNA	Annotated_lncRNA	chr1	16888538	16889373	-	2	406	121
ENST00000435697.1	ENSG00000215386.10	MIR99AHG	--	lincRNA	Annotated_lncRNA	chr21	16419432	16487895	+	2	716	77
ENST00000454638.5	ENSG00000226688.6	ENTPD1-AS1	--	antisense	Annotated_lncRNA	chr10	95918938	96090212	-	3	2933	124
ENST00000624009.3	ENSG00000204054.12	LINC00963	--	processed_transcript	Annotated_lncRNA	chr9	129491089	129508516	+	4	663	99
ENST00000616925	ENSG00000277515	RN7SL495P	RNA, 7SL, cytoplasmic 495, pseudogene [Source:HGNC Symbol;Acc:HGNC:46511]	misc_RNA	Annotated_lncRNA	chr15	22609141	22609377	-	1	237	38
ENST00000304751.9	ENSG00000215241.3	RP11-266K4.9	--	lincRNA	Annotated_lncRNA	chr12	8235415	8238946	+	2	795	144
ENST00000477249.6	ENSG00000175061.17	LRRC75A-AS1	--	processed_transcript	Annotated_lncRNA	chr17	16439057	16441966	+	5	891	96
ENST00000635070.1	ENSG00000250742.2	RP11-834C11.4	--	lincRNA	Annotated_lncRNA	chr12	54126213	54142493	+	3	1341	139
ENST00000553843.5	ENSG00000258545.5	RHOXF1-AS1	--	antisense	Annotated_lncRNA	chrX	120036236	120146854	+	5	2102	138
ENST00000565722.1	ENSG00000245768.6	RP11-410D17.2	--	lincRNA	Annotated_lncRNA	chr16	58749677	58862081	+	2	484	80
ENST00000560778.2	ENSG00000259417.2	LINC01314	--	lincRNA	Annotated_lncRNA	chr15	80195484	80252213	-	3	6890	215
ENST00000585457.5	ENSG00000267080.5	ASB16-AS1	--	antisense	Annotated_lncRNA	chr17	44175973	44186671	-	4	2213	281
ENST00000455219.7	ENSG00000233723.7	LINC01122	--	lincRNA	Annotated_lncRNA	chr2	58428385	58696055	+	3	564	79
ENST00000441052.1	ENSG00000235314.1	LINC00957	--	lincRNA	Annotated_lncRNA	chr7	44039523	44042306	+	2	2590	270
ENST00000422239.5	ENSG00000227014.5	AC007285.6	--	antisense	Annotated_lncRNA	chr7	29988600	30025600	+	4	893	210
ENST00000616866.1	ENSG00000277744.1	CTC-435M10.12	--	sense_intronic	Annotated_lncRNA	chr19	41373971	41374419	+	1	449	142
ENST00000501817.6	ENSG00000245571.6	AP001258.4	--	lincRNA	Annotated_lncRNA	chr11	59130133	59142755	-	5	2110	120
ENST00000609696.1	ENSG00000225670.4	CADM3-AS1	--	antisense	Annotated_lncRNA	chr1	159201306	159207973	-	2	480	136
ENST00000503474.5	ENSG00000237125.8	HAND2-AS1	--	antisense	Annotated_lncRNA	chr4	173530463	173585728	+	5	1579	87
ENST00000571113.1	ENSG00000262663.1	RP11-497H17.1	--	lincRNA	Annotated_lncRNA	chr17	82918282	82918785	+	1	504	96
ENST00000418564.5	ENSG00000179818.13	PCBP1-AS1	--	processed_transcript	Annotated_lncRNA	chr2	69963488	70086273	-	5	547	71
ENST00000444188.1	ENSG00000226445.1	XXyac-YX65C7_A.2	--	antisense	Annotated_lncRNA	chr6	169213254	169239565	+	3	980	177
ENST00000535922.1	ENSG00000255949.1	AP003419.16	--	antisense	Annotated_lncRNA	chr11	67431367	67435399	-	2	470	129
ENST00000620572.1	ENSG00000277539.1	RP11-298C2.1	--	sense_intronic	Annotated_lncRNA	chr3	71276087	71289616	-	3	449	59
ENST00000585204	ENSG00000265327	RN7SL411P	RNA, 7SL, cytoplasmic 411, pseudogene [Source:HGNC Symbol;Acc:HGNC:46427]	misc_RNA	Annotated_lncRNA	chr3	40209005	40209304	+	1	300	59
ENST00000526648.2	ENSG00000254936.4	AF131215.3	--	sense_intronic	Annotated_lncRNA	chr8	11123381	11126064	-	2	1741	131
ENST00000523617.5	ENSG00000254211.5	LINC01485	--	lincRNA	Annotated_lncRNA	chr5	173786928	173790925	-	4	586	134
ENST00000566841.1	ENSG00000259805.1	RP11-382A20.5	--	antisense	Annotated_lncRNA	chr15	82925884	83103443	+	2	754	101
ENST00000441414.1	ENSG00000236337.1	FMR1-IT1	--	sense_intronic	Annotated_lncRNA	chrX	147946941	147947583	+	2	343	45
ENST00000456685.5	ENSG00000189223.13	PAX8-AS1	--	processed_transcript	Annotated_lncRNA	chr2	113211522	113239690	+	6	1207	171
ENST00000432922.5	ENSG00000224592.5	RP5-884C9.2	--	lincRNA	Annotated_lncRNA	chr1	38047314	38105734	+	4	593	197
ENST00000563812.1	ENSG00000253352.8	TUG1	--	antisense	Annotated_lncRNA	chr22	30971480	30973109	+	2	386	95
ENST00000624338.1	ENSG00000280123.1	RP11-267M23.1	--	TEC	Annotated_lncRNA	chr8	94427712	94429888	-	1	2177	103
ENST00000413796.1	ENSG00000233214.1	AC002511.2	--	lincRNA	Annotated_lncRNA	chr19	35424062	35424652	-	2	450	137
ENST00000464612.5	ENSG00000197989.13	SNHG12	--	antisense	Annotated_lncRNA	chr1	28578538	28581010	-	4	719	80
ENST00000528133.1	ENSG00000254676.1	RP11-727A23.4	--	sense_overlapping	Annotated_lncRNA	chr11	83180144	83184520	+	2	905	62
ENST00000507957.1	ENSG00000249085.1	CTD-2631K10.1	--	antisense	Annotated_lncRNA	chr5	72794405	72816565	-	2	493	118
ENST00000450081.5	ENSG00000215190.8	LINC00680	--	lincRNA	Annotated_lncRNA	chr6	57946074	57961501	-	5	1593	156
ENST00000595301.1	ENSG00000268201.1	CTD-3138B18.6	--	sense_intronic	Annotated_lncRNA	chr19	58266635	58267685	+	2	550	127
ENST00000505089.6	ENSG00000248360.7	LINC00504	--	lincRNA	Annotated_lncRNA	chr4	14470465	14888169	-	7	4672	334
ENST00000588925.5	ENSG00000267787.5	RP11-35G9.5	--	antisense	Annotated_lncRNA	chr18	57639455	57738044	+	6	1976	199
ENST00000607601.1	ENSG00000271943.1	RP11-222K16.1	--	lincRNA	Annotated_lncRNA	chr3	27638315	27638776	+	1	462	100
ENST00000474313.1	ENSG00000241158.5	ADAMTS9-AS1	--	antisense	Annotated_lncRNA	chr3	64561711	64587319	+	2	561	68
ENST00000513358.3	ENSG00000250899.3	RP11-253E3.3	--	lincRNA	Annotated_lncRNA	chr12	3041437	3044950	+	1	3514	285
ENST00000440034.1	ENSG00000236494.1	RP11-89N17.4	--	lincRNA	Annotated_lncRNA	chr7	33795468	33803156	-	3	1005	97
ENST00000451982.6	ENSG00000242086.8	LINC00969	--	lincRNA	Annotated_lncRNA	chr3	195681279	195708807	+	8	1161	209
ENST00000618306.1	ENSG00000276850.4	CH17-360D5.2	--	lincRNA	Annotated_lncRNA	chr10	47934348	47985987	-	2	372	69
ENST00000576797.1	ENSG00000262097.1	CTD-2135D7.5	--	lincRNA	Annotated_lncRNA	chr16	14013031	14016001	-	2	568	78
ENST00000588654.1	ENSG00000188825.13	LINC00910	--	lincRNA	Annotated_lncRNA	chr17	43381288	43388334	-	3	541	113
ENST00000581232.1	ENSG00000265496.3	MIR1539	--	antisense	Annotated_lncRNA	chr18	49487339	49491878	+	2	582	77
ENST00000443037.1	ENSG00000234899.9	SOX9-AS1	--	processed_transcript	Annotated_lncRNA	chr17	72110178	72110724	-	2	394	75
ENST00000624017.1	ENSG00000278928.1	RP11-481F24.3	--	TEC	Annotated_lncRNA	chr16	55704119	55706422	+	1	2304	137
ENST00000445498.5	ENSG00000225778.5	PROSER2-AS1	--	antisense	Annotated_lncRNA	chr10	11849608	11894700	-	6	3146	197
ENST00000624463.1	ENSG00000280285.1	RP11-630A13.4	--	TEC	Annotated_lncRNA	chr4	56662469	56665694	-	1	3226	139
ENST00000523648.5	ENSG00000241956.9	CTC-340A15.2	--	antisense	Annotated_lncRNA	chr5	164296918	164493112	+	4	748	157
ENST00000621103.4	ENSG00000233006.6	AC034220.3	--	processed_transcript	Annotated_lncRNA	chr5	132311285	132369916	-	8	1793	120
ENST00000560750.1	ENSG00000179523.4	EIF3J-AS1	--	lincRNA	Annotated_lncRNA	chr15	44527257	44536640	-	3	1093	98
ENST00000508443.1	ENSG00000248544.2	CTB-47B11.3	--	antisense	Annotated_lncRNA	chr5	157375741	157384939	-	2	1932	193
ENST00000635364.1	ENSG00000282859.1	CTA-250D13.1	--	sense_intronic	Annotated_lncRNA	chr7	114560961	114561517	+	1	557	86
ENST00000560740.1	ENSG00000259644.1	RP11-680F8.4	--	sense_intronic	Annotated_lncRNA	chr15	29728186	29729531	-	1	1346	90
ENST00000560292.2	ENSG00000259658.3	RP11-89K11.1	--	lincRNA	Annotated_lncRNA	chr15	101737109	101744804	-	2	625	138
ENST00000431661.1	ENSG00000215533.8	LINC00189	--	sense_overlapping	Annotated_lncRNA	chr21	29194037	29284207	+	3	308	57
ENST00000471935.1	ENSG00000241657.1	TRBV11-2	--	lincRNA	Annotated_lncRNA	chr7	142433895	142434394	+	2	408	135
ENST00000568648.1	ENSG00000261291.1	RP11-295M3.2	--	sense_intronic	Annotated_lncRNA	chr16	53168522	53169450	+	2	510	77
ENST00000607072.1	ENSG00000272542.1	RP11-255P5.2	--	lincRNA	Annotated_lncRNA	chr13	102888858	102889834	+	1	977	66
ENST00000427243.5	ENSG00000224093.5	RP5-1033H22.2	--	antisense	Annotated_lncRNA	chr1	93592250	93602440	+	3	639	101
ENST00000578092.5	ENSG00000263812.5	LINC00908	--	lincRNA	Annotated_lncRNA	chr18	76528655	76558220	+	2	555	148
ENST00000630748.2	ENSG00000225963.7	AC009950.2	--	antisense	Annotated_lncRNA	chr2	230125225	230173988	+	5	891	110
ENST00000591932.5	ENSG00000267106.5	ZNF561-AS1	--	processed_transcript	Annotated_lncRNA	chr19	9621291	9633885	+	3	676	68
ENST00000501918.2	ENSG00000245385.2	RP11-334E6.10	--	antisense	Annotated_lncRNA	chr11	119336249	119337309	-	2	507	106
ENST00000578443.1	ENSG00000265204.1	RP11-403A21.3	--	antisense	Annotated_lncRNA	chr18	24076794	24099320	-	2	564	117
ENST00000458080.1	ENSG00000226471.6	CTA-292E10.6	--	antisense	Annotated_lncRNA	chr22	28800683	28848559	+	4	505	85
ENST00000624128.1	ENSG00000203875.10	SNHG5	--	processed_transcript	Annotated_lncRNA	chr6	85665772	85678431	-	2	672	113
ENST00000555688.1	ENSG00000258441.1	LINC00641	--	processed_transcript	Annotated_lncRNA	chr14	21200461	21206900	-	2	1763	95
ENST00000439407.1	ENSG00000227110.6	LMCD1-AS1	--	antisense	Annotated_lncRNA	chr3	8498609	8611924	-	4	576	119
ENST00000602806.1	ENSG00000225518.2	RP11-396C23.2	--	lincRNA	Annotated_lncRNA	chr1	226083639	226089496	+	3	595	134
ENST00000419719.1	ENSG00000237877.6	LINC01473	--	lincRNA	Annotated_lncRNA	chr2	186033531	186083223	-	5	587	62
ENST00000623984.1	ENSG00000279535.1	AC113188.2	--	TEC	Annotated_lncRNA	chr8	118189455	118189970	-	1	516	107
ENST00000423747.2	ENSG00000223537.2	RP5-919F19.5	--	antisense	Annotated_lncRNA	chr6	109487906	109506800	+	3	382	127
ENST00000606892.1	ENSG00000231889.7	TRAF3IP2-AS1	--	antisense	Annotated_lncRNA	chr6	111565251	111576877	+	3	730	97
ENST00000507949.1	ENSG00000248991.1	RP11-73G16.2	--	lincRNA	Annotated_lncRNA	chr4	151919468	151943933	+	4	488	80
ENST00000497320.2	ENSG00000242474.2	AC093627.9	--	lincRNA	Annotated_lncRNA	chr7	148011	149466	-	2	746	93
ENST00000624725.1	ENSG00000278983.1	RP11-426J5.3	--	TEC	Annotated_lncRNA	chr18	48564795	48568342	+	1	3548	114
ENST00000426066.1	ENSG00000236850.4	BMS1P20	--	processed_transcript	Annotated_lncRNA	chr22	22303224	22322847	+	10	1776	147
ENST00000498823	ENSG00000243446	RN7SL284P	RNA, 7SL, cytoplasmic 284, pseudogene [Source:HGNC Symbol;Acc:HGNC:46300]	misc_RNA	Annotated_lncRNA	chr10	77912271	77912545	-	1	275	56
ENST00000535594.1	ENSG00000255886.1	RP11-196H14.2	--	antisense	Annotated_lncRNA	chr12	64038562	64097618	-	3	671	140
ENST00000586421.1	ENSG00000267270.5	PARD6G-AS1	--	antisense	Annotated_lncRNA	chr18	80147925	80171733	+	3	3333	174
ENST00000517521.5	ENSG00000254109.5	RBPMS-AS1	--	antisense	Annotated_lncRNA	chr8	30382119	30385401	-	3	909	161
ENST00000566960.1	ENSG00000260111.1	RP11-529K1.4	--	antisense	Annotated_lncRNA	chr16	70379457	70399502	+	2	590	103
ENST00000364711	ENSG00000201581	RN7SKP78	RNA, 7SK small nuclear pseudogene 78 [Source:HGNC Symbol;Acc:HGNC:45802]	misc_RNA	Annotated_lncRNA	chr10	6149623	6149940	+	1	318	69
ENST00000501280.3	ENSG00000245275.7	SAP30L-AS1	--	antisense	Annotated_lncRNA	chr5	154436001	154445850	-	3	568	75
ENST00000421737.1	ENSG00000232316.1	RP1-124C6.1	--	lincRNA	Annotated_lncRNA	chr6	113428540	113433421	-	2	524	94
ENST00000501825.2	ENSG00000245685.6	AF146191.4	--	lincRNA	Annotated_lncRNA	chr4	189864262	189939837	-	3	841	130
ENST00000624148.1	ENSG00000279089.1	RP11-481C4.2	--	TEC	Annotated_lncRNA	chr17	51183191	51186403	-	1	3213	104
ENST00000370438.2	ENSG00000238039.1	AF011889.2	--	lincRNA	Annotated_lncRNA	chrX	149511509	149526264	-	2	655	121
ENST00000558382.2	ENSG00000259275.2	RP11-522B15.3	--	lincRNA	Annotated_lncRNA	chr15	96354237	96403803	+	2	570	132
ENST00000415129.1	ENSG00000224376.1	AC017104.6	--	processed_transcript	Annotated_lncRNA	chr2	231388976	231394984	+	3	720	197
ENST00000565937.1	ENSG00000261123.1	RP11-304L19.3	--	sense_intronic	Annotated_lncRNA	chr16	2094830	2097026	-	2	596	90
ENST00000505637.1	ENSG00000251141.5	RP11-53O19.1	--	antisense	Annotated_lncRNA	chr5	44777204	44808736	-	2	220	61
ENST00000411630.6	ENSG00000226950.6	DANCR	--	processed_transcript	Annotated_lncRNA	chr4	52712404	52714137	+	3	904	116
ENST00000508847.1	ENSG00000251611.1	RP11-610P16.1	--	lincRNA	Annotated_lncRNA	chr4	151407551	151408835	-	2	358	119
ENST00000447149.5	ENSG00000235271.5	LINC01422	--	lincRNA	Annotated_lncRNA	chr22	26903292	26908113	+	3	509	66
ENST00000534468.1	ENSG00000250903.8	GMDS-AS1	--	lincRNA	Annotated_lncRNA	chr6	2245855	2367315	+	5	724	125
ENST00000589905.1	ENSG00000267390.1	RP11-635N19.1	--	antisense	Annotated_lncRNA	chr18	63367328	63381629	+	2	785	139
ENST00000563684.1	ENSG00000260064.1	RP11-18F14.4	--	sense_intronic	Annotated_lncRNA	chr16	80627551	80628379	-	1	829	105
ENST00000564352.1	ENSG00000260917.1	RP11-57H14.4	--	sense_overlapping	Annotated_lncRNA	chr10	112823490	112827726	+	1	4237	175
ENST00000574086.1	ENSG00000254343.2	RP11-760H22.2	--	lincRNA	Annotated_lncRNA	chr8	120054680	120056201	+	2	522	58
ENST00000589574.1	ENSG00000267270.5	PARD6G-AS1	--	antisense	Annotated_lncRNA	chr18	80148011	80178432	+	3	647	136
ENST00000623964.1	ENSG00000279347.1	RP11-85I17.2	--	TEC	Annotated_lncRNA	chr8	119838736	119840385	-	1	1650	89
ENST00000609087.1	ENSG00000273148.1	RP5-1068E13.7	--	lincRNA	Annotated_lncRNA	chr20	18794529	18796067	+	1	1539	134
ENST00000479087	ENSG00000239419	RN7SL535P	RNA, 7SL, cytoplasmic 535, pseudogene [Source:HGNC Symbol;Acc:HGNC:46551]	misc_RNA	Annotated_lncRNA	chr7	143290615	143290910	+	1	296	51
ENST00000597683.1	ENSG00000268362.5	CTD-2017D11.1	--	lincRNA	Annotated_lncRNA	chr19	24033449	24066688	+	7	1966	123
ENST00000554360.5	ENSG00000257621.7	PSMA3-AS1	--	antisense	Annotated_lncRNA	chr14	58265365	58298129	-	5	2475	146
ENST00000443596.1	ENSG00000234608.7	MAPKAPK5-AS1	--	lincRNA	Annotated_lncRNA	chr12	111839767	111841902	-	2	930	111
ENST00000629067.1	ENSG00000280560.1	LINC01374	--	lincRNA	Annotated_lncRNA	chr10	89853906	89914948	+	2	415	62
ENST00000412224.6	ENSG00000186615.10	KTN1-AS1	--	antisense	Annotated_lncRNA	chr14	55557972	55580110	-	4	2185	250
ENST00000521101.1	ENSG00000253632.1	RP11-486M23.1	--	lincRNA	Annotated_lncRNA	chr8	29527312	29530323	+	2	642	83
ENST00000533220.1	ENSG00000245571.6	AP001258.4	--	lincRNA	Annotated_lncRNA	chr11	59139715	59142771	-	2	534	93
ENST00000544380.1	ENSG00000256381.1	RP11-500M8.4	--	sense_intronic	Annotated_lncRNA	chr12	4645496	4648027	+	2	572	67
ENST00000431296.1	ENSG00000232224.5	LINC00202-1	--	lincRNA	Annotated_lncRNA	chr10	26931206	26942001	-	5	3620	326
ENST00000474656.5	ENSG00000244198.5	RP4-545C24.1	--	antisense	Annotated_lncRNA	chr7	144195358	144214223	+	4	773	118
ENST00000418699.1	ENSG00000225391.5	NHEG1	--	lincRNA	Annotated_lncRNA	chr6	136982165	136993234	-	3	1349	134
ENST00000609751.2	ENSG00000230606.10	AC159540.1	--	lincRNA	Annotated_lncRNA	chr2	97422955	97433527	-	5	671	107
ENST00000589653.5	ENSG00000267640.5	CTD-2554C21.2	--	lincRNA	Annotated_lncRNA	chr19	37817359	37820295	+	3	561	185
ENST00000526150.1	ENSG00000196167.9	COLCA1	--	antisense	Annotated_lncRNA	chr11	111298343	111300009	-	2	391	91
ENST00000518662.5	ENSG00000254254.5	RP11-17A4.2	--	antisense	Annotated_lncRNA	chr8	56445807	56552067	+	4	2643	179
ENST00000504300.1	ENSG00000249042.5	CTD-2015H6.3	--	antisense	Annotated_lncRNA	chr5	80482712	80488063	-	3	837	111
ENST00000473849	ENSG00000239553	RN7SL12P	RNA, 7SL, cytoplasmic 12, pseudogene [Source:HGNC Symbol;Acc:HGNC:46028]	misc_RNA	Annotated_lncRNA	chr11	66712720	66713009	-	1	290	52
ENST00000476501	ENSG00000240750	RN7SL559P	RNA, 7SL, cytoplasmic 559, pseudogene [Source:HGNC Symbol;Acc:HGNC:46575]	misc_RNA	Annotated_lncRNA	chr1	28031884	28032180	-	1	297	67
ENST00000630227.2	ENSG00000236991.6	EDRF1-AS1	--	antisense	Annotated_lncRNA	chr10	125725634	125749525	-	2	384	73
ENST00000317122.2	ENSG00000179743.4	FLJ37453	--	antisense	Annotated_lncRNA	chr1	15834474	15848147	-	2	2473	293
ENST00000458236.1	ENSG00000214922.9	HLA-F-AS1	--	processed_transcript	Annotated_lncRNA	chr6	29735028	29748993	-	6	2835	173
ENST00000526305.1	ENSG00000255382.1	RP11-718B12.2	--	lincRNA	Annotated_lncRNA	chr11	82791662	82817146	+	2	446	56
ENST00000623514.1	ENSG00000279659.1	RP11-177G23.1	--	TEC	Annotated_lncRNA	chr6	79573877	79575530	+	1	1654	63
ENST00000535078.1	ENSG00000205885.7	C1RL-AS1	--	antisense	Annotated_lncRNA	chr12	7120558	7122501	+	2	325	98
ENST00000556942.1	ENSG00000258752.1	RP11-356K23.1	--	antisense	Annotated_lncRNA	chr14	89350302	89364699	+	2	498	90
ENST00000433592.1	ENSG00000235092.5	ID2-AS1	--	antisense	Annotated_lncRNA	chr2	8677777	8678644	-	2	576	87
ENST00000602601.1	ENSG00000269938.1	RP11-214K3.20	--	sense_intronic	Annotated_lncRNA	chr12	123968023	123968579	-	1	557	83
ENST00000599775.1	ENSG00000267927.1	CTD-2525I3.2	--	antisense	Annotated_lncRNA	chr19	52171158	52177002	+	2	578	87
ENST00000433113.1	ENSG00000240527.1	RP11-429G19.3	--	sense_intronic	Annotated_lncRNA	chr10	95833508	95873758	+	2	587	90
ENST00000592146.2	ENSG00000166770.10	ZNF667-AS1	--	lincRNA	Annotated_lncRNA	chr19	56478183	56495441	+	3	668	72
ENST00000625077.1	ENSG00000279834.1	RP11-775C24.4	--	TEC	Annotated_lncRNA	chr15	81060953	81063488	+	1	2536	144
ENST00000425492.5	ENSG00000205664.10	RP11-706O15.1	--	lincRNA	Annotated_lncRNA	chrX	3817528	3843857	-	4	856	202
ENST00000587587.1	ENSG00000267551.3	AC005264.2	--	antisense	Annotated_lncRNA	chr19	3141576	3155175	-	4	2319	356
ENST00000439870.1	ENSG00000233230.1	AC079807.2	--	antisense	Annotated_lncRNA	chr2	47906082	47907656	+	2	417	93
ENST00000621809.1	ENSG00000273568.1	RP11-417L19.6	--	sense_intronic	Annotated_lncRNA	chr12	131934642	131934928	+	1	287	58
ENST00000595998.1	ENSG00000269189.1	RP11-573N10.1	--	sense_intronic	Annotated_lncRNA	chr13	98233650	98234700	+	1	1051	162
ENST00000543559.1	ENSG00000256769.1	CACNA1C-AS3	--	antisense	Annotated_lncRNA	chr12	2603350	2607440	-	2	444	95
ENST00000552675.1	ENSG00000257270.1	RP11-521B24.5	--	antisense	Annotated_lncRNA	chr14	105467793	105470617	-	2	445	124
ENST00000438482.1	ENSG00000242282.6	AC108488.4	--	lincRNA	Annotated_lncRNA	chr2	3533224	3536869	-	3	914	109
ENST00000567370.1	ENSG00000260306.1	RP11-645C24.5	--	lincRNA	Annotated_lncRNA	chr16	21794095	21795759	-	1	1665	99
ENST00000518570.1	ENSG00000253194.1	RP11-351A11.1	--	antisense	Annotated_lncRNA	chr6	118934785	119031541	+	3	471	132
ENST00000605270.5	ENSG00000271538.5	RP11-326I11.4	--	lincRNA	Annotated_lncRNA	chr4	184506460	184537554	-	3	1059	159
ENST00000421483.6	ENSG00000232160.6	RAP2C-AS1	--	antisense	Annotated_lncRNA	chrX	132217147	132430162	+	3	505	76
ENST00000455791.5	ENSG00000213742.6	ZNF337-AS1	--	antisense	Annotated_lncRNA	chr20	25624059	25677052	+	5	650	79
ENST00000433876.2	ENSG00000228423.2	RP4-633I8.4	--	lincRNA	Annotated_lncRNA	chr1	8805860	8807051	-	2	353	66
ENST00000434346.1	ENSG00000236200.5	KDM4A-AS1	--	antisense	Annotated_lncRNA	chr1	43702097	43704469	-	3	833	118
ENST00000423967.1	ENSG00000232698.1	AP001058.3	--	lincRNA	Annotated_lncRNA	chr21	44206525	44207399	-	2	463	72
ENST00000602874.1	ENSG00000270140.1	RP5-1021I20.6	--	sense_intronic	Annotated_lncRNA	chr14	73905267	73905636	+	1	370	43
ENST00000451648.1	ENSG00000232803.1	SLCO4A1-AS1	--	antisense	Annotated_lncRNA	chr20	62663019	62666627	-	2	649	94
ENST00000429781.1	ENSG00000175611.11	LINC00476	--	processed_transcript	Annotated_lncRNA	chr9	95840600	95875587	-	3	2825	110
ENST00000415236.1	ENSG00000223960.6	AC009948.5	--	antisense	Annotated_lncRNA	chr2	178414023	178432282	+	4	662	80
ENST00000415970.5	ENSG00000167355.7	AC104389.28	--	processed_transcript	Annotated_lncRNA	chr11	5340538	5505652	-	5	1163	63
ENST00000450936.1	ENSG00000232623.1	AP000266.7	--	antisense	Annotated_lncRNA	chr21	32306464	32308737	-	2	582	89
ENST00000623355.1	ENSG00000278863.1	RP11-567L7.3	--	TEC	Annotated_lncRNA	chr17	59362665	59363278	+	1	614	79
ENST00000620711.1	ENSG00000259972.2	AC009120.6	--	processed_transcript	Annotated_lncRNA	chr16	74305127	74306331	-	2	522	112
ENST00000418966.1	ENSG00000230565.1	ZNF32-AS2	--	antisense	Annotated_lncRNA	chr10	43645942	43648019	+	3	905	113
ENST00000521295.1	ENSG00000253618.1	GRPEL2-AS1	--	antisense	Annotated_lncRNA	chr5	149348116	149357642	-	2	401	99
ENST00000487849.7	ENSG00000233101.10	HOXB-AS3	--	antisense	Annotated_lncRNA	chr17	48592320	48606394	+	3	428	114
ENST00000509943.1	ENSG00000249406.1	RP11-893F2.5	--	lincRNA	Annotated_lncRNA	chr17	50208972	50214459	+	5	839	108
ENST00000450804.3	ENSG00000227467.3	LINC01537	--	lincRNA	Annotated_lncRNA	chr11	72570660	72573229	+	2	2450	155
ENST00000436872.2	ENSG00000223458.2	LMO7DN-IT1	--	sense_intronic	Annotated_lncRNA	chr13	75876886	75881127	+	4	321	50
ENST00000442937.5	ENSG00000228221.5	LINC00578	--	lincRNA	Annotated_lncRNA	chr3	177441921	177752094	+	4	612	103
ENST00000448377.3	ENSG00000204706.14	MAMDC2-AS1	--	antisense	Annotated_lncRNA	chr9	70169642	70175888	-	3	1923	140
ENST00000612441.1	ENSG00000274885.1	RP11-268P4.6	--	sense_intronic	Annotated_lncRNA	chr12	22638464	22638943	+	1	480	61
ENST00000616861.4	ENSG00000239665.8	RP11-295P9.3	--	processed_transcript	Annotated_lncRNA	chr10	13651426	13655436	+	4	745	159
ENST00000585498.1	ENSG00000267383.6	CTC-260E6.6	--	antisense	Annotated_lncRNA	chr19	20176100	20238460	-	2	883	167
ENST00000533563.1	ENSG00000225439.2	BOLA3-AS1	--	antisense	Annotated_lncRNA	chr2	74148045	74149988	+	3	1599	133
ENST00000495064.1	ENSG00000225163.3	LINC00618	--	lincRNA	Annotated_lncRNA	chr14	96943639	96945394	+	3	301	98
ENST00000426161.5	ENSG00000198468.7	FLVCR1-AS1	--	lincRNA	Annotated_lncRNA	chr1	212856604	212858088	-	2	892	138
ENST00000609091.1	ENSG00000273056.1	RP11-77E14.2	--	lincRNA	Annotated_lncRNA	chr9	7786105	7786688	-	1	584	113
ENST00000507736.1	ENSG00000247828.7	TMEM161B-AS1	--	antisense	Annotated_lncRNA	chr5	88270506	88287657	+	5	630	98
ENST00000545308.5	ENSG00000255717.6	SNHG1	--	processed_transcript	Annotated_lncRNA	chr11	62854442	62855488	-	3	646	82
ENST00000568314.1	ENSG00000259932.1	CTD-2651B20.7	--	sense_intronic	Annotated_lncRNA	chr15	45198517	45199139	-	1	623	138
ENST00000481221.6	ENSG00000206573.8	THUMPD3-AS1	--	antisense	Annotated_lncRNA	chr3	9390088	9397474	-	4	683	83
ENST00000432535.1	ENSG00000237949.1	LINC00844	--	lincRNA	Annotated_lncRNA	chr10	58999626	59001543	+	2	477	63
ENST00000453837.1	ENSG00000203620.2	RP11-84A19.2	--	lincRNA	Annotated_lncRNA	chr1	31842019	31855568	-	2	2257	113
ENST00000602776.5	ENSG00000230590.7	FTX	--	lincRNA	Annotated_lncRNA	chrX	74274356	74292529	-	5	561	78
ENST00000548819.5	ENSG00000257285.5	RP11-298I3.1	--	antisense	Annotated_lncRNA	chr14	22929609	22954692	+	3	556	71
ENST00000556024.1	ENSG00000259087.5	RP11-356O9.2	--	lincRNA	Annotated_lncRNA	chr14	37556158	37567095	-	2	363	70
ENST00000629722.2	ENSG00000226312.7	CFLAR-AS1	--	antisense	Annotated_lncRNA	chr2	201140284	201151160	-	5	637	83
ENST00000422153.1	ENSG00000224645.1	RP11-126K1.8	--	antisense	Annotated_lncRNA	chr1	151340648	151341966	+	2	358	50
ENST00000454117.1	ENSG00000249087.6	ZNF436-AS1	--	antisense	Annotated_lncRNA	chr1	23369218	23371839	+	2	997	190
ENST00000618835.1	ENSG00000278600.1	RP11-81A1.6	--	sense_intronic	Annotated_lncRNA	chr15	79920195	79922455	-	1	2261	115
ENST00000577327.1	ENSG00000266441.1	RP11-91I8.3	--	antisense	Annotated_lncRNA	chr18	6728821	6729862	-	2	491	121
ENST00000333139.3	ENSG00000184224.3	C11orf72	--	lincRNA	Annotated_lncRNA	chr11	67602880	67606706	-	3	2431	295
ENST00000589434.5	ENSG00000237298.8	TTN-AS1	--	antisense	Annotated_lncRNA	chr2	178523215	178539253	+	3	1066	134
ENST00000421619.1	ENSG00000224409.1	RP11-114B7.6	--	antisense	Annotated_lncRNA	chr1	32717734	32725237	-	2	395	51
ENST00000623208.1	ENSG00000279786.1	CTD-2014D20.1	--	TEC	Annotated_lncRNA	chr8	140820599	140822414	-	1	1816	114
ENST00000520078.5	ENSG00000251003.7	ZFPM2-AS1	--	processed_transcript	Annotated_lncRNA	chr8	105798091	106060461	-	3	500	140
ENST00000553061.1	ENSG00000258344.1	RP11-968A15.8	--	sense_overlapping	Annotated_lncRNA	chr12	54276631	54345083	+	2	567	88
ENST00000554403.1	ENSG00000157306.14	RP11-66N24.4	--	processed_transcript	Annotated_lncRNA	chr14	23513349	23544276	+	3	2524	239
ENST00000442116.1	ENSG00000228463.9	AP006222.2	--	lincRNA	Annotated_lncRNA	chr1	257864	264733	-	2	1292	148
ENST00000539313.1	ENSG00000256588.1	RP11-613F22.8	--	sense_intronic	Annotated_lncRNA	chr11	18507608	18508820	-	2	630	72
ENST00000411561.1	ENSG00000233367.1	RP11-307L3.4	--	antisense	Annotated_lncRNA	chr9	6415145	6449558	-	2	638	76
ENST00000594850.1	ENSG00000268093.1	AC022154.7	--	antisense	Annotated_lncRNA	chr19	48620504	48624132	-	3	493	119
ENST00000418656.1	ENSG00000230782.1	RP11-508N12.2	--	antisense	Annotated_lncRNA	chr9	107102044	107102872	-	2	504	69
ENST00000430672.1	ENSG00000228704.1	RP11-138M12.1	--	lincRNA	Annotated_lncRNA	chr6	125425627	125445183	-	3	281	76
ENST00000523452.5	ENSG00000245146.6	LINC01024	--	antisense	Annotated_lncRNA	chr5	140072857	140108630	-	3	555	74
ENST00000457658.5	ENSG00000233864.7	TTTY15	--	lincRNA	Annotated_lncRNA	chrY	12662334	12690441	+	4	630	156
ENST00000431804.1	ENSG00000234181.1	RP11-182N22.8	--	antisense	Annotated_lncRNA	chr9	35096378	35098141	+	2	425	60
ENST00000333145.9	ENSG00000189223.13	PAX8-AS1	--	processed_transcript	Annotated_lncRNA	chr2	113235540	113267004	+	6	2319	165
ENST00000623646.1	ENSG00000274956.2	UG0898H09	--	lincRNA	Annotated_lncRNA	chr8	62977861	62984900	+	1	7040	205
ENST00000558334.1	ENSG00000259291.2	RP11-617F23.1	--	antisense	Annotated_lncRNA	chr15	90074515	90082207	-	2	1168	120
ENST00000437698.1	ENSG00000230490.2	RP11-141M1.3	--	lincRNA	Annotated_lncRNA	chr13	33511330	33524322	-	3	355	89
ENST00000625079.3	ENSG00000236830.6	CBR3-AS1	--	processed_transcript	Annotated_lncRNA	chr21	36132800	36138464	-	3	743	103
ENST00000519793.1	ENSG00000254084.1	KB-1930G5.4	--	lincRNA	Annotated_lncRNA	chr8	101411873	101452452	-	2	578	109
ENST00000523862.5	ENSG00000253105.5	KB-1448A5.1	--	lincRNA	Annotated_lncRNA	chr8	96371865	96386648	-	3	711	86
ENST00000447972.3	ENSG00000230408.3	AC007163.6	--	antisense	Annotated_lncRNA	chr2	200780495	200812170	-	4	877	114
ENST00000624679.1	ENSG00000280378.1	RP4-758J24.6	--	TEC	Annotated_lncRNA	chr1	54033126	54034880	-	1	1755	152
ENST00000626337.1	ENSG00000225216.6	AC007362.3	--	antisense	Annotated_lncRNA	chr2	205762021	205763947	-	2	525	79
ENST00000543817.1	ENSG00000256341.1	RP11-21A7A.3	--	antisense	Annotated_lncRNA	chr11	64118272	64119210	-	2	575	104
ENST00000592720.1	ENSG00000267232.1	CTB-31O20.9	--	lincRNA	Annotated_lncRNA	chr19	1875016	1875992	+	2	581	126
ENST00000548473.1	ENSG00000257579.1	RP11-128P10.1	--	antisense	Annotated_lncRNA	chr12	107610034	107617721	-	2	507	141
ENST00000514409.5	ENSG00000245937.7	LINC01184	--	lincRNA	Annotated_lncRNA	chr5	127941005	128083028	-	4	494	87
ENST00000634300.1	ENSG00000283031.1	RP11-557N21.1	--	lincRNA	Annotated_lncRNA	chr2	23667208	23685453	-	7	2706	171
ENST00000543486.1	ENSG00000256603.1	RP11-667M19.2	--	antisense	Annotated_lncRNA	chr11	113770393	113771691	-	2	586	66
ENST00000453914.1	ENSG00000230155.6	RP3-477O4.14	--	antisense	Annotated_lncRNA	chr20	35476203	35490982	-	2	600	80
ENST00000623786.2	ENSG00000235790.7	RP11-73M7.6	--	antisense	Annotated_lncRNA	chr1	31656132	31660162	+	3	728	103
ENST00000574377.5	ENSG00000215067.9	ALOX12-AS1	--	antisense	Annotated_lncRNA	chr17	6999147	7012331	-	5	886	113
ENST00000502049.2	ENSG00000247675.6	LRP4-AS1	--	antisense	Annotated_lncRNA	chr11	46846427	46874396	+	3	1504	171
ENST00000413665.5	ENSG00000225783.6	MIAT	--	lincRNA	Annotated_lncRNA	chr22	26657458	26666180	+	3	1041	120
ENST00000620326.1	ENSG00000277631.4	PGM5P3-AS1	--	lincRNA	Annotated_lncRNA	chr9	72675	75293	+	2	554	77
ENST00000439999.1	ENSG00000235706.7	DICER1-AS1	--	antisense	Annotated_lncRNA	chr14	95177483	95179925	+	2	2323	167
ENST00000573220.1	ENSG00000263105.1	RP11-95P2.3	--	lincRNA	Annotated_lncRNA	chr16	4180117	4183515	-	2	318	105
ENST00000519319.1	ENSG00000253438.2	PCAT1	--	lincRNA	Annotated_lncRNA	chr8	126847055	127013713	+	5	734	79
ENST00000568106.1	ENSG00000261505.1	LA16c-358B7.3	--	antisense	Annotated_lncRNA	chr16	1319255	1322827	-	2	3107	175
ENST00000575424.1	ENSG00000262097.1	CTD-2135D7.5	--	lincRNA	Annotated_lncRNA	chr16	14009280	14016016	-	3	760	108
ENST00000492416.2	ENSG00000238837.3	RP11-646E18.2	--	lincRNA	Annotated_lncRNA	chr3	182644214	182655880	+	5	592	53
ENST00000517773.5	ENSG00000254286.5	RP11-89K10.1	--	antisense	Annotated_lncRNA	chr8	126557886	126617741	+	3	498	58
ENST00000624345.1	ENSG00000280198.1	RP11-384M20.1	--	TEC	Annotated_lncRNA	chr17	18026072	18026771	-	1	700	87
ENST00000586961.1	ENSG00000267265.5	CTC-550B14.7	--	antisense	Annotated_lncRNA	chr19	55027622	55044317	+	3	346	98
ENST00000605417.5	ENSG00000231764.8	DLX6-AS1	--	antisense	Annotated_lncRNA	chr7	96965527	97014025	-	3	4172	93
ENST00000419679.1	ENSG00000235663.1	SAPCD1-AS1	--	antisense	Annotated_lncRNA	chr6	31764310	31765588	-	2	461	109
ENST00000417969.1	ENSG00000233411.1	RP11-104L21.2	--	sense_intronic	Annotated_lncRNA	chr1	167457383	167458661	-	2	303	98
ENST00000558107.1	ENSG00000259426.5	RP11-253M7.1	--	antisense	Annotated_lncRNA	chr15	69403845	69414220	-	2	505	69
ENST00000581718.5	ENSG00000175061.17	LRRC75A-AS1	--	processed_transcript	Annotated_lncRNA	chr17	16439037	16470371	+	4	574	138
ENST00000590290.2	ENSG00000237054.9	PRMT5-AS1	--	antisense	Annotated_lncRNA	chr14	22921041	22926900	+	3	661	118
ENST00000504769.5	ENSG00000247828.7	TMEM161B-AS1	--	antisense	Annotated_lncRNA	chr5	88269024	88286067	+	4	548	91
ENST00000430922.3	ENSG00000227456.7	LINC00310	--	lincRNA	Annotated_lncRNA	chr21	34180185	34190244	+	2	2086	126
ENST00000553747.5	ENSG00000259129.5	LINC00648	--	lincRNA	Annotated_lncRNA	chr14	47766686	47789943	-	2	280	53
ENST00000452942.6	ENSG00000226688.6	ENTPD1-AS1	--	antisense	Annotated_lncRNA	chr10	95875282	95907882	-	5	864	143
ENST00000417975.1	ENSG00000233008.5	RP11-475O6.1	--	lincRNA	Annotated_lncRNA	chr1	83575776	83860996	-	3	3177	106
ENST00000442867.1	ENSG00000235151.1	AC114730.2	--	lincRNA	Annotated_lncRNA	chr2	241844380	241845036	+	2	571	115
ENST00000529072.1	ENSG00000254967.6	RP11-680F20.6	--	antisense	Annotated_lncRNA	chr11	125950116	125953532	+	4	817	271
ENST00000561674.1	ENSG00000260661.1	RP11-152L20.3	--	antisense	Annotated_lncRNA	chr15	92148752	92331037	-	4	1304	82
ENST00000596786.1	ENSG00000268729.1	CTD-2105E13.14	--	antisense	Annotated_lncRNA	chr19	55312029	55312495	-	2	359	85
ENST00000414515.7	ENSG00000204706.14	MAMDC2-AS1	--	antisense	Annotated_lncRNA	chr9	70085816	70113860	-	3	2097	85
ENST00000586922.2	ENSG00000268573.1	RP11-158H5.7	--	lincRNA	Annotated_lncRNA	chr18	35280867	35290201	-	2	4382	267
ENST00000486501	ENSG00000244748	RN7SL153P	RNA, 7SL, cytoplasmic 153, pseudogene [Source:HGNC Symbol;Acc:HGNC:46169]	misc_RNA	Annotated_lncRNA	chr5	72314397	72314688	-	1	292	54
ENST00000494887.5	ENSG00000244227.5	LINC01330	--	lincRNA	Annotated_lncRNA	chr3	167903327	167915031	+	4	538	90
ENST00000610578.4	ENSG00000277147.4	LINC00869	--	lincRNA	Annotated_lncRNA	chr1	149607344	149679523	+	9	5734	281
ENST00000434999.1	ENSG00000228395.1	RP11-216B9.6	--	antisense	Annotated_lncRNA	chr9	128528901	128552410	-	4	578	87
ENST00000405854.5	ENSG00000188511.12	C22orf34	--	lincRNA	Annotated_lncRNA	chr22	49620471	49657430	-	5	1593	198
ENST00000442449.1	ENSG00000233351.1	RP1-69D17.3	--	antisense	Annotated_lncRNA	chr6	129479615	129481410	-	2	391	49
ENST00000523166.1	ENSG00000253139.1	RP11-17A4.3	--	lincRNA	Annotated_lncRNA	chr8	56537057	56540434	-	3	499	110
ENST00000418539.1	ENSG00000236824.1	BCYRN1	--	lincRNA	Annotated_lncRNA	chr2	47331060	47344517	+	1	13458	194
ENST00000398849.6	ENSG00000214719.11	AC005562.1	--	processed_transcript	Annotated_lncRNA	chr17	30576508	30634323	+	9	1411	189
ENST00000559960.1	ENSG00000259354.5	RP11-519G16.3	--	antisense	Annotated_lncRNA	chr15	45459010	45460956	+	2	552	82
ENST00000579050.1	ENSG00000264290.1	RP11-68I3.4	--	sense_intronic	Annotated_lncRNA	chr17	29569580	29570519	+	2	465	122
ENST00000414098.2	ENSG00000234428.2	RP11-666F17.1	--	antisense	Annotated_lncRNA	chr12	26623369	26649479	+	3	876	126
ENST00000608805.1	ENSG00000227218.7	RP11-203J24.8	--	antisense	Annotated_lncRNA	chr9	127938750	127940792	+	3	778	117
ENST00000502334.5	ENSG00000237125.8	HAND2-AS1	--	antisense	Annotated_lncRNA	chr4	173530458	173538960	+	4	1382	139
ENST00000566344.1	ENSG00000260618.1	RP11-23N2.4	--	antisense	Annotated_lncRNA	chr15	52584907	52587652	+	3	635	70
ENST00000530042.1	ENSG00000255340.1	RP11-484D2.5	--	antisense	Annotated_lncRNA	chr11	43378882	43385671	-	2	444	60
ENST00000480052.1	ENSG00000203706.8	SERTAD4-AS1	--	antisense	Annotated_lncRNA	chr1	210231456	210234047	-	2	413	46
ENST00000486232.1	ENSG00000203711.11	C6orf99	--	lincRNA	Annotated_lncRNA	chr6	158908837	158910236	+	2	329	81
ENST00000608678.5	ENSG00000228065.10	LINC01515	--	lincRNA	Annotated_lncRNA	chr10	65570536	65585775	+	5	854	77
ENST00000609359.1	ENSG00000273247.5	RP11-83A24.2	--	antisense	Annotated_lncRNA	chr4	139413824	139454034	-	3	627	122
ENST00000438136.5	ENSG00000235257.8	ITGA9-AS1	--	processed_transcript	Annotated_lncRNA	chr3	37753689	37861738	-	4	578	84
ENST00000602435.1	ENSG00000269952.1	RP11-324I22.3	--	sense_intronic	Annotated_lncRNA	chr10	35210416	35210750	+	1	335	43
ENST00000444244.1	ENSG00000243243.5	AC073130.3	--	antisense	Annotated_lncRNA	chr7	116238004	116327896	-	5	842	100
ENST00000456563.1	ENSG00000234449.2	RP11-706O15.3	--	lincRNA	Annotated_lncRNA	chrX	3854349	3867135	-	2	793	128
ENST00000429962.1	ENSG00000230513.1	THAP7-AS1	--	antisense	Annotated_lncRNA	chr22	21001922	21003272	+	2	1263	212
ENST00000443778.2	ENSG00000232977.6	LINC00327	--	lincRNA	Annotated_lncRNA	chr13	23469512	23487464	+	3	2087	155
ENST00000619963.1	ENSG00000275438.1	LA16c-360A4.1	--	lincRNA	Annotated_lncRNA	chr16	848525	849065	-	1	541	122
ENST00000468242.5	ENSG00000240207.6	RP11-379F4.4	--	antisense	Annotated_lncRNA	chr3	158732378	158771089	+	6	720	96
ENST00000586411.1	ENSG00000267246.1	RP11-798G7.7	--	processed_transcript	Annotated_lncRNA	chr17	45549781	45558738	-	4	826	112
ENST00000522859.5	ENSG00000170919.15	TPT1-AS1	--	antisense	Annotated_lncRNA	chr13	45341513	45370507	+	3	769	82
ENST00000521761.5	ENSG00000253549.5	CA3-AS1	--	antisense	Annotated_lncRNA	chr8	85442047	85464915	-	3	591	75
ENST00000597337.1	ENSG00000269745.1	AC006262.10	--	antisense	Annotated_lncRNA	chr19	46228964	46230388	-	2	258	77
ENST00000621707.1	ENSG00000274248.1	AJ011932.1	--	lincRNA	Annotated_lncRNA	chr21	45974489	45974953	+	1	465	140
ENST00000445290.1	ENSG00000225243.5	RP1-127D3.4	--	antisense	Annotated_lncRNA	chr1	171199247	171227788	-	2	407	67
ENST00000537714.1	ENSG00000256417.1	RP11-1038A11.3	--	lincRNA	Annotated_lncRNA	chr12	5371563	5383653	+	2	648	59
ENST00000613285.1	ENSG00000275162.1	LLNLR-260G6.1	--	sense_intronic	Annotated_lncRNA	chr19	956485	958149	+	2	341	93
ENST00000432818.5	ENSG00000172965.14	MIR4435-2HG	--	lincRNA	Annotated_lncRNA	chr2	111276331	111495100	-	4	572	73
ENST00000533767.1	ENSG00000254453.1	NAV2-AS2	--	antisense	Annotated_lncRNA	chr11	20043846	20049303	-	2	782	239
ENST00000432640.5	ENSG00000226752.7	PSMD5-AS1	--	antisense	Annotated_lncRNA	chr9	120845649	120851718	+	3	719	101
ENST00000421762.5	ENSG00000226026.5	RP11-57H12.3	--	antisense	Annotated_lncRNA	chr1	95163219	95233982	-	4	2447	153
ENST00000453111.1	ENSG00000234211.2	RP11-25K21.1	--	antisense	Annotated_lncRNA	chr1	161671978	161674824	-	3	394	104
ENST00000623181.1	ENSG00000279649.1	RP11-96D1.8	--	TEC	Annotated_lncRNA	chr16	68290087	68292790	-	1	2704	178
ENST00000456356.2	ENSG00000231864.2	RP11-229P13.23	--	antisense	Annotated_lncRNA	chr9	137063535	137064581	+	2	748	248
ENST00000424612.1	ENSG00000227359.1	AC017074.2	--	lincRNA	Annotated_lncRNA	chr2	113677702	113704078	-	3	561	90
ENST00000481027.5	ENSG00000175061.17	LRRC75A-AS1	--	processed_transcript	Annotated_lncRNA	chr17	16439321	16441987	+	5	1016	96
ENST00000467537.1	ENSG00000244701.1	RP5-894A10.2	--	antisense	Annotated_lncRNA	chr7	141652381	141656810	-	2	770	114
ENST00000432963.1	ENSG00000230368.2	FAM41C	--	lincRNA	Annotated_lncRNA	chr1	868240	870201	-	4	504	99
ENST00000448942.5	ENSG00000237499.6	RP11-356I2.4	--	antisense	Annotated_lncRNA	chr6	137857286	137867704	-	4	963	127
ENST00000310771.8	ENSG00000272752.6	STAG3L5P-PVRIG2P-PILRB	--	processed_transcript	Annotated_lncRNA	chr7	100336114	100367831	+	18	3634	326
ENST00000588387.1	ENSG00000267169.1	CTB-55O6.12	--	antisense	Annotated_lncRNA	chr19	14137179	14171264	+	3	2861	168
ENST00000501338.5	ENSG00000247121.6	CTD-2260A17.2	--	antisense	Annotated_lncRNA	chr5	96814028	96935809	-	4	2245	163
ENST00000373137.2	ENSG00000116883.8	RP11-268J15.5	--	antisense	Annotated_lncRNA	chr1	36323734	36329221	+	2	1838	113
ENST00000573951.1	ENSG00000281005.1	LINC00921	--	lincRNA	Annotated_lncRNA	chr16	3263743	3267567	+	2	2468	287
ENST00000563083.1	ENSG00000259945.1	CTD-2012K14.3	--	antisense	Annotated_lncRNA	chr16	67542123	67542963	-	2	336	111
ENST00000416366.1	ENSG00000179406.6	LINC00174	--	lincRNA	Annotated_lncRNA	chr7	66390131	66393729	-	2	520	154
ENST00000565916.1	ENSG00000261312.1	AC002550.5	--	antisense	Annotated_lncRNA	chr16	19706351	19715383	+	2	1379	115
ENST00000552780.1	ENSG00000257410.1	RP11-2H8.2	--	lincRNA	Annotated_lncRNA	chr12	71793855	71799627	-	2	1431	96
ENST00000571138.5	ENSG00000234327.7	AC012146.7	--	processed_transcript	Annotated_lncRNA	chr17	5111468	5114379	+	3	462	97
ENST00000406892.6	ENSG00000219665.8	CTD-2006C1.2	--	processed_transcript	Annotated_lncRNA	chr19	11987617	12027194	+	3	1257	188
ENST00000583492.1	ENSG00000265688.1	MAFG-AS1	--	antisense	Annotated_lncRNA	chr17	81928401	81930517	+	3	969	160
ENST00000558192.1	ENSG00000272418.1	RP11-762H8.4	--	sense_intronic	Annotated_lncRNA	chr15	78280950	78282190	-	2	369	50
ENST00000441932.1	ENSG00000223396.2	RP11-134G8.5	--	lincRNA	Annotated_lncRNA	chr1	201518703	201530474	+	2	2329	248
ENST00000417705.1	ENSG00000223764.2	RP11-54O7.3	--	lincRNA	Annotated_lncRNA	chr1	916870	919692	-	4	1389	155
ENST00000422764.1	ENSG00000233776.5	LINC01251	--	antisense	Annotated_lncRNA	chr9	33732975	33738416	-	2	399	79
ENST00000445759.1	ENSG00000224281.4	SLC25A5-AS1	--	processed_transcript	Annotated_lncRNA	chrX	119466424	119469098	-	2	1616	105
ENST00000581366.5	ENSG00000263400.6	TMEM220-AS1	--	antisense	Annotated_lncRNA	chr17	10729777	10767006	+	3	562	95
ENST00000590622.5	ENSG00000232677.6	LINC00665	--	lincRNA	Annotated_lncRNA	chr19	36319716	36331718	-	6	1749	113
ENST00000427268.1	ENSG00000230798.5	FOXD3-AS1	--	antisense	Annotated_lncRNA	chr1	63320884	63324441	-	3	491	122
ENST00000631229.2	ENSG00000196295.11	AC005154.6	--	processed_transcript	Annotated_lncRNA	chr7	30528356	30561487	-	4	608	83
ENST00000443448.5	ENSG00000226251.5	RP11-15I11.3	--	lincRNA	Annotated_lncRNA	chr1	212225278	212234546	-	3	337	63
ENST00000501652.5	ENSG00000245937.7	LINC01184	--	lincRNA	Annotated_lncRNA	chr5	127965888	128082974	-	4	1601	140
ENST00000602900.1	ENSG00000270179.1	RP11-159N11.4	--	sense_intronic	Annotated_lncRNA	chr11	113368478	113369117	+	1	640	92
ENST00000626479.1	ENSG00000281207.1	SLFNL1-AS1	--	antisense	Annotated_lncRNA	chr1	41014590	41043890	+	4	4800	228
ENST00000610948.1	ENSG00000153363.12	LINC00467	--	lincRNA	Annotated_lncRNA	chr1	211399258	211432534	+	3	469	154
ENST00000558899.2	ENSG00000259456.3	ADNP-AS1	--	antisense	Annotated_lncRNA	chr20	50930984	50945134	+	3	927	67
ENST00000510244.1	ENSG00000248787.1	RP11-666A20.4	--	lincRNA	Annotated_lncRNA	chr3	125908005	125910272	-	3	427	92
ENST00000625110.1	ENSG00000280351.2	CTD-2561B21.8	--	TEC	Annotated_lncRNA	chr17	81003335	81005132	+	1	1798	274
ENST00000450238.5	ENSG00000244041.7	LINC01011	--	lincRNA	Annotated_lncRNA	chr6	2987967	2990348	+	2	886	158
ENST00000543150.1	ENSG00000245552.6	RP11-712B9.2	--	antisense	Annotated_lncRNA	chr11	95230396	95233743	+	5	1567	91
ENST00000566190.1	ENSG00000261367.1	RP11-455F5.4	--	antisense	Annotated_lncRNA	chr16	30107675	30110541	+	2	553	152
ENST00000456653.6	ENSG00000237877.6	LINC01473	--	lincRNA	Annotated_lncRNA	chr2	186032891	186083233	-	3	1079	87
ENST00000434296.2	ENSG00000227502.2	LINC01268	--	lincRNA	Annotated_lncRNA	chr6	113868013	113873351	-	3	2755	115
ENST00000364730	ENSG00000201600	RN7SKP124	RNA, 7SK small nuclear pseudogene 124 [Source:HGNC Symbol;Acc:HGNC:45848]	misc_RNA	Annotated_lncRNA	chr3	139584105	139584445	-	1	341	71
ENST00000594564.1	ENSG00000268081.1	RP11-678G14.2	--	antisense	Annotated_lncRNA	chr19	21554640	21569237	-	2	447	148
ENST00000609284.1	ENSG00000226328.6	NUP50-AS1	--	lincRNA	Annotated_lncRNA	chr22	45134363	45152586	-	3	710	102
ENST00000414046.2	ENSG00000206337.10	HCP5	--	sense_overlapping	Annotated_lncRNA	chr6	31400702	31465809	+	3	2658	148
ENST00000563464.1	ENSG00000260672.1	RP11-1006G14.1	--	lincRNA	Annotated_lncRNA	chr15	72615810	72618250	+	1	2441	155
ENST00000609708.1	ENSG00000273218.1	LLNLR-246C6.1	--	lincRNA	Annotated_lncRNA	chr19	15346068	15348417	-	2	1769	118
ENST00000630173.2	ENSG00000228242.6	AC093495.4	--	antisense	Annotated_lncRNA	chr3	14145418	14152817	+	7	1162	118
ENST00000624179.1	ENSG00000279202.1	CTA-113A6.1	--	TEC	Annotated_lncRNA	chr16	24098239	24099971	+	1	1733	121
ENST00000557994.1	ENSG00000259370.2	RP11-1069G10.1	--	antisense	Annotated_lncRNA	chr15	62842889	62884034	-	4	570	88
ENST00000502101.2	ENSG00000247970.2	RP11-543C4.1	--	lincRNA	Annotated_lncRNA	chr14	99604556	99625740	+	2	1039	91
ENST00000420777.1	ENSG00000229950.1	TFAP2A-AS1	--	antisense	Annotated_lncRNA	chr6	10409340	10416446	+	3	1575	158
ENST00000526243.1	ENSG00000254602.1	AP000662.4	--	sense_overlapping	Annotated_lncRNA	chr11	57649219	57650813	+	2	557	102
ENST00000473572.2	ENSG00000248101.2	AC002116.8	--	processed_transcript	Annotated_lncRNA	chr19	36008638	36014235	-	7	1130	145
ENST00000425254.2	ENSG00000225975.6	LINC01534	--	lincRNA	Annotated_lncRNA	chr19	36685465	36687410	-	3	815	101
ENST00000524052.1	ENSG00000253549.5	CA3-AS1	--	antisense	Annotated_lncRNA	chr8	85456623	85463054	-	3	430	91
ENST00000583598.1	ENSG00000264167.1	RP1-253P7.1	--	sense_intronic	Annotated_lncRNA	chr17	17777781	17779094	+	2	466	136
ENST00000608014.1	ENSG00000273216.1	AC002059.10	--	sense_intronic	Annotated_lncRNA	chr22	29316744	29317220	-	1	477	60
ENST00000621316.1	ENSG00000278811.4	LINC00624	--	antisense	Annotated_lncRNA	chr1	147382192	147517875	-	4	3372	92
ENST00000431108.5	ENSG00000229862.5	RP11-505P4.7	--	antisense	Annotated_lncRNA	chr6	73523618	73570533	+	3	556	97
ENST00000566927.1	ENSG00000261659.2	LA16c-313D11.12	--	processed_transcript	Annotated_lncRNA	chr16	689494	692554	+	2	407	132
ENST00000493781	ENSG00000244218	RN7SL81P	RNA, 7SL, cytoplasmic 81, pseudogene [Source:HGNC Symbol;Acc:HGNC:46097]	misc_RNA	Annotated_lncRNA	chr7	128761338	128761598	+	1	261	48
ENST00000512301.1	ENSG00000247796.2	CTD-2366F13.1	--	antisense	Annotated_lncRNA	chr5	53109877	53114197	+	2	611	93
ENST00000505133.5	ENSG00000251432.6	RP11-420A23.1	--	lincRNA	Annotated_lncRNA	chr4	128292751	128466661	+	5	637	69
ENST00000555649.1	ENSG00000258942.1	RP11-255G12.2	--	lincRNA	Annotated_lncRNA	chr14	51344914	51385603	-	4	813	92
ENST00000591336.1	ENSG00000267510.1	CTC-325H20.4	--	antisense	Annotated_lncRNA	chr19	9291515	9294482	+	2	405	47
ENST00000449386.5	ENSG00000230798.5	FOXD3-AS1	--	antisense	Annotated_lncRNA	chr1	63320884	63322458	-	3	547	140
ENST00000562790.1	ENSG00000260999.1	RP11-521L9.1	--	lincRNA	Annotated_lncRNA	chr16	68927547	68948261	-	2	260	84
ENST00000507521.1	ENSG00000249637.1	CTC-329D1.2	--	antisense	Annotated_lncRNA	chr5	140370891	140401367	-	2	549	63
ENST00000590740.2	ENSG00000267002.2	RP11-242D8.1	--	lincRNA	Annotated_lncRNA	chr17	43160290	43170403	-	3	5084	229
ENST00000366527.3	ENSG00000188206.6	HNRNPU-AS1	--	antisense	Annotated_lncRNA	chr1	244840638	244846903	-	2	5007	131
ENST00000443374.6	ENSG00000226200.6	SGMS1-AS1	--	antisense	Annotated_lncRNA	chr10	50624951	50641451	+	4	12400	238
ENST00000565060.1	ENSG00000245888.6	FLJ21408	--	antisense	Annotated_lncRNA	chr16	27268846	27284654	+	4	565	111
ENST00000519499.1	ENSG00000251405.2	CTB-109A12.1	--	sense_overlapping	Annotated_lncRNA	chr5	157362615	157460078	-	3	741	96
ENST00000623621.1	ENSG00000279676.1	CTB-147C22.6	--	TEC	Annotated_lncRNA	chr19	50962197	50962781	-	1	585	82
ENST00000538219.1	ENSG00000256427.1	RP11-118B22.4	--	lincRNA	Annotated_lncRNA	chr12	9246497	9257960	+	3	224	58
ENST00000608610.5	ENSG00000236540.7	AC006547.13	--	antisense	Annotated_lncRNA	chr22	20063011	20066434	-	3	831	176
ENST00000500698.1	ENSG00000245522.2	RP11-540A21.2	--	lincRNA	Annotated_lncRNA	chr11	9754770	9759533	-	3	2311	160
ENST00000591629.1	ENSG00000267374.1	RP11-244M2.1	--	lincRNA	Annotated_lncRNA	chr18	39206924	39800318	-	4	2306	116
ENST00000399751.6	ENSG00000215190.8	LINC00680	--	lincRNA	Annotated_lncRNA	chr6	57946078	57961380	-	6	1621	156
ENST00000554036.1	ENSG00000215256.3	DHRS4-AS1	--	antisense	Annotated_lncRNA	chr14	23952990	23953852	-	2	509	133
ENST00000460504	ENSG00000241745	RN7SL788P	RNA, 7SL, cytoplasmic 788, pseudogene [Source:HGNC Symbol;Acc:HGNC:46804]	misc_RNA	Annotated_lncRNA	chr1	52150104	52150419	+	1	316	102
ENST00000416022.1	ENSG00000226696.5	LENG8-AS1	--	antisense	Annotated_lncRNA	chr19	54445036	54448602	-	2	582	151
ENST00000455572.1	ENSG00000230046.1	BIRC6-AS1	--	antisense	Annotated_lncRNA	chr2	32377631	32379599	-	2	697	60
ENST00000475406.5	ENSG00000203706.8	SERTAD4-AS1	--	antisense	Annotated_lncRNA	chr1	210231456	210232972	-	2	591	128
ENST00000629251.2	ENSG00000226674.8	TEX41	--	lincRNA	Annotated_lncRNA	chr2	145023253	145113533	+	4	813	83
ENST00000507630.1	ENSG00000251456.1	RP11-436H11.5	--	sense_intronic	Annotated_lncRNA	chr5	124734618	124735175	-	1	558	90
ENST00000417638.1	ENSG00000235448.1	LURAP1L-AS1	--	antisense	Annotated_lncRNA	chr9	12700100	12814345	-	4	799	128
ENST00000512438.5	ENSG00000247708.7	STX18-AS1	--	antisense	Annotated_lncRNA	chr4	4542199	4591175	+	3	549	81
ENST00000441531.1	ENSG00000229589.1	ACVR2B-AS1	--	antisense	Annotated_lncRNA	chr3	38451027	38454820	-	2	2517	165
ENST00000567286.5	ENSG00000247240.7	UBL7-AS1	--	antisense	Annotated_lncRNA	chr15	74461307	74479265	+	4	574	110
ENST00000436616.2	ENSG00000223960.6	AC009948.5	--	antisense	Annotated_lncRNA	chr2	178413999	178434091	+	3	1020	86
ENST00000546065.1	ENSG00000255843.1	AP000593.7	--	antisense	Annotated_lncRNA	chr11	72302139	72302965	+	2	578	132
ENST00000572343.1	ENSG00000262898.1	AC139099.4	--	lincRNA	Annotated_lncRNA	chr17	83144131	83177607	+	3	641	112
ENST00000512001.5	ENSG00000250802.6	ZBED3-AS1	--	antisense	Annotated_lncRNA	chr5	77087014	77148511	+	3	1668	117
ENST00000590241.1	ENSG00000267543.1	RP11-666A8.7	--	sense_intronic	Annotated_lncRNA	chr17	76549951	76550826	+	2	570	74
ENST00000606459.1	ENSG00000247516.4	MIR4458HG	--	lincRNA	Annotated_lncRNA	chr5	8457691	8463095	+	2	3239	183
ENST00000428190.1	ENSG00000227431.5	CSE1L-AS1	--	antisense	Annotated_lncRNA	chr20	49040463	49046044	-	2	333	85
ENST00000493536.5	ENSG00000163597.14	SNHG16	--	processed_transcript	Annotated_lncRNA	chr17	76557770	76565343	+	3	2424	163
ENST00000560522.1	ENSG00000259661.1	AC068831.15	--	antisense	Annotated_lncRNA	chr15	90920218	90921186	-	2	795	85
ENST00000420185.1	ENSG00000236494.1	RP11-89N17.4	--	lincRNA	Annotated_lncRNA	chr7	33793168	33803130	-	2	1589	124
ENST00000442133.8	ENSG00000221817.9	PPP3CB-AS1	--	processed_transcript	Annotated_lncRNA	chr10	73496283	73507309	+	4	2888	171
ENST00000618947.1	ENSG00000170919.15	TPT1-AS1	--	antisense	Annotated_lncRNA	chr13	45341599	45360486	+	3	520	87
ENST00000451530.1	ENSG00000238258.1	RP11-342D11.2	--	antisense	Annotated_lncRNA	chr10	33211277	33213804	+	2	781	210
ENST00000567609.1	ENSG00000260913.1	LINC01254	--	lincRNA	Annotated_lncRNA	chr18	10405133	10414370	-	3	1907	125
ENST00000582348.1	ENSG00000265148.5	BZRAP1-AS1	--	antisense	Annotated_lncRNA	chr17	58337336	58351743	+	3	558	93
ENST00000610009.5	ENSG00000247708.7	STX18-AS1	--	antisense	Annotated_lncRNA	chr4	4542204	4710938	+	6	2406	137
ENST00000589021.1	ENSG00000266921.1	RP11-15A1.7	--	antisense	Annotated_lncRNA	chr19	43996899	44002833	-	3	2176	191
ENST00000622367.1	ENSG00000277701.4	RP11-734K23.9	--	lincRNA	Annotated_lncRNA	chr2	97283981	97291632	+	3	373	120
ENST00000623943.1	ENSG00000275765.5	RP11-54C4.3	--	lincRNA	Annotated_lncRNA	chr5	151770242	151771508	-	2	726	196
ENST00000620538.1	ENSG00000274307.1	RP11-345J18.2	--	sense_intronic	Annotated_lncRNA	chr15	25708470	25710869	-	1	2400	172
ENST00000432683.1	ENSG00000227409.1	ZMYM4-AS1	--	antisense	Annotated_lncRNA	chr1	35358822	35366077	-	2	459	84
ENST00000515734.2	ENSG00000152931.7	PART1	--	lincRNA	Annotated_lncRNA	chr5	60487713	60491518	+	2	2569	131
ENST00000587278.1	ENSG00000267254.5	ZNF790-AS1	--	antisense	Annotated_lncRNA	chr19	36801209	36828115	+	4	653	103
ENST00000470244	ENSG00000244356	RN7SL398P	RNA, 7SL, cytoplasmic 398, pseudogene [Source:HGNC Symbol;Acc:HGNC:46414]	misc_RNA	Annotated_lncRNA	chr10	33288304	33288601	-	1	298	76
ENST00000507251.1	ENSG00000249572.1	CTD-2203K17.1	--	antisense	Annotated_lncRNA	chr5	33424025	33440619	-	2	537	129
ENST00000611493.1	ENSG00000213963.6	AC074286.1	--	sense_overlapping	Annotated_lncRNA	chr2	177338388	177342367	-	2	670	83
ENST00000457290.2	ENSG00000238273.3	AC012360.6	--	antisense	Annotated_lncRNA	chr2	105363038	105378839	+	3	2044	141
ENST00000548564.1	ENSG00000257488.5	RP5-1057I20.2	--	lincRNA	Annotated_lncRNA	chr12	47831375	47837898	+	3	573	140
ENST00000443237.1	ENSG00000228033.5	AC010967.2	--	lincRNA	Annotated_lncRNA	chr2	52722677	52910020	-	4	453	53
ENST00000431497.6	ENSG00000231764.8	DLX6-AS1	--	antisense	Annotated_lncRNA	chr7	96965527	97004298	-	2	4382	120
ENST00000523572.1	ENSG00000253633.1	KB-1980E6.3	--	lincRNA	Annotated_lncRNA	chr8	102528755	102529801	+	2	592	85
ENST00000531701.1	ENSG00000245857.2	GS1-24F4.2	--	lincRNA	Annotated_lncRNA	chr8	6841911	6885276	+	3	380	117
ENST00000544925.1	ENSG00000256947.1	RP11-64D24.2	--	antisense	Annotated_lncRNA	chr11	114210616	114356571	-	3	393	47
ENST00000623049.1	ENSG00000279499.1	RP11-490N5.3	--	TEC	Annotated_lncRNA	chr13	30196443	30196881	-	1	439	53
ENST00000591174.1	ENSG00000267289.1	CTD-2623N2.11	--	lincRNA	Annotated_lncRNA	chr19	9834079	9835013	-	2	750	91
ENST00000508179.1	ENSG00000250786.1	SNHG18	--	lincRNA	Annotated_lncRNA	chr5	9546200	9550609	+	3	1799	123
ENST00000448344.1	ENSG00000231485.1	RP4-535B20.1	--	lincRNA	Annotated_lncRNA	chr1	65066627	65067737	-	2	310	97
ENST00000624655.1	ENSG00000279203.1	AC005785.5	--	TEC	Annotated_lncRNA	chr19	15383202	15383832	-	1	631	49
ENST00000523101.1	ENSG00000253347.1	CTD-2026D20.2	--	antisense	Annotated_lncRNA	chr17	47409322	47423526	-	2	513	69
ENST00000631988.1	ENSG00000282508.1	LINC01002	--	processed_transcript	Annotated_lncRNA	chr19	201409	202158	-	2	657	88
ENST00000562992.1	ENSG00000260693.1	AC026150.8	--	lincRNA	Annotated_lncRNA	chr15	30540093	30545969	+	3	701	86
ENST00000592404.5	ENSG00000267575.6	CTC-459F4.3	--	lincRNA	Annotated_lncRNA	chr19	27793495	27799403	+	3	765	163
ENST00000458371.1	ENSG00000227773.1	ASH1L-IT1	--	sense_intronic	Annotated_lncRNA	chr1	155396010	155396978	-	2	448	88
ENST00000520390.1	ENSG00000254235.5	RP11-115J16.1	--	lincRNA	Annotated_lncRNA	chr8	9325051	9335080	+	3	3442	130
ENST00000625954.2	ENSG00000203876.9	ADD3-AS1	--	processed_transcript	Annotated_lncRNA	chr10	109946170	110008184	-	5	472	57
ENST00000448245.1	ENSG00000228352.2	RP11-537H15.3	--	antisense	Annotated_lncRNA	chr9	34084332	34096225	+	3	635	85
ENST00000455121.3	ENSG00000232504.4	ST3GAL5-AS1	--	lincRNA	Annotated_lncRNA	chr2	85889280	85890980	+	2	783	133
ENST00000566383.1	ENSG00000261804.1	RP11-44F14.2	--	lincRNA	Annotated_lncRNA	chr16	53373493	53384259	+	3	584	152
ENST00000415067.1	ENSG00000204261.8	PSMB8-AS1	--	lincRNA	Annotated_lncRNA	chr6	32844138	32846078	+	2	886	145
ENST00000624863.1	ENSG00000279377.1	AC003973.3	--	TEC	Annotated_lncRNA	chr19	21965708	21968529	-	1	2822	88
ENST00000426125.1	ENSG00000223653.5	RP11-131L23.1	--	antisense	Annotated_lncRNA	chr1	85277672	85448124	+	3	464	60
ENST00000425601.5	ENSG00000179818.13	PCBP1-AS1	--	processed_transcript	Annotated_lncRNA	chr2	70031841	70086273	-	5	545	76
ENST00000476405.1	ENSG00000093100.13	XXbac-B461K10.4	--	processed_transcript	Annotated_lncRNA	chr22	17787652	17811497	-	5	4328	211
ENST00000555150.5	ENSG00000258743.5	RP11-406A9.2	--	lincRNA	Annotated_lncRNA	chr14	82642632	82706825	+	6	428	90
ENST00000613736.2	ENSG00000228809.2	RP4-705D16.3	--	processed_transcript	Annotated_lncRNA	chr20	16718305	16729880	-	3	625	76
ENST00000474963.1	ENSG00000216895.8	AC009403.2	--	antisense	Annotated_lncRNA	chr7	155643084	155644406	-	2	566	94
ENST00000438290.2	ENSG00000227640.2	SOX21-AS1	--	lincRNA	Annotated_lncRNA	chr13	94712716	94716246	+	2	3287	203
ENST00000367716.3	ENSG00000203739.3	RP11-296O14.3	--	antisense	Annotated_lncRNA	chr1	173417793	173461362	-	2	1815	197
ENST00000624192.1	ENSG00000280029.3	CH17-140K24.2	--	antisense	Annotated_lncRNA	chr5	141136683	141241744	-	2	573	186
ENST00000462300.1	ENSG00000241912.1	RP11-292E2.2	--	lincRNA	Annotated_lncRNA	chr3	153376831	153377562	+	2	382	67
ENST00000532541.5	ENSG00000251381.7	LINC00958	--	lincRNA	Annotated_lncRNA	chr11	12980038	12989537	-	4	1124	89
ENST00000513280.1	ENSG00000249743.5	RP11-60A8.1	--	lincRNA	Annotated_lncRNA	chr5	73291936	73294922	+	2	438	78
ENST00000523859.1	ENSG00000251136.8	RP11-37B2.1	--	lincRNA	Annotated_lncRNA	chr8	89756235	89757364	-	2	696	89
ENST00000444431.1	ENSG00000151303.11	RP11-96C23.13	--	processed_transcript	Annotated_lncRNA	chr10	86992406	87010203	+	7	4560	597
ENST00000433920.5	ENSG00000223482.7	NUTM2A-AS1	--	antisense	Annotated_lncRNA	chr10	87238667	87342612	-	6	876	128
ENST00000509372.1	ENSG00000250167.1	CTC-321K16.1	--	antisense	Annotated_lncRNA	chr5	135559577	135634874	+	4	474	95
ENST00000557350.1	ENSG00000258651.1	RP11-545M17.1	--	lincRNA	Annotated_lncRNA	chr14	39103140	39103812	+	2	500	87
ENST00000557147.1	ENSG00000272888.5	LINC01578	--	processed_transcript	Annotated_lncRNA	chr15	92883015	92886222	+	4	490	99
ENST00000313807.4	ENSG00000179523.4	EIF3J-AS1	--	lincRNA	Annotated_lncRNA	chr15	44533493	44536923	-	2	2863	124
ENST00000587475.1	ENSG00000267766.1	RP11-299P2.1	--	sense_intronic	Annotated_lncRNA	chr18	63151114	63151320	-	1	207	44
ENST00000510509.1	ENSG00000248668.2	OXCT1-AS1	--	processed_transcript	Annotated_lncRNA	chr5	41870120	41870716	+	2	499	146
ENST00000584167.1	ENSG00000264843.1	RP11-856M7.2	--	antisense	Annotated_lncRNA	chr18	10704297	10709599	+	3	823	178
ENST00000419003.2	ENSG00000230176.2	LINC01433	--	antisense	Annotated_lncRNA	chr20	4193065	4195943	+	3	697	180
ENST00000594472.1	ENSG00000229692.3	SOS1-IT1	--	sense_intronic	Annotated_lncRNA	chr2	38992279	38993836	-	2	1191	96
ENST00000553141.1	ENSG00000257181.1	RP11-611O2.5	--	antisense	Annotated_lncRNA	chr12	68841288	68843237	-	2	785	122
ENST00000624039.1	ENSG00000278864.1	RP11-45M22.2	--	TEC	Annotated_lncRNA	chr17	17181504	17183257	+	1	1754	157
ENST00000565433.1	ENSG00000260401.1	RP11-800A3.4	--	sense_overlapping	Annotated_lncRNA	chr11	73238975	73242335	+	1	3361	168
ENST00000424852.1	ENSG00000229891.1	LINC01315	--	lincRNA	Annotated_lncRNA	chr22	42364525	42369236	-	2	1142	182
ENST00000421771.1	ENSG00000232692.1	AP001596.6	--	antisense	Annotated_lncRNA	chr21	26390136	26471698	+	2	1078	103
ENST00000450589.5	ENSG00000234741.7	GAS5	--	processed_transcript	Annotated_lncRNA	chr1	173863901	173867987	-	12	632	80
ENST00000541383.1	ENSG00000256364.1	RP11-173P15.3	--	antisense	Annotated_lncRNA	chr12	120697124	120699501	-	2	575	107
ENST00000634577.1	ENSG00000282851.1	BISPR	--	lincRNA	Annotated_lncRNA	chr19	17405824	17414468	+	5	563	110
ENST00000576632.1	ENSG00000262172.1	CTD-2529O21.1	--	sense_intronic	Annotated_lncRNA	chr17	79991944	79992841	-	2	443	147
ENST00000527012.1	ENSG00000254691.1	RP11-91P24.5	--	antisense	Annotated_lncRNA	chr11	77850604	77851511	+	2	551	97
ENST00000506859.1	ENSG00000249996.1	RP11-359P5.1	--	antisense	Annotated_lncRNA	chr5	123036271	123054667	+	2	561	132
ENST00000419361.1	ENSG00000227953.6	LINC01341	--	processed_transcript	Annotated_lncRNA	chr1	246790624	246792385	+	2	552	93
ENST00000555969.1	ENSG00000259049.1	RP11-589M4.1	--	antisense	Annotated_lncRNA	chr14	52775237	52777740	+	2	898	116
ENST00000597366.5	ENSG00000244513.6	CTD-2013N24.2	--	antisense	Annotated_lncRNA	chr3	69014164	69030679	+	2	853	132
ENST00000623047.1	ENSG00000280145.3	CH507-154B10.1	--	lincRNA	Annotated_lncRNA	chr21	6630182	6638337	-	2	5990	261
ENST00000593558.1	ENSG00000268845.1	RP11-1137G4.3	--	antisense	Annotated_lncRNA	chr19	6953211	6954904	+	2	515	123
ENST00000601033.1	ENSG00000268401.1	CTC-344H19.4	--	lincRNA	Annotated_lncRNA	chr19	46027869	46028489	+	2	518	91
ENST00000601096.1	ENSG00000182021.9	RP11-381O7.3	--	lincRNA	Annotated_lncRNA	chr9	63113940	63122371	-	2	834	95
ENST00000362348	ENSG00000199218	RN7SKP184	RNA, 7SK small nuclear pseudogene 184 [Source:HGNC Symbol;Acc:HGNC:45908]	misc_RNA	Annotated_lncRNA	chr20	53097652	53097984	+	1	333	83
ENST00000356672.3	ENSG00000224713.4	AC025165.8	--	antisense	Annotated_lncRNA	chr12	57612118	57618065	-	3	2355	145
ENST00000433902.2	ENSG00000206417.8	H1FX-AS1	--	antisense	Annotated_lncRNA	chr3	129315520	129324547	+	2	486	113
ENST00000608026.1	ENSG00000273153.1	RP11-406H21.2	--	lincRNA	Annotated_lncRNA	chr10	17137336	17137585	-	1	250	47
ENST00000427394.5	ENSG00000233452.6	STXBP5-AS1	--	antisense	Annotated_lncRNA	chr6	146842566	147204540	-	11	1821	102
ENST00000441359.1	ENSG00000214194.8	LINC00998	--	lincRNA	Annotated_lncRNA	chr7	113116861	113118560	-	3	962	99
ENST00000474795.5	ENSG00000241472.6	PTPRG-AS1	--	processed_transcript	Annotated_lncRNA	chr3	62261823	62318947	-	5	2661	116
ENST00000616300.1	ENSG00000276282.1	RP11-210K20.5	--	sense_intronic	Annotated_lncRNA	chr18	31895745	31896410	-	1	666	55
ENST00000581579.1	ENSG00000265096.1	C1QTNF1-AS1	--	antisense	Annotated_lncRNA	chr17	79019209	79027601	-	3	865	207
ENST00000360902.1	ENSG00000242687.2	AC004893.11	--	antisense	Annotated_lncRNA	chr7	99013165	99036477	+	6	3398	155
ENST00000487928	ENSG00000241587	RN7SL482P	RNA, 7SL, cytoplasmic 482, pseudogene [Source:HGNC Symbol;Acc:HGNC:46498]	misc_RNA	Annotated_lncRNA	chr3	66323855	66324152	+	1	298	77
ENST00000535639.5	ENSG00000215039.6	CD27-AS1	--	processed_transcript	Annotated_lncRNA	chr12	6439001	6451517	-	6	2364	290
ENST00000455229.1	ENSG00000226599.1	RP11-136K14.3	--	lincRNA	Annotated_lncRNA	chr6	150650772	150652025	-	2	614	65
ENST00000415391.6	ENSG00000236986.6	RP11-544A12.4	--	antisense	Annotated_lncRNA	chr9	131136469	131167505	-	3	884	92
ENST00000609067.1	ENSG00000272849.1	RP11-347I19.8	--	lincRNA	Annotated_lncRNA	chr12	121797511	121801972	+	2	572	98
ENST00000455963.5	ENSG00000234336.6	JAZF1-AS1	--	antisense	Annotated_lncRNA	chr7	28180322	28240764	+	3	609	202
ENST00000563268.1	ENSG00000260454.1	RP11-367F23.2	--	lincRNA	Annotated_lncRNA	chr9	90997054	91001871	+	3	1395	92
ENST00000412754.1	ENSG00000236305.1	RP11-126L15.4	--	antisense	Annotated_lncRNA	chr7	100837314	100852616	-	2	369	113
ENST00000420587.5	ENSG00000232284.7	GNG12-AS1	--	antisense	Annotated_lncRNA	chr1	67832303	68202987	+	10	2232	161
ENST00000586061.1	ENSG00000267530.2	AC006273.5	--	lincRNA	Annotated_lncRNA	chr19	782796	785080	+	2	829	146
ENST00000536683.5	ENSG00000245552.6	RP11-712B9.2	--	antisense	Annotated_lncRNA	chr11	95230186	95233929	+	6	1485	116
ENST00000566990.1	ENSG00000261265.1	CTD-2515H24.4	--	lincRNA	Annotated_lncRNA	chr15	57527187	57529009	-	2	800	111
ENST00000499008.7	ENSG00000245573.7	BDNF-AS	--	antisense	Annotated_lncRNA	chr11	27506852	27677807	+	8	2324	115
ENST00000490324.2	ENSG00000249474.1	RP11-49I4.3	--	antisense	Annotated_lncRNA	chr3	101823793	101824998	-	2	360	67
ENST00000623474.1	ENSG00000279838.1	RP4-635A23.6	--	TEC	Annotated_lncRNA	chr1	185292384	185294372	-	1	1989	124
ENST00000410146	ENSG00000222078	RN7SKP110	RNA, 7SK small nuclear pseudogene 110 [Source:HGNC Symbol;Acc:HGNC:45834]	misc_RNA	Annotated_lncRNA	chr6	90001222	90001506	-	1	285	84
ENST00000619826.1	ENSG00000278351.1	RP11-139E19.3	--	sense_intronic	Annotated_lncRNA	chr12	45256473	45256726	+	1	254	52
ENST00000393264.2	ENSG00000213279.2	RP1-29C18.9	--	lincRNA	Annotated_lncRNA	chr22	49572264	49575426	-	2	2379	333
ENST00000598625.1	ENSG00000239665.8	RP11-295P9.3	--	processed_transcript	Annotated_lncRNA	chr10	13652052	13655476	+	3	612	55
ENST00000624251.1	ENSG00000279693.1	RP11-71L14.3	--	TEC	Annotated_lncRNA	chr16	68367325	68370262	-	1	2938	185
ENST00000409243.1	ENSG00000222031.1	AC023469.1	--	lincRNA	Annotated_lncRNA	chr2	151001220	151048774	-	5	469	109
ENST00000449351.5	ENSG00000174365.19	SNHG11	--	processed_transcript	Annotated_lncRNA	chr20	38446701	38450921	+	5	954	119
ENST00000599190.1	ENSG00000268392.1	AC003682.16	--	lincRNA	Annotated_lncRNA	chr19	57625032	57626950	+	2	462	100
ENST00000602578.1	ENSG00000269924.1	RP11-697N18.4	--	sense_intronic	Annotated_lncRNA	chr8	47527397	47528148	+	1	752	116
ENST00000414790.5	ENSG00000130600.15	H19	--	processed_transcript	Annotated_lncRNA	chr11	1995163	1997875	-	5	2361	297
ENST00000567515.1	ENSG00000260107.1	AC005606.15	--	lincRNA	Annotated_lncRNA	chr16	1997654	1998374	+	2	504	120
ENST00000576490.1	ENSG00000263072.6	ZNF213-AS1	--	antisense	Annotated_lncRNA	chr16	3116042	3124607	-	2	599	145
ENST00000501665.2	ENSG00000247556.6	OIP5-AS1	--	processed_transcript	Annotated_lncRNA	chr15	41284032	41309737	+	5	1384	84
ENST00000420251.5	ENSG00000204623.8	ZNRD1-AS1	--	antisense	Annotated_lncRNA	chr6	30001011	30061184	-	6	2430	156
ENST00000427571.1	ENSG00000241409.1	AC064852.4	--	3prime_overlapping_ncrna	Annotated_lncRNA	chr2	232760146	232767949	-	3	851	126
ENST00000421315.1	ENSG00000229852.2	RP11-398K22.12	--	antisense	Annotated_lncRNA	chr6	73268051	73291340	+	3	3362	201
ENST00000572850.1	ENSG00000262952.1	AC139099.6	--	lincRNA	Annotated_lncRNA	chr17	83211996	83220929	+	3	472	140
ENST00000437461.1	ENSG00000227200.1	RP11-121A14.3	--	sense_intronic	Annotated_lncRNA	chr9	124262876	124265809	+	2	373	66
ENST00000470786	ENSG00000240474	RN7SL116P	RNA, 7SL, cytoplasmic 116, pseudogene [Source:HGNC Symbol;Acc:HGNC:46132]	misc_RNA	Annotated_lncRNA	chr20	38872770	38873074	+	1	305	81
ENST00000470784	ENSG00000239822	RN7SL754P	RNA, 7SL, cytoplasmic 754, pseudogene [Source:HGNC Symbol;Acc:HGNC:46770]	misc_RNA	Annotated_lncRNA	chr10	430239	430504	-	1	266	68
ENST00000624980.1	ENSG00000279066.1	HEXDC-IT1	--	sense_intronic	Annotated_lncRNA	chr17	82425498	82427310	+	1	1813	152
ENST00000411427.3	ENSG00000228318.3	AP001610.5	--	antisense	Annotated_lncRNA	chr21	41441056	41445708	-	3	1116	106
ENST00000571639.1	ENSG00000262454.2	MIR193BHG	--	lincRNA	Annotated_lncRNA	chr16	14302505	14326285	+	2	305	94
ENST00000549830.2	ENSG00000258279.2	LINC00592	--	lincRNA	Annotated_lncRNA	chr12	52210930	52223804	+	5	1044	156
ENST00000448264.1	ENSG00000227496.1	RP11-145A3.1	--	antisense	Annotated_lncRNA	chr1	225700604	225752243	+	3	1530	117
ENST00000449178.5	ENSG00000179818.13	PCBP1-AS1	--	processed_transcript	Annotated_lncRNA	chr2	70031885	70086273	-	6	539	61
ENST00000588223.5	ENSG00000266904.5	CTC-559E9.1	--	lincRNA	Annotated_lncRNA	chr19	19758396	19776413	-	4	565	92
ENST00000435800.6	ENSG00000226419.7	SLC16A1-AS1	--	antisense	Annotated_lncRNA	chr1	112956429	112999496	+	3	1194	163
ENST00000500914.6	ENSG00000245213.6	RP11-10K16.1	--	antisense	Annotated_lncRNA	chr4	173131928	173169652	-	7	2036	293
ENST00000424477.5	ENSG00000234456.7	MAGI2-AS3	--	processed_transcript	Annotated_lncRNA	chr7	79454015	79459625	+	4	520	116
ENST00000433070.6	ENSG00000231607.8	DLEU2	--	antisense	Annotated_lncRNA	chr13	50044387	50081992	-	4	698	71
ENST00000414744.2	ENSG00000227543.4	SPAG5-AS1	--	processed_transcript	Annotated_lncRNA	chr17	28598790	28617377	+	2	2143	139
ENST00000412228.1	ENSG00000231050.1	RP1-140A9.1	--	antisense	Annotated_lncRNA	chr1	1891471	1892658	+	2	906	301
ENST00000338573.9	ENSG00000189149.11	CRYM-AS1	--	lincRNA	Annotated_lncRNA	chr16	21300849	21317948	+	3	1661	116
ENST00000419624.1	ENSG00000227606.2	AC005392.13	--	lincRNA	Annotated_lncRNA	chr19	43153279	43160862	+	3	500	87
ENST00000618070.1	ENSG00000278075.1	RP11-248M19.1	--	lincRNA	Annotated_lncRNA	chr18	79900555	79900903	-	1	349	116
ENST00000445332.1	ENSG00000236255.1	AC009404.2	--	lincRNA	Annotated_lncRNA	chr2	117837744	117839389	+	2	424	49
ENST00000528689.5	ENSG00000232995.7	RGS5	--	antisense	Annotated_lncRNA	chr1	163300663	163321752	-	6	566	79
ENST00000508004.2	ENSG00000251661.3	RP11-326C3.11	--	antisense	Annotated_lncRNA	chr11	318640	319615	+	2	366	121
ENST00000592670.5	ENSG00000197291.8	RAMP2-AS1	--	lincRNA	Annotated_lncRNA	chr17	42753914	42761103	-	4	3118	120
ENST00000433265.3	ENSG00000248275.1	TRIM52-AS1	--	processed_transcript	Annotated_lncRNA	chr5	181263634	181264229	+	2	311	90
ENST00000577798.6	ENSG00000236088.9	COX10-AS1	--	processed_transcript	Annotated_lncRNA	chr17	13776832	13892839	-	5	936	91
ENST00000590697.1	ENSG00000267481.1	CTC-559E9.5	--	sense_intronic	Annotated_lncRNA	chr19	19788755	19790531	-	2	921	83
ENST00000622201.1	ENSG00000274421.1	RP11-386J22.3	--	sense_intronic	Annotated_lncRNA	chr9	70310875	70312120	+	1	1246	80
ENST00000557518.1	ENSG00000258955.1	LINC00519	--	lincRNA	Annotated_lncRNA	chr14	51304416	51328386	-	2	682	96
ENST00000575205.1	ENSG00000262094.1	AC139099.5	--	lincRNA	Annotated_lncRNA	chr17	83221069	83227705	-	2	425	110
ENST00000435597.1	ENSG00000232611.1	RP11-1114A5.4	--	lincRNA	Annotated_lncRNA	chrX	136840931	136847797	-	2	3018	225
ENST00000476474.5	ENSG00000219665.8	CTD-2006C1.2	--	processed_transcript	Annotated_lncRNA	chr19	11987679	12046275	+	4	607	107
ENST00000592182.5	ENSG00000237298.8	TTN-AS1	--	antisense	Annotated_lncRNA	chr2	178527993	178538770	+	4	749	83
ENST00000617582.1	ENSG00000241288.7	RP11-379B18.5	--	processed_transcript	Annotated_lncRNA	chr3	125827263	125861799	-	2	289	72
ENST00000480237.1	ENSG00000196668.3	LINC00173	--	processed_transcript	Annotated_lncRNA	chr12	116533422	116535521	+	2	1597	151
ENST00000602810.1	ENSG00000269293.2	ZSCAN16-AS1	--	antisense	Annotated_lncRNA	chr6	28121798	28136866	-	2	1536	185
ENST00000591285.1	ENSG00000267528.1	AC011524.1	--	lincRNA	Annotated_lncRNA	chr19	28883430	28953245	+	3	537	111
ENST00000603816.1	ENSG00000271392.1	RP1-161P9.5	--	sense_intronic	Annotated_lncRNA	chr17	35757199	35758325	-	2	480	85
ENST00000623970.1	ENSG00000203993.4	ARRDC1-AS1	--	antisense	Annotated_lncRNA	chr9	137615367	137618831	-	2	2210	196
ENST00000505025.1	ENSG00000248206.1	RP11-739P1.2	--	sense_intronic	Annotated_lncRNA	chr4	183987678	183988750	+	3	622	76
ENST00000572877.1	ENSG00000263120.1	RP5-1107A17.4	--	sense_intronic	Annotated_lncRNA	chr17	56982749	56985104	+	1	2356	123
ENST00000453008.2	ENSG00000234028.3	AC062029.1	--	antisense	Annotated_lncRNA	chr2	88627539	88631819	+	2	1614	162
ENST00000536986.5	ENSG00000250685.7	RP11-486L19.2	--	antisense	Annotated_lncRNA	chr16	84192558	84197053	-	3	2689	186
ENST00000370520.3	ENSG00000167046.4	RP11-93B14.6	--	antisense	Annotated_lncRNA	chr20	62640719	62643304	-	2	1933	251
ENST00000550474.5	ENSG00000258137.5	RP11-753H16.3	--	antisense	Annotated_lncRNA	chr12	54353661	54497688	+	4	564	102
ENST00000315293.6	ENSG00000182021.9	RP11-381O7.3	--	lincRNA	Annotated_lncRNA	chr9	63111255	63127100	-	4	3739	141
ENST00000519077.3	ENSG00000253352.8	TUG1	--	antisense	Annotated_lncRNA	chr22	30971066	30979395	+	3	5673	146
ENST00000558888.2	ENSG00000259370.2	RP11-1069G10.1	--	antisense	Annotated_lncRNA	chr15	62827675	62835397	-	2	7427	111
ENST00000440093.6	ENSG00000234899.9	SOX9-AS1	--	processed_transcript	Annotated_lncRNA	chr17	72071043	72119448	-	4	468	107
ENST00000631594.1	ENSG00000282164.1	PEG13	--	sense_intronic	Annotated_lncRNA	chr8	140094894	140099137	-	1	4244	257
ENST00000610681.1	ENSG00000225484.6	NUTM2B-AS1	--	antisense	Annotated_lncRNA	chr10	79762710	79786443	-	2	4241	110
ENST00000436672.1	ENSG00000272243.5	RP11-554D15.3	--	lincRNA	Annotated_lncRNA	chr6	74594179	74595213	-	2	587	88
ENST00000573266.5	ENSG00000182310.12	SPACA6P	--	processed_transcript	Annotated_lncRNA	chr19	51693344	51705190	+	8	1960	243
ENST00000594653.1	ENSG00000269107.1	RP11-15H20.7	--	lincRNA	Annotated_lncRNA	chr19	23257255	23274232	-	3	574	89
ENST00000369655.3	ENSG00000203876.9	ADD3-AS1	--	processed_transcript	Annotated_lncRNA	chr10	109945572	110006040	-	5	1147	103
ENST00000574483.1	ENSG00000262869.1	CTD-2545H1.1	--	sense_intronic	Annotated_lncRNA	chr17	2019952	2023664	-	2	560	80
ENST00000611780.4	ENSG00000275239.4	RP11-157L3.12	--	lincRNA	Annotated_lncRNA	chr9	41657708	41698910	-	3	500	69
ENST00000612203.4	ENSG00000234456.7	MAGI2-AS3	--	processed_transcript	Annotated_lncRNA	chr7	79454037	79459640	+	3	466	122
ENST00000377977.3	ENSG00000204929.11	AC074391.1	--	lincRNA	Annotated_lncRNA	chr2	65436730	65692185	+	5	1266	162
ENST00000552486.1	ENSG00000258355.1	RP11-651L5.2	--	sense_intronic	Annotated_lncRNA	chr12	106245613	106246956	-	2	312	60
ENST00000415584.6	ENSG00000231999.6	FLJ27354	--	antisense	Annotated_lncRNA	chr1	89624850	89632894	-	3	788	108
ENST00000476274.6	ENSG00000257524.5	RP11-203J24.9	--	processed_transcript	Annotated_lncRNA	chr9	127867864	127886787	-	8	1071	202
ENST00000616394	ENSG00000273979	Metazoa_SRP	Metazoan signal recognition particle RNA [Source:RFAM;Acc:RF00017]	misc_RNA	Annotated_lncRNA	chr22	40917111	40917381	+	1	271	47
ENST00000470449.1	ENSG00000239523.5	MYLK-AS1	--	antisense	Annotated_lncRNA	chr3	123585556	123630821	+	3	760	91
ENST00000415244.1	ENSG00000228109.1	MFI2-AS1	--	antisense	Annotated_lncRNA	chr3	197002906	197004744	+	4	951	163
ENST00000580684.5	ENSG00000263753.6	LINC00667	--	lincRNA	Annotated_lncRNA	chr18	5238550	5243911	+	3	1009	89
ENST00000602605.1	ENSG00000269933.1	RP3-333A15.2	--	sense_intronic	Annotated_lncRNA	chr1	71005854	71006502	-	1	649	68
ENST00000504610.2	ENSG00000250303.3	RP11-356J5.12	--	lincRNA	Annotated_lncRNA	chr11	112270749	112362534	+	4	2749	164
ENST00000425727.1	ENSG00000239775.1	AC017116.11	--	sense_overlapping	Annotated_lncRNA	chr7	44065005	44066079	+	2	607	176
ENST00000634923.1	ENSG00000282885.1	RP11-596C23.6	--	lincRNA	Annotated_lncRNA	chr14	49861603	49864288	-	3	923	100
ENST00000598857.1	ENSG00000242539.2	AC007620.3	--	antisense	Annotated_lncRNA	chr3	179397333	179398315	+	2	693	113
ENST00000483843.6	ENSG00000242908.6	AADACL2-AS1	--	antisense	Annotated_lncRNA	chr3	151751443	151928168	-	5	628	72
ENST00000450199.1	ENSG00000225855.6	RUSC1-AS1	--	antisense	Annotated_lncRNA	chr1	155320159	155324176	-	2	1636	254
ENST00000581192.1	ENSG00000264247.1	LINC00909	--	lincRNA	Annotated_lncRNA	chr18	74593696	74598508	-	2	423	130
ENST00000398832.2	ENSG00000214708.4	AC090616.2	--	antisense	Annotated_lncRNA	chr17	32141226	32143135	-	2	1599	190
ENST00000582066.1	ENSG00000263766.5	RP11-580I16.2	--	antisense	Annotated_lncRNA	chr17	47603864	47636550	-	2	294	89
ENST00000584957.2	ENSG00000265478.2	CTD-2145A24.5	--	lincRNA	Annotated_lncRNA	chr17	18809956	18810940	+	1	985	62
ENST00000559781.5	ENSG00000259343.5	TMC3-AS1	--	antisense	Annotated_lncRNA	chr15	81324377	81361990	+	5	769	97
ENST00000623351.1	ENSG00000230615.6	RP5-1198O20.4	--	lincRNA	Annotated_lncRNA	chr1	44030443	44040273	+	2	482	82
ENST00000504773.1	ENSG00000249007.1	RP11-510N19.5	--	sense_intronic	Annotated_lncRNA	chr1	202011370	202015657	+	2	987	225
ENST00000416202.5	ENSG00000241990.5	PRR34-AS1	--	antisense	Annotated_lncRNA	chr22	46053705	46057210	+	3	464	99
ENST00000429388.5	ENSG00000277147.4	LINC00869	--	lincRNA	Annotated_lncRNA	chr1	149606334	149646737	+	3	323	77
ENST00000435921.6	ENSG00000205885.7	C1RL-AS1	--	antisense	Annotated_lncRNA	chr12	7108052	7111606	+	3	572	104
ENST00000546956.1	ENSG00000176593.7	CTD-2368P22.1	--	processed_transcript	Annotated_lncRNA	chr19	58002902	58004161	+	2	1096	121
ENST00000626400.1	ENSG00000281386.1	RP11-237N19.3	--	lincRNA	Annotated_lncRNA	chr11	129591493	129612110	+	2	527	135
ENST00000569969.5	ENSG00000261067.6	RP11-264B17.3	--	processed_transcript	Annotated_lncRNA	chr16	28974804	28990775	+	19	5296	337
ENST00000450800.1	ENSG00000233540.1	DNM3-IT1	--	sense_intronic	Annotated_lncRNA	chr1	171864187	171864687	+	2	396	45
ENST00000542933.5	ENSG00000212694.8	LINC01089	--	lincRNA	Annotated_lncRNA	chr12	121795267	121802910	-	4	1220	150
ENST00000541615.5	ENSG00000255717.6	SNHG1	--	processed_transcript	Annotated_lncRNA	chr11	62852290	62855488	-	9	748	89
ENST00000526220.1	ENSG00000254907.1	RP11-484D2.2	--	antisense	Annotated_lncRNA	chr11	43328748	43359296	-	4	787	176
ENST00000623837.1	ENSG00000278925.1	AC005753.1	--	TEC	Annotated_lncRNA	chr5	141825708	141826325	-	1	618	144
ENST00000414992.5	ENSG00000233613.5	DCUN1D2-AS	--	antisense	Annotated_lncRNA	chr13	113468901	113476135	+	2	330	100
ENST00000437258.5	ENSG00000215458.8	AATBC	--	antisense	Annotated_lncRNA	chr21	43805758	43810331	-	2	932	130
ENST00000440005.6	ENSG00000237517.8	DGCR5	--	antisense	Annotated_lncRNA	chr22	18970525	19031242	+	6	1299	245
ENST00000421657.1	ENSG00000228302.2	RP11-186N15.3	--	antisense	Annotated_lncRNA	chr10	12245628	12247845	-	2	1914	219
ENST00000568262.2	ENSG00000260751.2	CTD-2196E14.6	--	sense_intronic	Annotated_lncRNA	chr16	23568673	23569696	+	1	1024	89
ENST00000522817.1	ENSG00000253738.1	OTUD6B-AS1	--	antisense	Annotated_lncRNA	chr8	91059909	91070123	-	3	4275	108
ENST00000569981.2	ENSG00000238045.9	AC009133.12	--	antisense	Annotated_lncRNA	chr16	29808636	29811985	-	2	2449	188
ENST00000415793.5	ENSG00000234773.6	CTD-2666L21.1	--	lincRNA	Annotated_lncRNA	chr19	12195015	12207697	+	2	495	116
ENST00000572035.1	ENSG00000255135.3	RP11-111M22.3	--	lincRNA	Annotated_lncRNA	chr11	76441354	76444656	-	2	738	103
ENST00000432452.2	ENSG00000226005.3	RP11-464C19.3	--	lincRNA	Annotated_lncRNA	chr10	3934519	3935813	+	2	591	85
ENST00000592201.1	ENSG00000267040.6	RP11-35G9.3	--	antisense	Annotated_lncRNA	chr18	57630350	57669296	+	3	1954	147
ENST00000523905.5	ENSG00000253878.5	RP11-347C18.3	--	sense_intronic	Annotated_lncRNA	chr8	94950037	94951396	+	3	709	52
ENST00000441790.1	ENSG00000228536.1	RP11-392O17.1	--	lincRNA	Annotated_lncRNA	chr1	219409681	219411941	-	2	811	82
ENST00000579631.1	ENSG00000227036.6	LINC00511	--	lincRNA	Annotated_lncRNA	chr17	72323123	72325949	-	2	355	73
ENST00000587701.1	ENSG00000267139.1	AC005262.3	--	antisense	Annotated_lncRNA	chr19	3118665	3119304	-	2	452	125
ENST00000442292.2	ENSG00000273443.1	RP11-54O7.18	--	lincRNA	Annotated_lncRNA	chr1	1062208	1063288	-	2	829	164
ENST00000462497.5	ENSG00000241472.6	PTPRG-AS1	--	processed_transcript	Annotated_lncRNA	chr3	62261825	62318923	-	4	2556	91
ENST00000561808.1	ENSG00000260213.5	RP11-303E16.3	--	antisense	Annotated_lncRNA	chr16	81024055	81035734	-	3	789	88
ENST00000427039.1	ENSG00000237461.1	RP11-554F20.1	--	lincRNA	Annotated_lncRNA	chr9	99585786	99819889	-	7	1544	75
ENST00000433966.1	ENSG00000236983.1	LINC00614	--	lincRNA	Annotated_lncRNA	chr10	26943323	26944418	-	2	645	165
ENST00000412918.1	ENSG00000228382.1	ITPKB-IT1	--	sense_intronic	Annotated_lncRNA	chr1	226656680	226675067	-	2	746	99
ENST00000608729.1	ENSG00000272914.1	RP11-330O11.3	--	sense_intronic	Annotated_lncRNA	chr10	30831828	30833387	-	1	1560	124
ENST00000582965.1	ENSG00000266402.3	SNHG25	--	lincRNA	Annotated_lncRNA	chr17	64145970	64146476	+	2	278	66
ENST00000471955	ENSG00000242079	RN7SL318P	RNA, 7SL, cytoplasmic 318, pseudogene [Source:HGNC Symbol;Acc:HGNC:46334]	misc_RNA	Annotated_lncRNA	chr8	5142411	5142707	-	1	297	78
ENST00000544591.1	ENSG00000256039.1	RP11-291B21.2	--	lincRNA	Annotated_lncRNA	chr12	10553363	10558049	+	2	868	88
ENST00000449111.5	ENSG00000235703.5	LINC00894	--	antisense	Annotated_lncRNA	chrX	149938628	150224580	+	15	3414	236
ENST00000428814.1	ENSG00000231705.1	RP11-432J24.2	--	lincRNA	Annotated_lncRNA	chr10	132419083	132420953	+	2	297	98
ENST00000359491.1	ENSG00000214770.2	RP11-544I20.2	--	antisense	Annotated_lncRNA	chr14	64335835	64338599	-	3	1717	160
ENST00000518600.1	ENSG00000249087.6	ZNF436-AS1	--	antisense	Annotated_lncRNA	chr1	23371144	23371783	+	2	376	66
ENST00000437060.1	ENSG00000238186.1	RP11-656D10.6	--	antisense	Annotated_lncRNA	chr1	40515754	40517174	-	2	546	98
ENST00000561624.2	ENSG00000259782.2	CTD-2270L9.2	--	sense_intronic	Annotated_lncRNA	chr16	23446446	23447282	-	1	837	98
ENST00000422449.1	ENSG00000224165.5	DNAJC27-AS1	--	antisense	Annotated_lncRNA	chr2	24972165	24972822	+	2	363	121
ENST00000567261.1	ENSG00000261320.1	RP11-297D21.2	--	lincRNA	Annotated_lncRNA	chr16	67430667	67431464	-	2	475	157
ENST00000428777.1	ENSG00000237892.1	KLF7-IT1	--	sense_intronic	Annotated_lncRNA	chr2	207120884	207122044	-	2	655	96
ENST00000444286.1	ENSG00000230937.9	MIR205HG	--	processed_transcript	Annotated_lncRNA	chr1	209429083	209430621	+	2	523	95
ENST00000416572.1	ENSG00000179406.6	LINC00174	--	lincRNA	Annotated_lncRNA	chr7	66379827	66395919	-	4	556	85
ENST00000612818.1	ENSG00000274598.1	RP11-423G4.10	--	sense_intronic	Annotated_lncRNA	chr12	108833721	108834384	-	1	664	72
ENST00000530833.5	ENSG00000250903.8	GMDS-AS1	--	lincRNA	Annotated_lncRNA	chr6	2245825	2264128	+	3	724	71
ENST00000420548.1	ENSG00000225107.1	AC092484.1	--	lincRNA	Annotated_lncRNA	chr2	145569294	145588024	-	4	833	80
ENST00000582064.1	ENSG00000264263.1	RP11-671P2.1	--	antisense	Annotated_lncRNA	chr18	53480835	53568283	-	3	457	92
ENST00000615178.4	ENSG00000235831.6	BHLHE40-AS1	--	antisense	Annotated_lncRNA	chr3	4896809	4979961	-	3	2215	143
ENST00000531126.5	ENSG00000197989.13	SNHG12	--	antisense	Annotated_lncRNA	chr1	28578538	28581834	-	6	719	110
ENST00000504277.1	ENSG00000248240.1	RP11-159F24.5	--	antisense	Annotated_lncRNA	chr5	43515274	43525310	+	3	512	64
ENST00000434559.1	ENSG00000234308.2	AC093381.2	--	lincRNA	Annotated_lncRNA	chr2	212795331	212796720	+	2	769	87
ENST00000453229.1	ENSG00000235545.1	RP11-230B22.1	--	antisense	Annotated_lncRNA	chr1	62688482	62710694	+	2	1228	151
ENST00000594766.6	ENSG00000213971.7	RP11-15H20.6	--	processed_transcript	Annotated_lncRNA	chr19	23259906	23274251	-	4	583	76
ENST00000504219.1	ENSG00000231160.9	KLF3-AS1	--	processed_transcript	Annotated_lncRNA	chr4	38619690	38624575	-	2	627	137
ENST00000421538.1	ENSG00000231711.2	LINC00899	--	processed_transcript	Annotated_lncRNA	chr22	46040266	46044610	-	3	2584	180
ENST00000609469.5	ENSG00000272758.5	RP11-299J3.8	--	antisense	Annotated_lncRNA	chr3	122416207	122443180	+	3	553	80
ENST00000530479.1	ENSG00000254419.1	RP11-261P9.4	--	sense_intronic	Annotated_lncRNA	chr20	58710795	58711633	+	2	577	103
ENST00000499522.6	ENSG00000247081.7	BAALC-AS1	--	antisense	Annotated_lncRNA	chr8	103165929	103285907	-	6	1353	139
ENST00000557682.6	ENSG00000272888.5	LINC01578	--	processed_transcript	Annotated_lncRNA	chr15	92882707	92899701	+	5	2683	164
ENST00000571775.1	ENSG00000262456.1	RP1-59D14.1	--	antisense	Annotated_lncRNA	chr17	2384847	2386664	+	2	1065	104
ENST00000625780.2	ENSG00000227028.6	SLC8A1-AS1	--	antisense	Annotated_lncRNA	chr2	40115076	40255102	+	3	852	121
ENST00000528549.1	ENSG00000255399.3	TBX5-AS1	--	antisense	Annotated_lncRNA	chr12	114408754	114412831	+	2	3620	252
ENST00000605200.1	ENSG00000271119.1	CTD-2012J19.3	--	lincRNA	Annotated_lncRNA	chr5	1594626	1611467	+	3	1661	125
ENST00000442389.1	ENSG00000230437.1	RP11-102J14.1	--	lincRNA	Annotated_lncRNA	chr20	12305613	12316485	-	2	473	69
ENST00000444038.2	ENSG00000231769.2	RP1-8B1.4	--	antisense	Annotated_lncRNA	chr6	46097093	46129591	-	3	462	74
ENST00000633163.1	ENSG00000282572.2	RP11-482G13.1	--	processed_transcript	Annotated_lncRNA	chr7	19619	35457	-	4	1143	216
ENST00000608198.5	ENSG00000186594.12	MIR22HG	--	lincRNA	Annotated_lncRNA	chr17	1712792	1716208	-	4	578	122
ENST00000612806.1	ENSG00000274995.1	RP11-321F6.2	--	sense_intronic	Annotated_lncRNA	chr15	66740445	66741151	+	1	707	68
ENST00000229465.10	ENSG00000232774.7	FLJ22447	--	lincRNA	Annotated_lncRNA	chr14	61570540	61658696	+	5	1655	122
ENST00000504785.1	ENSG00000251377.1	RP11-18H21.3	--	lincRNA	Annotated_lncRNA	chr4	152222468	152225399	-	2	448	97
ENST00000429289.5	ENSG00000229153.5	EPHA1-AS1	--	antisense	Annotated_lncRNA	chr7	143407813	143523449	+	5	5018	216
ENST00000421878.2	ENSG00000224525.2	RP11-561I11.3	--	antisense	Annotated_lncRNA	chr1	242203555	242210827	+	3	766	95
ENST00000440322.5	ENSG00000224490.5	TTC21B-AS1	--	processed_transcript	Annotated_lncRNA	chr2	165933857	165949891	+	4	2260	144
ENST00000444042.2	ENSG00000225506.2	CYP4A22-AS1	--	lincRNA	Annotated_lncRNA	chr1	47096653	47179271	-	4	921	93
ENST00000529247.1	ENSG00000254741.1	RP11-661A12.7	--	antisense	Annotated_lncRNA	chr8	143579636	143580670	+	2	431	107
ENST00000456035.1	ENSG00000223461.1	AC004471.9	--	antisense	Annotated_lncRNA	chr22	19121529	19124503	+	2	582	152
ENST00000414287.5	ENSG00000188511.12	C22orf34	--	lincRNA	Annotated_lncRNA	chr22	49414524	49657504	-	5	2197	144
ENST00000456688.2	ENSG00000231856.2	RP11-327P2.5	--	antisense	Annotated_lncRNA	chr13	51804297	51813832	+	2	1181	142
ENST00000562970.1	ENSG00000260145.1	RP11-322D14.2	--	antisense	Annotated_lncRNA	chr16	57052505	57058497	-	2	672	160
ENST00000584303	ENSG00000276757	RN7SL192P	RNA, 7SL, cytoplasmic 192, pseudogene [Source:HGNC Symbol;Acc:HGNC:46208]	misc_RNA	Annotated_lncRNA	chr19	11011708	11012006	+	1	299	66
ENST00000520629.5	ENSG00000206573.8	THUMPD3-AS1	--	antisense	Annotated_lncRNA	chr3	9385822	9396623	-	4	415	71
ENST00000426023.1	ENSG00000237807.3	RP11-400K9.4	--	lincRNA	Annotated_lncRNA	chr8	53515171	53523931	-	2	2387	160
ENST00000501011.6	ENSG00000246067.7	RAB30-AS1	--	lincRNA	Annotated_lncRNA	chr11	83072066	83073646	+	3	607	79
ENST00000416076.1	ENSG00000225761.1	RP11-417O11.5	--	sense_intronic	Annotated_lncRNA	chr10	74005137	74027915	+	2	442	94
ENST00000569125.1	ENSG00000261656.5	BEAN1-AS1	--	antisense	Annotated_lncRNA	chr16	66469975	66481230	-	5	530	99
ENST00000593041.1	ENSG00000267130.1	CTD-2540B15.9	--	lincRNA	Annotated_lncRNA	chr19	33305036	33309387	+	2	404	72
ENST00000449086.5	ENSG00000228784.7	LINC00954	--	lincRNA	Annotated_lncRNA	chr2	19868874	19885047	+	10	2995	173
ENST00000596561.5	ENSG00000213971.7	RP11-15H20.6	--	processed_transcript	Annotated_lncRNA	chr19	23260659	23274248	-	3	574	74
ENST00000622935.1	ENSG00000279600.1	RP11-637C24.5	--	TEC	Annotated_lncRNA	chr17	78008421	78008855	+	1	435	107
ENST00000444629.5	ENSG00000227028.6	SLC8A1-AS1	--	antisense	Annotated_lncRNA	chr2	40104909	40255209	+	3	935	121
ENST00000593201.5	ENSG00000267244.5	CTB-31O20.4	--	processed_transcript	Annotated_lncRNA	chr19	1822089	1824542	+	3	1697	155
ENST00000413645.1	ENSG00000228798.1	AP000473.5	--	lincRNA	Annotated_lncRNA	chr21	16630827	16640633	+	2	550	85
ENST00000586101.1	ENSG00000266896.1	RP1-266L20.9	--	sense_intronic	Annotated_lncRNA	chr6	169770413	169772042	+	1	1630	126
ENST00000611982.4	ENSG00000226752.7	PSMD5-AS1	--	antisense	Annotated_lncRNA	chr9	120845310	120851492	+	3	626	117
ENST00000630229.1	ENSG00000225313.5	RP11-415J8.3	--	antisense	Annotated_lncRNA	chr1	33307370	33326410	+	2	870	95
ENST00000526655.1	ENSG00000254756.1	RP11-867G23.12	--	antisense	Annotated_lncRNA	chr11	66334494	66339875	+	3	516	144
ENST00000611191.1	ENSG00000273797.1	RP11-1046B16.3	--	sense_intronic	Annotated_lncRNA	chr14	69617122	69617648	+	1	527	101
ENST00000558323.1	ENSG00000179523.4	EIF3J-AS1	--	lincRNA	Annotated_lncRNA	chr15	44535089	44535943	-	2	570	106
ENST00000439058.5	ENSG00000233834.6	AC005083.1	--	processed_transcript	Annotated_lncRNA	chr7	20217577	20221681	+	4	667	78
ENST00000625156.1	ENSG00000279135.1	RP11-261P13.5	--	TEC	Annotated_lncRNA	chr13	20712431	20714146	+	1	1716	148
ENST00000587188.1	ENSG00000267575.6	CTC-459F4.3	--	lincRNA	Annotated_lncRNA	chr19	27794049	27799466	+	3	746	163
ENST00000623794.3	ENSG00000279579.3	bP-2189O9.3	--	lincRNA	Annotated_lncRNA	chr21	8759077	8761335	+	2	845	113
ENST00000609932.5	ENSG00000237438.6	CECR7	--	lincRNA	Annotated_lncRNA	chr22	17037239	17060825	+	4	568	98
ENST00000624549.1	ENSG00000278936.1	CH17-140K24.7	--	antisense	Annotated_lncRNA	chr5	141183401	141201396	-	2	580	192
ENST00000435966.1	ENSG00000223546.6	LINC00630	--	lincRNA	Annotated_lncRNA	chrX	102769218	102827144	+	4	568	95
ENST00000548144.1	ENSG00000261864.1	RP11-67A1.2	--	processed_transcript	Annotated_lncRNA	chr16	68077340	68122271	+	3	549	114
ENST00000514616.5	ENSG00000250159.6	RP11-381K20.2	--	antisense	Annotated_lncRNA	chr5	137814333	137889317	-	5	827	96
ENST00000423714.1	ENSG00000237036.4	ZEB1-AS1	--	antisense	Annotated_lncRNA	chr10	31318452	31319881	-	2	456	151
ENST00000439529.1	ENSG00000236526.1	RP4-742J24.2	--	antisense	Annotated_lncRNA	chr20	11909404	11918677	-	3	1831	140
ENST00000576093.5	ENSG00000182310.12	SPACA6P	--	processed_transcript	Annotated_lncRNA	chr19	51693340	51705190	+	8	1894	243
ENST00000420226.1	ENSG00000235897.1	TM4SF19-AS1	--	antisense	Annotated_lncRNA	chr3	196318330	196323673	+	2	322	58
ENST00000474667.1	ENSG00000243491.1	RP11-521D12.5	--	lincRNA	Annotated_lncRNA	chr2	9757496	9770341	-	2	1947	113
ENST00000416455.1	ENSG00000236095.1	RP11-49O14.2	--	sense_intronic	Annotated_lncRNA	chr9	94900429	94904754	+	3	779	61
ENST00000511919.5	ENSG00000249464.5	LINC01091	--	lincRNA	Annotated_lncRNA	chr4	123650291	123930354	+	6	590	72
ENST00000585495.1	ENSG00000266934.1	RP11-332H18.3	--	sense_intronic	Annotated_lncRNA	chr17	61383401	61384680	+	3	716	111
ENST00000417820.1	ENSG00000236519.1	LINC01424	--	antisense	Annotated_lncRNA	chr21	44802577	44804717	+	2	1031	95
ENST00000568479.1	ENSG00000260822.1	GS1-358P8.4	--	sense_overlapping	Annotated_lncRNA	chrX	24545516	24550466	+	1	4951	97
ENST00000606189.1	ENSG00000250156.3	CTC-498M16.2	--	lincRNA	Annotated_lncRNA	chr5	88426411	88429814	-	2	421	62
ENST00000441033.1	ENSG00000235263.1	RP13-392I16.1	--	lincRNA	Annotated_lncRNA	chr1	9501092	9503471	-	2	708	85
ENST00000442483.2	ENSG00000234396.3	RP11-181G12.4	--	lincRNA	Annotated_lncRNA	chr1	2212523	2220738	+	2	326	100
ENST00000552063.1	ENSG00000258181.1	RP11-493L12.4	--	lincRNA	Annotated_lncRNA	chr12	47249136	47257539	+	3	277	92
ENST00000583643.1	ENSG00000265801.1	RP11-720N19.2	--	sense_intronic	Annotated_lncRNA	chr17	27465112	27465541	+	1	430	61
ENST00000451318.2	ENSG00000224992.2	RP11-295G24.5	--	sense_intronic	Annotated_lncRNA	chr9	132768965	132770212	-	2	1019	115
ENST00000438850.1	ENSG00000267338.1	KB-7G2.9	--	lincRNA	Annotated_lncRNA	chr22	16616170	16617114	+	2	546	91
ENST00000442329.6	ENSG00000237298.8	TTN-AS1	--	antisense	Annotated_lncRNA	chr2	178523167	178535828	+	3	832	106
ENST00000580500.5	ENSG00000227036.6	LINC00511	--	lincRNA	Annotated_lncRNA	chr17	72404522	72445119	-	4	561	106
ENST00000555300.1	ENSG00000258657.5	RP11-104E19.1	--	antisense	Annotated_lncRNA	chr14	24595985	24657774	+	4	488	95
ENST00000575034.5	ENSG00000263069.5	CTD-2047H16.4	--	antisense	Annotated_lncRNA	chr17	80351828	80415118	-	2	3651	225
ENST00000531402.5	ENSG00000251381.7	LINC00958	--	lincRNA	Annotated_lncRNA	chr11	12980629	12989546	-	4	590	83
ENST00000443038.1	ENSG00000231312.6	AC007246.3	--	antisense	Annotated_lncRNA	chr2	39437369	39516768	+	2	522	122
ENST00000466369.5	ENSG00000258461.5	RP11-164J13.1	--	processed_transcript	Annotated_lncRNA	chr15	42348103	42412317	+	28	3501	692
ENST00000507582.1	ENSG00000250056.5	LINC01018	--	lincRNA	Annotated_lncRNA	chr5	6583276	6587670	+	3	2223	146
ENST00000419211.1	ENSG00000224746.1	AC015987.1	--	antisense	Annotated_lncRNA	chr7	135926455	135932881	+	2	804	97
ENST00000430244.1	ENSG00000235475.1	LINC01372	--	lincRNA	Annotated_lncRNA	chr7	67335976	67340024	+	3	489	82
ENST00000624135.3	ENSG00000228852.6	RP11-57H12.5	--	antisense	Annotated_lncRNA	chr1	95248968	95264029	-	2	526	81
ENST00000454321.1	ENSG00000232807.2	RP11-536K7.3	--	antisense	Annotated_lncRNA	chr10	5943504	5945749	-	2	381	88
ENST00000550684.1	ENSG00000257488.5	RP5-1057I20.2	--	lincRNA	Annotated_lncRNA	chr12	47826854	47834521	+	2	343	79
ENST00000418300.1	ENSG00000242590.1	RP11-54O7.14	--	sense_intronic	Annotated_lncRNA	chr1	1055033	1056116	+	2	402	122
ENST00000454721.5	ENSG00000233184.6	RP11-421L21.3	--	antisense	Annotated_lncRNA	chr1	101072660	101083574	+	4	753	118
ENST00000608476.5	ENSG00000232675.7	RP4-718D20.3	--	processed_transcript	Annotated_lncRNA	chr20	19693292	19694685	-	2	1254	107
ENST00000555798.1	ENSG00000258743.5	RP11-406A9.2	--	lincRNA	Annotated_lncRNA	chr14	82642620	82651657	+	2	789	97
ENST00000630214.2	ENSG00000179818.13	PCBP1-AS1	--	processed_transcript	Annotated_lncRNA	chr2	69963282	70086273	-	8	1333	117
ENST00000430595.5	ENSG00000235033.7	RP11-61I13.3	--	antisense	Annotated_lncRNA	chr6	39888790	39897353	-	4	638	187
ENST00000462662.1	ENSG00000273184.1	RP11-212P7.3	--	processed_transcript	Annotated_lncRNA	chr7	128455840	128493859	+	5	707	235
ENST00000522718.5	ENSG00000253161.5	LINC01605	--	lincRNA	Annotated_lncRNA	chr8	37421341	37493913	-	6	1093	139
ENST00000602426.1	ENSG00000269919.1	RP1-134E15.3	--	sense_intronic	Annotated_lncRNA	chr6	106100140	106100593	+	1	454	62
ENST00000606049.1	ENSG00000227354.6	RBM26-AS1	--	antisense	Annotated_lncRNA	chr13	79406348	79424328	+	7	2427	123
ENST00000415124.1	ENSG00000233223.2	AC113189.5	--	antisense	Annotated_lncRNA	chr17	7581964	7584072	-	2	352	99
ENST00000421806.1	ENSG00000231025.1	RP11-175O19.4	--	antisense	Annotated_lncRNA	chr10	96992450	96995959	+	1	3510	114
ENST00000520494.1	ENSG00000253678.1	RP11-981G7.3	--	lincRNA	Annotated_lncRNA	chr8	10477491	10479375	-	2	489	82
ENST00000609879.1	ENSG00000273213.1	RP5-998N21.10	--	processed_transcript	Annotated_lncRNA	chr1	143904301	143905964	-	2	700	233
ENST00000591362.1	ENSG00000267196.1	RP11-813F20.4	--	sense_intronic	Annotated_lncRNA	chr18	49969721	49970957	-	2	375	102
ENST00000468165.1	ENSG00000239480.1	RP11-514P8.2	--	antisense	Annotated_lncRNA	chr7	102426818	102434780	-	3	541	105
ENST00000465436.5	ENSG00000235978.6	AC018816.3	--	antisense	Annotated_lncRNA	chr3	4814294	4856755	-	3	330	98
ENST00000606242.1	ENSG00000267530.2	AC006273.5	--	lincRNA	Annotated_lncRNA	chr19	782755	784948	+	2	710	145
ENST00000478806.1	ENSG00000244479.6	OR2A1-AS1	--	antisense	Annotated_lncRNA	chr7	144251408	144355707	-	2	573	190
ENST00000634899.1	ENSG00000225383.7	SFTA1P	--	lincRNA	Annotated_lncRNA	chr10	10784443	10789036	-	3	361	103
ENST00000585596.5	ENSG00000248015.6	AC005329.7	--	antisense	Annotated_lncRNA	chr19	1393566	1394867	-	3	571	67
ENST00000623726.1	ENSG00000279738.1	RP5-1014D13.2	--	sense_overlapping	Annotated_lncRNA	chr22	37876148	37895563	+	1	19416	263
ENST00000448470.2	ENSG00000236051.6	MYCBP2-AS1	--	antisense	Annotated_lncRNA	chr13	77075518	77087699	+	3	333	50
ENST00000602964.1	ENSG00000249669.7	MIR143HG	--	lincRNA	Annotated_lncRNA	chr5	149406879	149428678	+	2	8398	184
ENST00000527113.1	ENSG00000254815.5	RP11-496I9.1	--	antisense	Annotated_lncRNA	chr11	558892	560106	+	3	527	86
ENST00000446489.1	ENSG00000229512.1	AC068580.5	--	sense_intronic	Annotated_lncRNA	chr11	1763009	1763749	-	2	252	83
ENST00000515377.1	ENSG00000250001.1	CTD-2201E9.2	--	sense_intronic	Annotated_lncRNA	chr5	9519853	9523178	-	2	543	71
ENST00000612401.1	ENSG00000274415.1	RP11-433J22.2	--	antisense	Annotated_lncRNA	chr1	147757185	147758434	+	2	340	70
ENST00000628622.1	ENSG00000280587.1	LINC01348	--	lincRNA	Annotated_lncRNA	chr1	235065479	235074220	-	3	3262	206
ENST00000417721.5	ENSG00000177410.12	ZFAS1	--	antisense	Annotated_lncRNA	chr20	49278178	49289260	+	3	860	167
ENST00000441644.1	ENSG00000232065.1	LINC01063	--	antisense	Annotated_lncRNA	chr3	196631498	196632587	-	2	348	93
ENST00000448374.5	ENSG00000231290.5	APCDD1L-AS1	--	processed_transcript	Annotated_lncRNA	chr20	58515499	58524728	+	4	546	124
ENST00000606993.1	ENSG00000272141.1	RP11-465B22.8	--	lincRNA	Annotated_lncRNA	chr1	1169357	1170343	+	1	987	196
ENST00000444515.1	ENSG00000176075.7	LINC00302	--	lincRNA	Annotated_lncRNA	chr1	152655477	152656804	+	3	302	95
ENST00000554010.1	ENSG00000259018.1	RP11-124D2.3	--	antisense	Annotated_lncRNA	chr14	23356406	23357003	+	2	285	89
ENST00000573346.5	ENSG00000262580.5	RP11-334C17.5	--	antisense	Annotated_lncRNA	chr17	80201589	80205476	-	5	801	187
ENST00000513617.1	ENSG00000249184.1	RP11-424M21.1	--	lincRNA	Annotated_lncRNA	chr4	151799500	151801348	+	3	764	66
ENST00000502125.6	ENSG00000247809.7	NR2F2-AS1	--	antisense	Annotated_lncRNA	chr15	96268772	96327361	-	6	1930	173
ENST00000509669.1	ENSG00000249797.1	CTD-3179P9.1	--	lincRNA	Annotated_lncRNA	chr5	117925008	118206971	+	4	637	67
ENST00000455609.1	ENSG00000203321.2	C9orf41-AS1	--	antisense	Annotated_lncRNA	chr9	74952968	74996293	+	5	719	81
ENST00000569895.3	ENSG00000279877.1	RP11-420N3.3	--	processed_transcript	Annotated_lncRNA	chr16	5239802	6776014	+	7	829	183
ENST00000624274.1	ENSG00000279537.1	RP11-133K1.8	--	TEC	Annotated_lncRNA	chr15	40244925	40247366	+	1	2442	180
ENST00000538693.1	ENSG00000256124.5	LINC01152	--	lincRNA	Annotated_lncRNA	chr17	72030291	72036316	+	2	639	149
ENST00000607801.5	ENSG00000242759.6	LINC00882	--	lincRNA	Annotated_lncRNA	chr3	107109790	107240589	-	3	467	72
ENST00000592135.5	ENSG00000188825.13	LINC00910	--	lincRNA	Annotated_lncRNA	chr17	43375928	43388312	-	4	2438	164
ENST00000558050.1	ENSG00000259351.1	RP11-111E14.1	--	antisense	Annotated_lncRNA	chr15	63928274	63935953	+	4	1072	92
ENST00000569428.1	ENSG00000256508.2	MRGPRF-AS1	--	antisense	Annotated_lncRNA	chr11	69012354	69013327	+	2	532	177
ENST00000428667.1	ENSG00000233818.1	AP000695.4	--	antisense	Annotated_lncRNA	chr21	36445731	36532408	+	2	715	111
ENST00000363848	ENSG00000200718	RN7SKP103	RNA, 7SK small nuclear pseudogene 103 [Source:HGNC Symbol;Acc:HGNC:45827]	misc_RNA	Annotated_lncRNA	chr2	132523617	132523936	+	1	320	106
ENST00000445976.1	ENSG00000225087.1	RP4-660H19.1	--	lincRNA	Annotated_lncRNA	chr1	72748921	72899140	-	5	499	102
ENST00000328376.9	ENSG00000198590.11	C3orf35	--	lincRNA	Annotated_lncRNA	chr3	37399162	37435497	+	6	1859	172
ENST00000471305	ENSG00000239316	RN7SL11P	RNA, 7SL, cytoplasmic 11, pseudogene [Source:HGNC Symbol;Acc:HGNC:46027]	misc_RNA	Annotated_lncRNA	chr6	89478141	89478433	+	1	293	49
ENST00000453760.5	ENSG00000232628.5	RP11-365O16.3	--	sense_intronic	Annotated_lncRNA	chr1	224208747	224210412	-	2	437	49
ENST00000414142.5	ENSG00000196756.11	SNHG17	--	processed_transcript	Annotated_lncRNA	chr20	38420593	38435273	-	8	2102	200
ENST00000440052.5	ENSG00000238197.5	PAXBP1-AS1	--	antisense	Annotated_lncRNA	chr21	32728139	32743122	+	4	3523	148
ENST00000444102.1	ENSG00000227598.1	RP1-167A14.2	--	antisense	Annotated_lncRNA	chr6	166969626	166999065	-	3	385	88
ENST00000454741.5	ENSG00000235954.6	TTC28-AS1	--	processed_transcript	Annotated_lncRNA	chr22	27919421	28002679	+	5	5064	207
ENST00000447728.1	ENSG00000231754.1	RP11-204E9.1	--	lincRNA	Annotated_lncRNA	chr6	21522476	21523772	-	2	543	69
ENST00000537181.1	ENSG00000267285.1	RP5-951N9.2	--	sense_intronic	Annotated_lncRNA	chr12	1385833	1386987	+	2	574	104
ENST00000554032.1	ENSG00000259153.1	RP6-65G23.3	--	lincRNA	Annotated_lncRNA	chr14	70810205	70815391	+	2	368	79
ENST00000585258.1	ENSG00000264278.1	RP11-162A12.2	--	lincRNA	Annotated_lncRNA	chr18	76794732	76822295	-	3	1295	177
ENST00000569881.1	ENSG00000261736.1	AC002551.1	--	sense_intronic	Annotated_lncRNA	chr16	27643199	27644663	+	2	592	94
ENST00000602747.1	ENSG00000269887.1	RP11-477H21.2	--	sense_intronic	Annotated_lncRNA	chr1	164680085	164680799	+	1	715	69
ENST00000560103.1	ENSG00000259341.1	RP11-20G13.1	--	lincRNA	Annotated_lncRNA	chr15	99427009	99431028	-	2	395	125
ENST00000602954.1	ENSG00000269906.1	RP11-248J18.2	--	sense_intronic	Annotated_lncRNA	chr14	50662511	50663178	-	1	668	51
ENST00000442274.1	ENSG00000237061.1	RP11-956J14.1	--	sense_intronic	Annotated_lncRNA	chr8	73083787	73085879	-	2	480	94
ENST00000623645.1	ENSG00000279620.1	RP11-1102P22.2	--	TEC	Annotated_lncRNA	chr16	17249674	17251395	-	1	1722	147
ENST00000436592.5	ENSG00000236882.7	LINC01554	--	lincRNA	Annotated_lncRNA	chr5	95852232	95860133	+	4	2052	123
ENST00000411185	ENSG00000223117	RN7SKP296	RNA, 7SK small nuclear pseudogene 296 [Source:HGNC Symbol;Acc:HGNC:46020]	misc_RNA	Annotated_lncRNA	chr3	190642163	190642503	+	1	341	75
ENST00000542839.1	ENSG00000255811.1	RP1-34M23.5	--	antisense	Annotated_lncRNA	chr1	34761426	34788097	-	2	560	174
ENST00000444306.1	ENSG00000232692.1	AP001596.6	--	antisense	Annotated_lncRNA	chr21	26416509	26471198	+	2	601	110
ENST00000502790.1	ENSG00000250220.1	RP11-692D12.1	--	antisense	Annotated_lncRNA	chr4	73259209	73317953	+	5	685	99
ENST00000500682.1	ENSG00000245648.1	RP11-277P12.20	--	antisense	Annotated_lncRNA	chr12	10363769	10398506	+	4	2830	145
ENST00000457976.1	ENSG00000237422.1	RP11-305L7.3	--	lincRNA	Annotated_lncRNA	chr9	91119138	91163087	-	2	506	138
ENST00000616473.1	ENSG00000226752.7	PSMD5-AS1	--	antisense	Annotated_lncRNA	chr9	120845466	120851490	+	3	782	101
ENST00000623639.1	ENSG00000278886.1	RP11-108A14.1	--	TEC	Annotated_lncRNA	chr8	18864681	18865247	-	1	567	64
ENST00000612970.4	ENSG00000230606.10	AC159540.1	--	lincRNA	Annotated_lncRNA	chr2	97422439	97426617	-	5	1105	99
ENST00000561977.1	ENSG00000261268.1	RP11-308D13.3	--	lincRNA	Annotated_lncRNA	chr4	139618136	139623232	-	2	1098	95
ENST00000447961.1	ENSG00000236810.5	TCEB3-AS1	--	antisense	Annotated_lncRNA	chr1	23771611	23772397	-	3	459	53
ENST00000623155.1	ENSG00000279122.1	RP11-394B2.3	--	TEC	Annotated_lncRNA	chr16	70768967	70770221	-	1	1255	196
ENST00000623207.1	ENSG00000279727.1	RP11-640L9.1	--	lincRNA	Annotated_lncRNA	chr3	36820550	36822498	-	2	971	77
ENST00000602316.1	ENSG00000270059.1	RP11-88H12.2	--	sense_intronic	Annotated_lncRNA	chr3	65359268	65359717	-	1	450	92
ENST00000557322.1	ENSG00000258682.1	CTD-2002H8.2	--	sense_overlapping	Annotated_lncRNA	chr14	58264662	58269681	+	2	576	62
ENST00000582940.1	ENSG00000263470.1	RP11-160O5.1	--	lincRNA	Annotated_lncRNA	chr17	65100812	65111058	+	3	664	136
ENST00000586515.5	ENSG00000267009.6	RP11-120M18.2	--	processed_transcript	Annotated_lncRNA	chr17	68413730	68493670	+	4	572	91
ENST00000534349.1	ENSG00000254860.5	TMEM9B-AS1	--	antisense	Annotated_lncRNA	chr11	8966580	8977527	+	3	383	81
ENST00000624830.1	ENSG00000279197.1	CTB-3M24.1	--	TEC	Annotated_lncRNA	chr5	133574829	133575298	-	1	470	60
ENST00000509760.1	ENSG00000250208.6	FZD10-AS1	--	processed_transcript	Annotated_lncRNA	chr12	130151593	130161678	-	4	3678	146
ENST00000455607.3	ENSG00000231760.4	RP11-350J20.5	--	antisense	Annotated_lncRNA	chr6	149796151	149798172	-	2	1541	100
ENST00000558980.1	ENSG00000259367.1	RP11-815J21.4	--	antisense	Annotated_lncRNA	chr15	85619623	85670948	-	2	660	78
ENST00000457383.1	ENSG00000230001.1	RP11-70J12.1	--	sense_intronic	Annotated_lncRNA	chr9	4070906	4071884	-	2	635	60
ENST00000442828.2	ENSG00000227782.2	CTC-529I10.2	--	antisense	Annotated_lncRNA	chr17	16040472	16041273	+	1	802	161
ENST00000535720.1	ENSG00000256364.1	RP11-173P15.3	--	antisense	Annotated_lncRNA	chr12	120698264	120699541	-	2	583	103
ENST00000449652.1	ENSG00000225929.1	AC000036.4	--	antisense	Annotated_lncRNA	chr22	50735825	50738139	-	2	2030	136
ENST00000537921.1	ENSG00000255966.1	RP5-940J5.3	--	antisense	Annotated_lncRNA	chr12	6532290	6533498	-	2	477	100
ENST00000613780.4	ENSG00000225783.6	MIAT	--	lincRNA	Annotated_lncRNA	chr22	26657520	26676475	+	5	10143	177
ENST00000378140.3	ENSG00000204971.3	RP11-807H22.7	--	antisense	Annotated_lncRNA	chr11	72163322	72209241	-	3	477	111
ENST00000421157.1	ENSG00000238198.1	RP11-31F15.2	--	lincRNA	Annotated_lncRNA	chr1	113011687	113073105	-	3	2459	107
ENST00000544461.1	ENSG00000226091.7	LINC00937	--	lincRNA	Annotated_lncRNA	chr12	8295986	8396803	-	5	3033	269
ENST00000518865.5	ENSG00000248690.6	HAS2-AS1	--	antisense	Annotated_lncRNA	chr8	121639293	121643451	+	4	577	89
ENST00000592195.1	ENSG00000197291.8	RAMP2-AS1	--	lincRNA	Annotated_lncRNA	chr17	42758295	42761011	-	4	1288	148
ENST00000503428.1	ENSG00000250999.1	RP11-1379J22.5	--	antisense	Annotated_lncRNA	chr5	179658265	179664430	+	2	325	107
ENST00000575593.1	ENSG00000261916.1	RP11-235E17.4	--	sense_intronic	Annotated_lncRNA	chr17	3601761	3602272	-	1	512	94
ENST00000443132.1	ENSG00000213963.6	AC074286.1	--	sense_overlapping	Annotated_lncRNA	chr2	177310727	177314918	-	3	528	82
ENST00000428825.8	ENSG00000233665.8	RP11-523O18.5	--	processed_transcript	Annotated_lncRNA	chr10	48976554	48993046	-	5	1610	167
ENST00000533004.5	ENSG00000203499.10	FAM83H-AS1	--	lincRNA	Annotated_lncRNA	chr8	143734140	143746337	+	4	2737	199
ENST00000418255.1	ENSG00000236546.1	RP1-118J21.5	--	antisense	Annotated_lncRNA	chr1	39897745	39899098	+	2	785	104
ENST00000590125.1	ENSG00000236144.6	TMEM147-AS1	--	antisense	Annotated_lncRNA	chr19	35541294	35543139	-	3	698	129
ENST00000609228.1	ENSG00000234608.7	MAPKAPK5-AS1	--	lincRNA	Annotated_lncRNA	chr12	111839807	111841706	-	2	605	101
ENST00000411479.1	ENSG00000233517.1	AC005162.5	--	antisense	Annotated_lncRNA	chr7	28987028	28988899	+	2	578	99
ENST00000436786.1	ENSG00000234840.1	LINC01239	--	lincRNA	Annotated_lncRNA	chr9	22646200	22824213	+	6	2347	223
ENST00000591137.1	ENSG00000267405.1	CTC-296K1.4	--	lincRNA	Annotated_lncRNA	chr17	44794747	44797783	-	2	587	75
ENST00000432413.2	ENSG00000223725.6	AC007879.5	--	antisense	Annotated_lncRNA	chr2	207239864	207254252	-	2	539	93
ENST00000560323.1	ENSG00000259488.2	RP11-154J22.1	--	antisense	Annotated_lncRNA	chr15	48312353	48331856	-	3	752	135
ENST00000450746.1	ENSG00000227260.1	AC116035.1	--	lincRNA	Annotated_lncRNA	chr3	30524745	30527185	+	2	436	74
ENST00000602892.5	ENSG00000215386.10	MIR99AHG	--	lincRNA	Annotated_lncRNA	chr21	16419328	16607151	+	3	621	83
ENST00000624925.1	ENSG00000279662.1	RP11-609N14.4	--	TEC	Annotated_lncRNA	chr16	10445309	10449747	-	1	4439	173
ENST00000500163.2	ENSG00000245148.2	ARAP1-AS2	--	antisense	Annotated_lncRNA	chr11	72700474	72705607	+	2	1824	211
ENST00000482985.4	ENSG00000244733.5	RP11-506M13.3	--	lincRNA	Annotated_lncRNA	chr10	79660891	79677996	+	5	1837	100
ENST00000505215.1	ENSG00000249532.3	RP11-148B6.1	--	antisense	Annotated_lncRNA	chr4	112646725	112648703	-	2	294	74
ENST00000505053.1	ENSG00000248517.1	RP11-386B13.4	--	lincRNA	Annotated_lncRNA	chr4	184988997	185005186	+	2	911	159
ENST00000629194.2	ENSG00000226674.8	TEX41	--	lincRNA	Annotated_lncRNA	chr2	145023253	145073085	+	3	661	83
ENST00000512916.2	ENSG00000249641.2	HOXC13-AS	--	antisense	Annotated_lncRNA	chr12	53935328	53939643	-	3	1408	152
ENST00000445707.3	ENSG00000242086.8	LINC00969	--	lincRNA	Annotated_lncRNA	chr3	195700321	195711875	+	3	2363	250
ENST00000569456.1	ENSG00000259955.1	CTD-2547G23.2	--	antisense	Annotated_lncRNA	chr16	25238318	25239287	+	2	510	66
ENST00000415033.2	ENSG00000235903.7	CPB2-AS1	--	antisense	Annotated_lncRNA	chr13	46052902	46113332	+	4	747	143
ENST00000295549.8	ENSG00000163364.9	LINC01116	--	lincRNA	Annotated_lncRNA	chr2	176629589	176637931	-	3	1407	173
ENST00000634638.1	ENSG00000231551.7	RP11-495P10.1	--	lincRNA	Annotated_lncRNA	chr1	148414867	148432545	+	7	1342	125
ENST00000608169.5	ENSG00000272690.5	RP11-803B1.8	--	lincRNA	Annotated_lncRNA	chr3	75435348	75457486	+	4	1268	181
ENST00000625256.1	ENSG00000280927.1	CTBP1-AS	--	antisense	Annotated_lncRNA	chr4	1210120	1218591	+	6	3886	406
ENST00000607752.1	ENSG00000271917.1	RP11-506O24.2	--	sense_intronic	Annotated_lncRNA	chr1	164828436	164829952	+	1	1517	58
ENST00000439494.1	ENSG00000172965.14	MIR4435-2HG	--	lincRNA	Annotated_lncRNA	chr2	111469638	111480261	-	4	707	109
ENST00000447572.1	ENSG00000228452.1	RP5-994D16.9	--	antisense	Annotated_lncRNA	chr1	42775813	42776790	-	2	484	78
ENST00000555707.5	ENSG00000257621.7	PSMA3-AS1	--	antisense	Annotated_lncRNA	chr14	58272401	58298129	-	3	1983	86
ENST00000624919.1	ENSG00000280434.1	RP4-671O14.6	--	sense_overlapping	Annotated_lncRNA	chr22	44139365	44153626	+	1	14262	219
ENST00000610352	ENSG00000276645	Metazoa_SRP	Metazoan signal recognition particle RNA [Source:RFAM;Acc:RF00017]	misc_RNA	Annotated_lncRNA	chr1	33029232	33029576	-	1	345	68
ENST00000429700.1	ENSG00000224945.1	RP11-82L18.2	--	sense_intronic	Annotated_lncRNA	chr9	89088887	89109934	-	3	585	104
ENST00000454890.1	ENSG00000230385.1	AC012507.4	--	antisense	Annotated_lncRNA	chr2	230908852	230910102	+	2	600	94
ENST00000416509.1	ENSG00000224844.1	AC107079.1	--	lincRNA	Annotated_lncRNA	chr2	237122910	237124097	-	2	669	85
ENST00000513892.2	ENSG00000249258.2	RP11-468H14.2	--	lincRNA	Annotated_lncRNA	chr8	17131181	17149789	+	3	2292	123
ENST00000452184.2	ENSG00000238113.6	LINC01410	--	lincRNA	Annotated_lncRNA	chr9	62802076	62806333	+	3	314	92
ENST00000578129.1	ENSG00000265552.1	RP11-958F21.3	--	lincRNA	Annotated_lncRNA	chr18	25055600	25056760	+	2	663	65
ENST00000624295.3	ENSG00000203875.10	SNHG5	--	processed_transcript	Annotated_lncRNA	chr6	85677083	85678405	-	5	632	108
ENST00000591956.1	ENSG00000163597.14	SNHG16	--	processed_transcript	Annotated_lncRNA	chr17	76557766	76561751	+	2	556	136
ENST00000561232.5	ENSG00000259673.5	IQCH-AS1	--	lincRNA	Annotated_lncRNA	chr15	67403619	67521844	-	6	5748	155
ENST00000522828.5	ENSG00000253972.5	RP11-4K16.2	--	lincRNA	Annotated_lncRNA	chr8	119221094	119246815	-	5	603	72
ENST00000422310.2	ENSG00000223342.2	RP3-429O6.1	--	lincRNA	Annotated_lncRNA	chr6	6901022	6918715	-	2	933	113
ENST00000609470.5	ENSG00000234684.6	SDCBP2-AS1	--	antisense	Annotated_lncRNA	chr20	1325410	1378734	+	3	2158	138
ENST00000508281.2	ENSG00000250159.6	RP11-381K20.2	--	antisense	Annotated_lncRNA	chr5	137882793	137889336	-	3	1148	84
ENST00000471417.5	ENSG00000267272.5	LINC01140	--	lincRNA	Annotated_lncRNA	chr1	87129854	87134469	+	3	751	90
ENST00000551361.1	ENSG00000224078.12	SNHG14	--	processed_transcript	Annotated_lncRNA	chr15	24981994	25002830	+	2	550	162
ENST00000544034.1	ENSG00000256725.1	RP11-662M24.2	--	lincRNA	Annotated_lncRNA	chr12	130628316	130716281	-	2	201	67
ENST00000456355.1	ENSG00000234961.1	RP11-124N14.3	--	antisense	Annotated_lncRNA	chr10	17233325	17234833	-	2	706	150
ENST00000564670.1	ENSG00000261064.1	RP11-1000B6.3	--	lincRNA	Annotated_lncRNA	chr15	32536047	32587613	+	3	543	94
ENST00000624029.1	ENSG00000280347.1	AC000123.2	--	TEC	Annotated_lncRNA	chr7	127359785	127364759	-	1	4975	143
ENST00000601369.5	ENSG00000225484.6	NUTM2B-AS1	--	antisense	Annotated_lncRNA	chr10	79691502	79826516	-	7	1233	118
ENST00000457157.2	ENSG00000231106.2	LINC01436	--	lincRNA	Annotated_lncRNA	chr21	36005338	36007838	+	2	1048	97
ENST00000479766.1	ENSG00000240990.9	HOXA11-AS	--	antisense	Annotated_lncRNA	chr7	27187819	27189220	+	2	822	248
ENST00000414383.1	ENSG00000232682.2	RP11-388P9.2	--	antisense	Annotated_lncRNA	chr10	60055874	60060743	+	2	1546	282
ENST00000455967.1	ENSG00000224965.1	KCNC4-AS1	--	antisense	Annotated_lncRNA	chr1	110208834	110209987	-	2	748	167
ENST00000560870.1	ENSG00000259645.1	RP11-253M7.6	--	sense_intronic	Annotated_lncRNA	chr15	69391192	69392149	+	2	694	138
ENST00000501448.5	ENSG00000248015.6	AC005329.7	--	antisense	Annotated_lncRNA	chr19	1392170	1396467	-	3	3571	226
ENST00000449958.1	ENSG00000230138.1	RP11-117D22.2	--	lincRNA	Annotated_lncRNA	chr1	53366668	53368245	-	2	850	132
ENST00000439360.5	ENSG00000226824.6	RP4-756H11.3	--	sense_intronic	Annotated_lncRNA	chr7	66654551	66669298	+	4	508	88
ENST00000500148.6	ENSG00000247572.7	CKMT2-AS1	--	antisense	Annotated_lncRNA	chr5	81237565	81301544	-	4	2224	113
ENST00000515597.1	ENSG00000249307.5	LINC01088	--	antisense	Annotated_lncRNA	chr4	79195834	79299565	+	2	664	64
ENST00000436506.1	ENSG00000227403.1	AC009299.3	--	lincRNA	Annotated_lncRNA	chr2	161244755	161247454	+	3	765	118
ENST00000475250.1	ENSG00000240211.1	RP11-758P17.3	--	antisense	Annotated_lncRNA	chr7	100436204	100438504	+	2	303	100
ENST00000584329	ENSG00000264501	RN7SL731P	RNA, 7SL, cytoplasmic 731, pseudogene [Source:HGNC Symbol;Acc:HGNC:46747]	misc_RNA	Annotated_lncRNA	chr1	10306465	10306757	+	1	293	76
ENST00000554161.1	ENSG00000258572.1	RP11-1070N10.3	--	lincRNA	Annotated_lncRNA	chr14	95516136	95517911	+	2	993	112
ENST00000446709.1	ENSG00000234193.1	AC097461.4	--	antisense	Annotated_lncRNA	chr2	222917387	222919363	-	2	537	74
ENST00000571595.5	ENSG00000186594.12	MIR22HG	--	lincRNA	Annotated_lncRNA	chr17	1712251	1716341	-	3	767	130
ENST00000551844.1	ENSG00000258177.1	RP11-394J1.2	--	antisense	Annotated_lncRNA	chr12	96222797	96223973	-	2	525	139
ENST00000583253.1	ENSG00000266783.1	RP11-715F3.2	--	sense_intronic	Annotated_lncRNA	chr18	2561172	2562220	-	1	1049	72
ENST00000615184.1	ENSG00000235522.6	AC009505.2	--	antisense	Annotated_lncRNA	chr2	105854981	105855755	-	2	548	97
ENST00000559458.2	ENSG00000273333.2	XXbac-BPG300A18.13	--	3prime_overlapping_ncrna	Annotated_lncRNA	chr6	32184733	32185882	-	2	662	74
ENST00000577528.1	ENSG00000264443.1	RP4-594I10.3	--	lincRNA	Annotated_lncRNA	chr1	24538802	24556024	-	3	1445	142
ENST00000550268.2	ENSG00000257894.2	RP1-78O14.1	--	lincRNA	Annotated_lncRNA	chr12	79392252	79455460	-	2	1820	116
ENST00000526996.1	ENSG00000255441.1	CTD-2616J11.2	--	antisense	Annotated_lncRNA	chr19	51415724	51416646	+	2	627	157
ENST00000616197.1	ENSG00000175773.12	RP11-121M22.1	--	lincRNA	Annotated_lncRNA	chr11	130401902	130403657	+	2	413	133
ENST00000596326.5	ENSG00000269289.5	CTB-92J24.3	--	antisense	Annotated_lncRNA	chr19	23919081	23957930	-	3	1585	96
ENST00000558006.1	ENSG00000259659.1	RP11-151N17.1	--	sense_intronic	Annotated_lncRNA	chr15	44557829	44559188	+	2	653	85
ENST00000366234.7	ENSG00000179818.13	PCBP1-AS1	--	processed_transcript	Annotated_lncRNA	chr2	70031433	70087000	-	5	884	69
ENST00000530083.1	ENSG00000255284.1	AP006621.5	--	lincRNA	Annotated_lncRNA	chr11	777582	784180	+	2	765	211
ENST00000576749.5	ENSG00000186594.12	MIR22HG	--	lincRNA	Annotated_lncRNA	chr17	1711971	1716212	-	4	754	81
ENST00000564302.5	ENSG00000261183.5	RP11-532F12.5	--	antisense	Annotated_lncRNA	chr15	40835993	40844387	-	3	643	210
ENST00000521326.1	ENSG00000254231.1	CTD-2284J15.1	--	processed_transcript	Annotated_lncRNA	chr8	86333274	86343314	-	4	1486	119
ENST00000623458.1	ENSG00000280216.1	RP3-333H23.9	--	TEC	Annotated_lncRNA	chr22	39379610	39380015	+	1	406	66
ENST00000563994.1	ENSG00000261267.1	RP11-44I10.3	--	antisense	Annotated_lncRNA	chr16	48559661	48587403	+	3	438	62
ENST00000446590.1	ENSG00000234174.1	AC016683.5	--	antisense	Annotated_lncRNA	chr2	113171535	113175337	-	2	559	77
ENST00000622826.1	ENSG00000273557.1	CTD-2024I7.18	--	sense_intronic	Annotated_lncRNA	chr5	141468465	141471528	+	2	335	40
ENST00000546699.1	ENSG00000257890.1	RP11-114F10.2	--	lincRNA	Annotated_lncRNA	chr12	106050961	106058254	-	4	632	79
ENST00000612106.1	ENSG00000275569.1	RP11-930O11.3	--	antisense	Annotated_lncRNA	chr14	56305838	56306394	+	1	557	43
ENST00000532226.1	ENSG00000231889.7	TRAF3IP2-AS1	--	antisense	Annotated_lncRNA	chr6	111483511	111493003	+	2	2191	111
ENST00000326341.8	ENSG00000178803.10	ADORA2A-AS1	--	antisense	Annotated_lncRNA	chr22	24429206	24494800	-	7	2557	170
ENST00000586983.1	ENSG00000266922.1	CTC-499B15.6	--	sense_intronic	Annotated_lncRNA	chr19	11725961	11730783	-	2	491	95
ENST00000534168.1	ENSG00000254420.1	RP11-452H21.1	--	antisense	Annotated_lncRNA	chr11	78324758	78444049	+	2	437	54
ENST00000623462.1	ENSG00000279917.1	RP11-360N9.2	--	TEC	Annotated_lncRNA	chr17	67611277	67613822	+	1	2546	119
ENST00000538943.1	ENSG00000256020.1	RP5-1154L15.2	--	sense_intronic	Annotated_lncRNA	chr12	585865	586486	-	2	373	124
ENST00000481400.5	ENSG00000198590.11	C3orf35	--	lincRNA	Annotated_lncRNA	chr3	37399162	37435497	+	4	1495	120
ENST00000502102.2	ENSG00000247363.2	RP11-637A17.2	--	lincRNA	Annotated_lncRNA	chr12	68675350	68687755	-	3	1449	117
ENST00000495651	ENSG00000242811	RN7SL229P	RNA, 7SL, cytoplasmic 229, pseudogene [Source:HGNC Symbol;Acc:HGNC:46245]	misc_RNA	Annotated_lncRNA	chr3	180736405	180736703	-	1	299	50
ENST00000418353.1	ENSG00000232874.1	RP11-135A1.2	--	antisense	Annotated_lncRNA	chr3	194130616	194131201	-	2	430	119
ENST00000420168.1	ENSG00000226419.7	SLC16A1-AS1	--	antisense	Annotated_lncRNA	chr1	112956520	112968398	+	3	900	162
ENST00000619883.1	ENSG00000278356.1	RP11-372B4.3	--	sense_intronic	Annotated_lncRNA	chr12	2885819	2886329	+	2	456	101
ENST00000592882.1	ENSG00000267598.1	CTC-250I14.6	--	antisense	Annotated_lncRNA	chr19	13153096	13154193	-	2	756	202
ENST00000412713.1	ENSG00000243762.1	AC006547.8	--	antisense	Annotated_lncRNA	chr22	20110821	20111875	-	2	526	131
ENST00000576234.1	ENSG00000261924.1	CTD-2561B21.5	--	antisense	Annotated_lncRNA	chr17	80966239	80971213	-	2	3133	411
ENST00000483578.1	ENSG00000260899.1	RP11-2C24.4	--	processed_transcript	Annotated_lncRNA	chr16	30740667	30751381	+	5	883	197
ENST00000524768.1	ENSG00000254826.1	CTD-2530H12.2	--	sense_intronic	Annotated_lncRNA	chr11	75775904	75776929	+	2	842	122
ENST00000515769.1	ENSG00000249464.5	LINC01091	--	lincRNA	Annotated_lncRNA	chr4	123774264	123865573	+	3	2204	117
ENST00000584382.1	ENSG00000266371.1	RP11-142O6.1	--	sense_intronic	Annotated_lncRNA	chr17	31133182	31138518	+	2	2780	125
ENST00000585365.1	ENSG00000267439.1	AC002398.11	--	antisense	Annotated_lncRNA	chr19	35747057	35748288	-	2	585	83
ENST00000563475.1	ENSG00000260630.6	SNAI3-AS1	--	antisense	Annotated_lncRNA	chr16	88663380	88675164	+	4	2081	215
ENST00000536729.1	ENSG00000255864.5	RP11-444D3.1	--	lincRNA	Annotated_lncRNA	chr12	24213343	24357430	-	3	265	84
ENST00000630822.2	ENSG00000232732.9	AC073043.1	--	processed_transcript	Annotated_lncRNA	chr2	199894159	199909158	-	2	629	95
ENST00000538062.1	ENSG00000256967.1	RP11-273B20.1	--	antisense	Annotated_lncRNA	chr12	7129508	7131198	-	3	735	144
ENST00000553017.1	ENSG00000257137.5	C12orf80	--	lincRNA	Annotated_lncRNA	chr12	52209749	52210855	-	2	571	87
ENST00000533329.1	ENSG00000255503.1	RP11-113K21.4	--	lincRNA	Annotated_lncRNA	chr11	83072402	83097196	-	3	436	96
ENST00000428008.5	ENSG00000177410.12	ZFAS1	--	antisense	Annotated_lncRNA	chr20	49278642	49289260	+	5	566	123
ENST00000624433.1	ENSG00000279932.1	RP11-349F21.2	--	sense_intronic	Annotated_lncRNA	chr8	17510613	17511300	+	1	688	108
ENST00000578633.1	ENSG00000266304.1	RP11-484N16.1	--	lincRNA	Annotated_lncRNA	chr18	70335929	70337310	-	2	384	127
ENST00000436123.1	ENSG00000224074.3	LINC00691	--	lincRNA	Annotated_lncRNA	chr3	24096269	24103223	-	4	2964	154
ENST00000554055.1	ENSG00000258757.1	RP11-841O20.2	--	antisense	Annotated_lncRNA	chr14	52640839	52641566	+	2	581	57
ENST00000428283.5	ENSG00000230552.5	AC092162.1	--	lincRNA	Annotated_lncRNA	chr2	176753400	176819250	-	6	4673	124
ENST00000609314.5	ENSG00000241769.7	LINC00893	--	antisense	Annotated_lncRNA	chrX	149535936	149540959	-	5	894	153
ENST00000589740.1	ENSG00000267416.1	CTD-2319I12.2	--	lincRNA	Annotated_lncRNA	chr17	60079309	60088695	+	2	699	159
ENST00000630919.2	ENSG00000235652.7	RP11-545I5.3	--	antisense	Annotated_lncRNA	chr6	145815378	145876971	+	3	432	86
ENST00000499359.2	ENSG00000247950.6	SEC24B-AS1	--	antisense	Annotated_lncRNA	chr4	109429963	109433817	-	3	957	111
ENST00000555520.1	ENSG00000272888.5	LINC01578	--	processed_transcript	Annotated_lncRNA	chr15	92887756	92898072	+	3	977	71
ENST00000574267.1	ENSG00000262769.1	RP11-1113L8.1	--	antisense	Annotated_lncRNA	chr17	19560111	19597922	-	4	730	101
ENST00000535817.1	ENSG00000256690.1	RP11-727F15.9	--	antisense	Annotated_lncRNA	chr11	62832234	62834043	+	2	565	170
ENST00000560931.1	ENSG00000259515.1	RP11-365N19.2	--	antisense	Annotated_lncRNA	chr14	102933574	102937177	+	2	828	131
ENST00000594379.1	ENSG00000269535.1	CTD-2525I3.6	--	antisense	Annotated_lncRNA	chr19	52300693	52345229	-	7	1905	111
ENST00000507579.1	ENSG00000249685.1	RP11-360F5.3	--	lincRNA	Annotated_lncRNA	chr4	39133913	39135608	+	2	455	64
ENST00000592203.1	ENSG00000267643.1	RP11-64C12.4	--	lincRNA	Annotated_lncRNA	chr18	12200779	12201979	+	2	422	124
ENST00000516278	ENSG00000252087	RN7SKP248	RNA, 7SK small nuclear pseudogene 248 [Source:HGNC Symbol;Acc:HGNC:45972]	misc_RNA	Annotated_lncRNA	chr4	90370123	90370427	+	1	305	69
ENST00000443670.1	ENSG00000224577.1	LINC01117	--	lincRNA	Annotated_lncRNA	chr2	176637710	176655958	+	4	699	162
ENST00000436433.1	ENSG00000223863.1	AC008074.4	--	lincRNA	Annotated_lncRNA	chr2	64486353	64500904	+	3	572	114
ENST00000452532.1	ENSG00000227486.1	RP13-188A5.1	--	lincRNA	Annotated_lncRNA	chrX	55908123	56015173	+	2	1007	98
ENST00000511497.5	ENSG00000251432.6	RP11-420A23.1	--	lincRNA	Annotated_lncRNA	chr4	128428070	128519394	+	9	2012	147
ENST00000608785.1	ENSG00000249096.6	RP11-290F5.1	--	lincRNA	Annotated_lncRNA	chr4	184372407	184382306	-	4	516	77
ENST00000443373.1	ENSG00000236481.1	AC002331.1	--	lincRNA	Annotated_lncRNA	chr16	26584755	26594813	-	2	294	63
ENST00000623719.1	ENSG00000280069.1	CTD-2349P21.3	--	TEC	Annotated_lncRNA	chr17	30738182	30740275	+	1	2094	95
ENST00000607259.1	ENSG00000271833.1	RP11-356B19.11	--	sense_intronic	Annotated_lncRNA	chr9	127366770	127367397	+	1	628	139
ENST00000634951.1	ENSG00000283108.1	CTC-325H20.8	--	processed_transcript	Annotated_lncRNA	chr19	9383581	9407055	-	3	582	101
ENST00000607876.1	ENSG00000272848.1	RP1-137D17.2	--	lincRNA	Annotated_lncRNA	chr6	169426420	169427069	-	1	650	176
ENST00000441363.1	ENSG00000229852.2	RP11-398K22.12	--	antisense	Annotated_lncRNA	chr6	73263359	73301401	+	2	2403	186
ENST00000514294.2	ENSG00000246100.3	LINC00900	--	lincRNA	Annotated_lncRNA	chr11	115757463	115760197	-	2	995	127
ENST00000632820.1	ENSG00000282728.1	RP11-788M5.4	--	processed_transcript	Annotated_lncRNA	chr11	101129077	101198910	+	7	1545	121
ENST00000451774.5	ENSG00000226674.8	TEX41	--	lincRNA	Annotated_lncRNA	chr2	144668026	145074095	+	5	2098	95
ENST00000534827.5	ENSG00000254813.5	RP11-252C15.1	--	lincRNA	Annotated_lncRNA	chr8	12765849	12811478	-	5	1247	163
ENST00000459742.1	ENSG00000259628.1	RP11-467H10.2	--	processed_transcript	Annotated_lncRNA	chr7	77043721	77198626	+	3	617	81
ENST00000430034.1	ENSG00000240801.1	AC132217.4	--	3prime_overlapping_ncrna	Annotated_lncRNA	chr11	2129121	2129964	-	2	373	95
ENST00000561058.5	ENSG00000259345.5	RP11-624L4.1	--	lincRNA	Annotated_lncRNA	chr15	38885470	39273883	-	6	570	71
ENST00000415327.5	ENSG00000232613.6	AC007386.4	--	antisense	Annotated_lncRNA	chr2	65030727	65037497	+	3	495	129
ENST00000625410.1	ENSG00000280721.1	AC133644.2	--	lincRNA	Annotated_lncRNA	chr2	87439523	87459044	-	2	559	93
ENST00000625182.1	ENSG00000279077.1	RP11-800A18.3	--	TEC	Annotated_lncRNA	chr18	79352458	79354567	+	1	2110	161
ENST00000532599.5	ENSG00000254860.5	TMEM9B-AS1	--	antisense	Annotated_lncRNA	chr11	8965048	8977472	+	5	615	80
ENST00000452050.5	ENSG00000237819.5	AC002454.1	--	antisense	Annotated_lncRNA	chr7	92836489	92917123	+	3	407	73
ENST00000620075.1	ENSG00000276931.1	RP11-161M6.6	--	sense_intronic	Annotated_lncRNA	chr16	968375	969012	-	1	638	95
ENST00000381108.3	ENSG00000234449.2	RP11-706O15.3	--	lincRNA	Annotated_lncRNA	chrX	3853010	3863574	-	3	2198	134
ENST00000553760.5	ENSG00000258743.5	RP11-406A9.2	--	lincRNA	Annotated_lncRNA	chr14	82642627	82657766	+	3	773	107
ENST00000610699.1	ENSG00000275703.1	U47924.32	--	lincRNA	Annotated_lncRNA	chr12	6899752	6900212	+	1	461	105
ENST00000562211.1	ENSG00000261574.1	RP1-168P16.2	--	sense_intronic	Annotated_lncRNA	chr16	89392375	89412564	-	2	420	79
ENST00000513771.1	ENSG00000248473.1	CTC-338M12.2	--	lincRNA	Annotated_lncRNA	chr5	181191046	181191852	-	2	411	103
ENST00000423106.2	ENSG00000238133.6	MLK7-AS1	--	antisense	Annotated_lncRNA	chr2	173197712	173282036	-	8	2538	138
ENST00000584772.1	ENSG00000265489.1	RP11-1090M7.1	--	antisense	Annotated_lncRNA	chr17	12760140	12790242	-	2	3679	200
ENST00000502027.1	ENSG00000247982.6	LINC00926	--	lincRNA	Annotated_lncRNA	chr15	57304725	57307758	+	3	2141	159
ENST00000557412.1	ENSG00000257621.7	PSMA3-AS1	--	antisense	Annotated_lncRNA	chr14	58285586	58287023	-	2	555	77
ENST00000622921.1	ENSG00000228794.8	LINC01128	--	processed_transcript	Annotated_lncRNA	chr1	827821	852515	+	3	724	102
ENST00000439703.1	ENSG00000223485.2	LINC01615	--	lincRNA	Annotated_lncRNA	chr6	169158092	169162924	-	2	647	154
ENST00000602718.1	ENSG00000270083.1	RP1-257I20.14	--	sense_intronic	Annotated_lncRNA	chr22	42089630	42090028	-	1	399	73
ENST00000428862.5	ENSG00000224596.7	ZMIZ1-AS1	--	antisense	Annotated_lncRNA	chr10	78943328	78962394	-	4	2851	119
ENST00000618407.1	ENSG00000275532.1	CTB-58E17.3	--	antisense	Annotated_lncRNA	chr17	38703480	38706261	-	2	486	105
ENST00000424774.1	ENSG00000227959.1	RP11-276H7.2	--	antisense	Annotated_lncRNA	chr1	16155211	16157329	+	2	904	121
ENST00000485340	ENSG00000239607	RN7SL573P	RNA, 7SL, cytoplasmic 573, pseudogene [Source:HGNC Symbol;Acc:HGNC:46589]	misc_RNA	Annotated_lncRNA	chr17	75041740	75042015	+	1	276	58
ENST00000498832.1	ENSG00000242741.1	RP11-20B7.1	--	lincRNA	Annotated_lncRNA	chr3	73808601	73902866	+	4	782	116
ENST00000433340.1	ENSG00000235092.5	ID2-AS1	--	antisense	Annotated_lncRNA	chr2	8677489	8678811	-	3	434	95
ENST00000541892.1	ENSG00000256564.1	RP11-424M22.3	--	antisense	Annotated_lncRNA	chr12	16567411	16573940	+	2	603	71
ENST00000523840.1	ENSG00000253476.1	RP11-395I14.2	--	lincRNA	Annotated_lncRNA	chr8	25425521	25426580	-	2	528	77
ENST00000609442.5	ENSG00000186594.12	MIR22HG	--	lincRNA	Annotated_lncRNA	chr17	1712825	1716209	-	4	555	114
ENST00000591177.1	ENSG00000267470.5	ZNF571-AS1	--	antisense	Annotated_lncRNA	chr19	37569942	37575822	+	2	383	89
ENST00000526623.2	ENSG00000254614.2	AP003068.23	--	antisense	Annotated_lncRNA	chr11	65180021	65181834	-	2	1662	304
ENST00000578774.1	ENSG00000266208.1	CTD-2267D19.3	--	antisense	Annotated_lncRNA	chr17	40360655	40364693	+	2	2094	349
ENST00000453677.1	ENSG00000239569.3	KMT2E-AS1	--	antisense	Annotated_lncRNA	chr7	105013425	105014321	-	2	736	175
ENST00000457719.1	ENSG00000227712.1	RP11-418J17.3	--	lincRNA	Annotated_lncRNA	chr1	119260265	119327303	-	3	898	86
ENST00000570087.1	ENSG00000259947.1	XX-DJ76P10__A.2	--	lincRNA	Annotated_lncRNA	chr16	1889114	1890434	+	2	484	93
ENST00000602895.5	ENSG00000225470.6	JPX	--	lincRNA	Annotated_lncRNA	chrX	73944343	73999503	+	4	829	81
ENST00000572417.1	ENSG00000263171.1	RP11-542C16.1	--	antisense	Annotated_lncRNA	chr17	7352687	7354944	-	2	421	126
ENST00000414354.1	ENSG00000228109.1	MFI2-AS1	--	antisense	Annotated_lncRNA	chr3	197003750	197004740	+	2	468	117
ENST00000581816.1	ENSG00000215417.10	MIR17HG	--	processed_transcript	Annotated_lncRNA	chr13	91347942	91352096	+	3	2032	109
ENST00000624203.1	ENSG00000279836.1	RP11-648O15.2	--	TEC	Annotated_lncRNA	chr11	87121058	87121596	+	1	539	74
ENST00000449248.1	ENSG00000235027.1	AC068580.6	--	antisense	Annotated_lncRNA	chr11	1760348	1762486	+	2	2015	313
ENST00000624818.1	ENSG00000280384.1	RP4-695O20.1	--	sense_intronic	Annotated_lncRNA	chr22	46163303	46165347	+	1	2045	153
ENST00000452391.1	ENSG00000229278.1	RP11-483F11.7	--	antisense	Annotated_lncRNA	chr10	99651989	99653905	-	2	303	69
ENST00000599749.5	ENSG00000268388.5	FENDRR	--	lincRNA	Annotated_lncRNA	chr16	86487737	86509099	-	4	2843	163
ENST00000550301.1	ENSG00000257663.1	RP11-1100L3.7	--	antisense	Annotated_lncRNA	chr12	52076841	52082084	-	2	647	115
ENST00000563540.1	ENSG00000260167.1	RP11-146F11.5	--	antisense	Annotated_lncRNA	chr16	30585907	30608593	+	2	482	59
ENST00000496488.1	ENSG00000241599.1	RP11-34P13.9	--	lincRNA	Annotated_lncRNA	chr1	160446	161525	+	2	457	78
ENST00000514568.2	ENSG00000249790.2	RP11-20D14.6	--	lincRNA	Annotated_lncRNA	chr12	8788274	8795789	+	2	1972	180
ENST00000554552.1	ENSG00000258425.1	CTD-2207P18.1	--	lincRNA	Annotated_lncRNA	chr14	74552181	74560048	+	2	518	111
ENST00000371743.7	ENSG00000177410.12	ZFAS1	--	antisense	Annotated_lncRNA	chr20	49278178	49289260	+	5	1008	167
ENST00000432741.5	ENSG00000223745.7	RP4-717I23.3	--	processed_transcript	Annotated_lncRNA	chr1	93311485	93337565	-	4	535	88
ENST00000422956.6	ENSG00000189223.13	PAX8-AS1	--	processed_transcript	Annotated_lncRNA	chr2	113235536	113276581	+	5	11799	165
ENST00000485898.1	ENSG00000242622.1	RP11-18H7.1	--	lincRNA	Annotated_lncRNA	chr3	120095630	120098787	+	2	545	122
ENST00000625123.1	ENSG00000278867.1	RP11-640N20.4	--	TEC	Annotated_lncRNA	chr17	32051030	32053208	+	1	2179	120
ENST00000434182.1	ENSG00000234614.1	AL450992.2	--	antisense	Annotated_lncRNA	chr1	151841877	151850385	+	3	506	73
ENST00000503093.1	ENSG00000251416.1	RP11-140M13.1	--	lincRNA	Annotated_lncRNA	chr4	177686673	177691068	-	2	255	51
ENST00000571689.1	ENSG00000261879.5	RP11-333E1.1	--	antisense	Annotated_lncRNA	chr17	5192104	5235643	+	8	1715	158
ENST00000438095.1	ENSG00000237298.8	TTN-AS1	--	antisense	Annotated_lncRNA	chr2	178540116	178582663	+	4	436	107
ENST00000586231.1	ENSG00000188825.13	LINC00910	--	lincRNA	Annotated_lncRNA	chr17	43385863	43389199	-	2	2890	163
ENST00000457108.1	ENSG00000232411.1	AC009495.3	--	lincRNA	Annotated_lncRNA	chr2	165833048	165839098	-	3	506	117
ENST00000415295.1	ENSG00000228794.8	LINC01128	--	processed_transcript	Annotated_lncRNA	chr1	831605	842020	+	2	894	82
ENST00000580729.1	ENSG00000266176.1	RP11-855A2.5	--	lincRNA	Annotated_lncRNA	chr17	67993880	67996431	-	2	414	91
ENST00000505240.5	ENSG00000231160.9	KLF3-AS1	--	processed_transcript	Annotated_lncRNA	chr4	38625334	38664883	-	5	567	95
ENST00000602889.1	ENSG00000269967.1	RP11-84A19.4	--	lincRNA	Annotated_lncRNA	chr1	31851913	31921841	-	2	587	76
ENST00000520060.1	ENSG00000254101.5	RP11-30J20.1	--	lincRNA	Annotated_lncRNA	chr8	136530809	136731619	+	3	581	74
ENST00000600056.1	ENSG00000268670.1	CTD-2622I13.3	--	sense_intronic	Annotated_lncRNA	chr19	4061615	4062749	-	2	684	119
ENST00000534398.1	ENSG00000203499.10	FAM83H-AS1	--	lincRNA	Annotated_lncRNA	chr8	143739396	143742135	+	3	582	121
ENST00000580048.1	ENSG00000264247.1	LINC00909	--	lincRNA	Annotated_lncRNA	chr18	74591774	74597824	-	2	3463	162
ENST00000554154.1	ENSG00000227543.4	SPAG5-AS1	--	processed_transcript	Annotated_lncRNA	chr17	28599156	28616526	+	3	491	101
ENST00000626404.1	ENSG00000226674.8	TEX41	--	lincRNA	Annotated_lncRNA	chr2	145023432	145151699	+	2	610	93
ENST00000579629.1	ENSG00000265055.1	AC145343.2	--	lincRNA	Annotated_lncRNA	chr17	68096046	68101474	-	3	650	99
ENST00000606664.1	ENSG00000271959.1	CTD-3064M3.7	--	antisense	Annotated_lncRNA	chr8	141434545	141437954	+	3	2961	242
ENST00000605640.1	ENSG00000271032.1	CTD-2527I21.14	--	antisense	Annotated_lncRNA	chr19	35014961	35025335	-	2	526	66
ENST00000457510.2	ENSG00000241764.3	AC002467.7	--	antisense	Annotated_lncRNA	chr7	107742817	107744128	-	2	657	108
ENST00000590421.1	ENSG00000267280.5	TBX2-AS1	--	antisense	Annotated_lncRNA	chr17	61393457	61399606	-	2	861	207
ENST00000420350.1	ENSG00000237101.1	RP11-365O16.6	--	antisense	Annotated_lncRNA	chr1	224219613	224228043	+	3	1323	114
ENST00000418238.1	ENSG00000231128.5	RP5-1073O3.2	--	antisense	Annotated_lncRNA	chr1	113812608	113815476	+	3	422	64
ENST00000418837.5	ENSG00000232310.6	RP11-557H15.4	--	lincRNA	Annotated_lncRNA	chr6	134525325	134540344	-	3	892	96
ENST00000572547.1	ENSG00000267047.1	RP11-589P10.7	--	antisense	Annotated_lncRNA	chr17	6985494	7019414	-	4	498	80
ENST00000423276.1	ENSG00000236883.1	AP001615.9	--	antisense	Annotated_lncRNA	chr21	41739373	41741308	+	2	461	89
ENST00000624337.1	ENSG00000280063.1	RP11-295D4.3	--	TEC	Annotated_lncRNA	chr16	4346694	4348648	-	1	1955	263
ENST00000586423.1	ENSG00000226752.7	PSMD5-AS1	--	antisense	Annotated_lncRNA	chr9	120846599	120851524	+	3	610	83
ENST00000632351.1	ENSG00000282508.1	LINC01002	--	processed_transcript	Annotated_lncRNA	chr19	203971	209370	-	6	572	89
ENST00000608632.5	ENSG00000236830.6	CBR3-AS1	--	processed_transcript	Annotated_lncRNA	chr21	36132775	36156317	-	5	659	96
ENST00000502521.1	ENSG00000250608.1	RP11-933H2.4	--	processed_transcript	Annotated_lncRNA	chr3	131325092	131381475	-	4	1978	134
ENST00000454253.1	ENSG00000236641.1	CTA-221G9.7	--	lincRNA	Annotated_lncRNA	chr22	25212742	25213685	+	2	482	84
ENST00000591886.1	ENSG00000267364.1	RP11-47L3.1	--	lincRNA	Annotated_lncRNA	chr17	35313502	35323278	+	3	467	80
ENST00000294715.6	ENSG00000232527.7	RP11-14N7.2	--	lincRNA	Annotated_lncRNA	chr1	144245238	144250279	-	3	268	87
ENST00000602483.5	ENSG00000269893.6	SNHG8	--	lincRNA	Annotated_lncRNA	chr4	118278755	118279820	+	4	309	49
ENST00000413961.5	ENSG00000223482.7	NUTM2A-AS1	--	antisense	Annotated_lncRNA	chr10	87320553	87342330	-	5	501	99
ENST00000443103.1	ENSG00000230914.2	AC004840.8	--	lincRNA	Annotated_lncRNA	chr7	2384121	2388597	+	2	608	122
ENST00000597702.1	ENSG00000267107.6	PCAT19	--	lincRNA	Annotated_lncRNA	chr19	41455779	41500629	-	3	881	81
ENST00000506645.1	ENSG00000248810.1	RP11-362F19.1	--	lincRNA	Annotated_lncRNA	chr4	141319450	141323562	-	2	592	110
ENST00000461864.5	ENSG00000239213.5	NCK1-AS1	--	antisense	Annotated_lncRNA	chr3	136841726	136862037	-	3	1194	126
ENST00000621933.1	ENSG00000274536.4	RP6-159A1.4	--	antisense	Annotated_lncRNA	chrX	66015461	66020422	+	3	1815	131
ENST00000444563.5	ENSG00000228192.7	RP11-342M1.3	--	antisense	Annotated_lncRNA	chr1	42841898	42846387	-	5	610	91
ENST00000528551.1	ENSG00000254614.2	AP003068.23	--	antisense	Annotated_lncRNA	chr11	65177606	65180884	-	2	477	75
ENST00000593980.1	ENSG00000268460.1	DKFZp434J0226	--	processed_transcript	Annotated_lncRNA	chr19	46203426	46212575	+	6	1316	156
ENST00000450990.5	ENSG00000235257.8	ITGA9-AS1	--	processed_transcript	Annotated_lncRNA	chr3	37790751	37861748	-	5	562	85
ENST00000515310.5	ENSG00000237125.8	HAND2-AS1	--	antisense	Annotated_lncRNA	chr4	173528600	173538180	+	4	593	94
ENST00000521470.1	ENSG00000253408.5	RP11-231D20.2	--	antisense	Annotated_lncRNA	chr8	42249052	42263406	-	2	388	129
ENST00000449175.1	ENSG00000236901.4	MIR600HG	--	sense_intronic	Annotated_lncRNA	chr9	123109494	123115477	-	1	5984	196
ENST00000504555.1	ENSG00000248356.1	RP11-557J10.4	--	antisense	Annotated_lncRNA	chr4	145642336	145650624	-	2	745	128
ENST00000515570.1	ENSG00000249249.1	AC010226.4	--	antisense	Annotated_lncRNA	chr5	115603045	115620659	+	3	765	101
ENST00000440150.5	ENSG00000231365.5	RP11-418J17.1	--	antisense	Annotated_lncRNA	chr1	119140425	119183823	+	4	2469	115
ENST00000528717.1	ENSG00000255337.1	RP11-315O6.1	--	antisense	Annotated_lncRNA	chr11	102452919	102462008	+	2	692	112
ENST00000613306.1	ENSG00000264717.5	CH17-360D5.1	--	lincRNA	Annotated_lncRNA	chr10	47918739	47923524	+	2	1800	400
ENST00000456299.2	ENSG00000255864.5	RP11-444D3.1	--	lincRNA	Annotated_lncRNA	chr12	24331286	24562544	-	4	576	115
ENST00000416869.1	ENSG00000238142.1	RP11-108M9.4	--	lincRNA	Annotated_lncRNA	chr1	16888542	16889642	-	2	336	101
ENST00000548203.1	ENSG00000257622.1	RP11-44N21.4	--	processed_transcript	Annotated_lncRNA	chr14	105152194	105181194	-	5	535	178
ENST00000580891.1	ENSG00000266805.1	RP11-61L19.1	--	sense_intronic	Annotated_lncRNA	chr18	9506242	9509726	+	1	3485	89
ENST00000609697.1	ENSG00000272789.1	RP11-286H15.1	--	antisense	Annotated_lncRNA	chr2	127625997	127626848	-	1	852	146
ENST00000602809.1	ENSG00000270105.1	RP11-326C3.14	--	lincRNA	Annotated_lncRNA	chr11	322186	322727	-	2	386	118
ENST00000568087.5	ENSG00000261801.5	LOXL1-AS1	--	antisense	Annotated_lncRNA	chr15	73909772	73927942	-	4	565	153
ENST00000436079.1	ENSG00000230513.1	THAP7-AS1	--	antisense	Annotated_lncRNA	chr22	21001886	21010125	+	2	1720	212
ENST00000418430.1	ENSG00000227252.1	AC105760.2	--	antisense	Annotated_lncRNA	chr2	237059434	237085817	-	2	2341	129
ENST00000624325.1	ENSG00000279485.1	RP11-391A7.1	--	TEC	Annotated_lncRNA	chr2	63517892	63519268	-	1	1377	145
ENST00000512090.1	ENSG00000249835.2	VCAN-AS1	--	antisense	Annotated_lncRNA	chr5	83531352	83562314	-	3	424	71
ENST00000510655.1	ENSG00000249532.3	RP11-148B6.1	--	antisense	Annotated_lncRNA	chr4	112646476	112650051	-	3	640	69
ENST00000620563.1	ENSG00000273584.1	RP11-861L17.4	--	sense_intronic	Annotated_lncRNA	chr18	68908048	68908599	+	1	552	55
ENST00000417801.1	ENSG00000230945.1	LINC01507	--	lincRNA	Annotated_lncRNA	chr9	80030579	80034555	+	2	446	80
ENST00000455853.1	ENSG00000223414.2	LINC00473	--	lincRNA	Annotated_lncRNA	chr6	165939456	165988039	-	2	1822	220
ENST00000394240.3	ENSG00000256904.1	A2ML1-AS2	--	antisense	Annotated_lncRNA	chr12	8819816	8820713	-	2	386	71
ENST00000607019.1	ENSG00000271725.1	RP11-761I4.4	--	3prime_overlapping_ncrna	Annotated_lncRNA	chr15	81303215	81309391	-	2	476	90
ENST00000509463.5	ENSG00000248429.5	RP11-597D13.9	--	antisense	Annotated_lncRNA	chr4	158171228	158199451	+	3	692	108
ENST00000585387.1	ENSG00000267364.1	RP11-47L3.1	--	lincRNA	Annotated_lncRNA	chr17	35313664	35324900	+	4	540	91
ENST00000541940.1	ENSG00000255750.5	RP11-283G6.5	--	antisense	Annotated_lncRNA	chr12	26231394	26271920	-	3	708	93
ENST00000498736	ENSG00000239577	RN7SL388P	RNA, 7SL, cytoplasmic 388, pseudogene [Source:HGNC Symbol;Acc:HGNC:46404]	misc_RNA	Annotated_lncRNA	chrX	72198712	72199050	+	1	339	70
ENST00000631830.1	ENSG00000282022.1	RP11-259O18.5	--	antisense	Annotated_lncRNA	chr12	8858143	8915276	-	2	455	75
ENST00000562888.1	ENSG00000261404.5	AC009120.4	--	lincRNA	Annotated_lncRNA	chr16	74206095	74296762	-	2	419	80
ENST00000433997.1	ENSG00000267026.5	RP11-92C4.3	--	antisense	Annotated_lncRNA	chr9	98847229	98872278	-	2	353	88
ENST00000559298.5	ENSG00000259673.5	IQCH-AS1	--	lincRNA	Annotated_lncRNA	chr15	67403619	67521636	-	6	5753	140
ENST00000578293.6	ENSG00000196295.11	AC005154.6	--	processed_transcript	Annotated_lncRNA	chr7	30516975	30561516	-	6	999	115
ENST00000414640.1	ENSG00000224407.1	RP5-956O18.3	--	antisense	Annotated_lncRNA	chr1	230280312	230281893	-	2	1029	100
ENST00000499988.2	ENSG00000245849.6	RAD51-AS1	--	processed_transcript	Annotated_lncRNA	chr15	40693741	40695107	-	2	1151	112
ENST00000563205.1	ENSG00000260912.1	RP11-363E7.4	--	sense_overlapping	Annotated_lncRNA	chr9	19453209	19455173	+	1	1965	86
ENST00000623180.1	ENSG00000280279.1	RP11-1228E12.1	--	lincRNA	Annotated_lncRNA	chr17	64099	76866	-	5	2096	392
ENST00000586744.1	ENSG00000267348.2	CTB-179K24.3	--	antisense	Annotated_lncRNA	chr19	45076510	45090391	-	2	690	104
ENST00000547042.1	ENSG00000258092.1	RP4-816N1.7	--	antisense	Annotated_lncRNA	chr12	2797136	2803938	-	2	287	77
ENST00000592556.5	ENSG00000261040.6	WFDC21P	--	processed_transcript	Annotated_lncRNA	chr17	60083567	60088315	-	4	474	68
ENST00000530072.5	ENSG00000255248.6	RP11-166D19.1	--	sense_overlapping	Annotated_lncRNA	chr11	122100678	122101686	-	2	592	122
ENST00000602262.1	ENSG00000268947.1	AD000684.2	--	sense_intronic	Annotated_lncRNA	chr19	35262846	35264804	+	2	1016	170
ENST00000481676	ENSG00000243562	RN7SL838P	RNA, 7SL, cytoplasmic 838, pseudogene [Source:HGNC Symbol;Acc:HGNC:46854]	misc_RNA	Annotated_lncRNA	chr11	440399	440693	-	1	295	84
ENST00000494221.1	ENSG00000242798.1	RP11-506M12.1	--	antisense	Annotated_lncRNA	chr7	100115214	100127139	-	2	572	112
ENST00000618092.2	ENSG00000278175.2	GLIDR	--	lincRNA	Annotated_lncRNA	chr9	39807381	39810058	-	2	2581	124
ENST00000599639.5	ENSG00000239665.8	RP11-295P9.3	--	processed_transcript	Annotated_lncRNA	chr10	13631768	13655482	+	4	652	92
ENST00000474641.2	ENSG00000271218.1	RP3-523E19.2	--	antisense	Annotated_lncRNA	chr6	53918974	53920788	-	2	456	85
ENST00000510604.1	ENSG00000188242.4	PP7080	--	antisense	Annotated_lncRNA	chr5	471247	472960	-	2	859	143
ENST00000607496.1	ENSG00000271851.1	RP11-565F19.2	--	sense_intronic	Annotated_lncRNA	chr17	9553323	9555696	-	1	2374	92
ENST00000525484.5	ENSG00000254860.5	TMEM9B-AS1	--	antisense	Annotated_lncRNA	chr11	8964675	8976283	+	5	1053	144
ENST00000630377.2	ENSG00000179818.13	PCBP1-AS1	--	processed_transcript	Annotated_lncRNA	chr2	70050170	70086488	-	7	598	60
ENST00000594114.1	ENSG00000268375.1	CTD-2568A17.8	--	antisense	Annotated_lncRNA	chr19	50792685	50793584	-	2	260	77
ENST00000612387.1	ENSG00000271895.2	RP4-635E18.8	--	antisense	Annotated_lncRNA	chr1	11029758	11030528	+	2	651	96
ENST00000528019.5	ENSG00000232995.7	RGS5	--	antisense	Annotated_lncRNA	chr1	163300558	163321704	-	5	512	77
ENST00000519976.1	ENSG00000253445.1	CTB-79E8.2	--	antisense	Annotated_lncRNA	chr5	172690454	172697720	-	2	528	94
ENST00000559303.2	ENSG00000259589.2	RP11-317G6.1	--	antisense	Annotated_lncRNA	chr15	63675146	63713758	+	4	580	85
ENST00000554254.1	ENSG00000258667.1	HIF1A-AS2	--	lincRNA	Annotated_lncRNA	chr14	61715558	61751097	-	3	533	79
ENST00000455406.5	ENSG00000229956.10	ZRANB2-AS2	--	processed_transcript	Annotated_lncRNA	chr1	71081324	71237723	+	4	783	70
ENST00000520750.5	ENSG00000253320.5	AZIN1-AS1	--	antisense	Annotated_lncRNA	chr8	102864418	102941965	+	4	549	137
ENST00000432621.5	ENSG00000224905.6	AP001347.6	--	antisense	Annotated_lncRNA	chr21	14027421	14144468	+	3	1084	83
ENST00000608395.1	ENSG00000229619.3	MBNL1-AS1	--	antisense	Annotated_lncRNA	chr3	152262616	152269555	-	2	6585	146
ENST00000483140.5	ENSG00000175061.17	LRRC75A-AS1	--	processed_transcript	Annotated_lncRNA	chr17	16439327	16442023	+	4	936	96
ENST00000457319.1	ENSG00000236326.1	RP3-486I3.5	--	antisense	Annotated_lncRNA	chr6	116244187	116244728	-	2	421	66
ENST00000480095	ENSG00000244232	RN7SL698P	RNA, 7SL, cytoplasmic 698, pseudogene [Source:HGNC Symbol;Acc:HGNC:46714]	misc_RNA	Annotated_lncRNA	chr3	128785147	128785448	+	1	302	57
ENST00000456949.2	ENSG00000235688.2	AC116614.1	--	antisense	Annotated_lncRNA	chr2	949627	950274	-	2	539	150
ENST00000618925.1	ENSG00000251562.7	MALAT1	--	lincRNA	Annotated_lncRNA	chr11	65502729	65503760	+	2	424	45
ENST00000563344.1	ENSG00000261113.1	RP11-141O15.1	--	antisense	Annotated_lncRNA	chr16	22286942	22288732	-	2	474	75
ENST00000562504.1	ENSG00000261000.1	RP11-534L20.5	--	lincRNA	Annotated_lncRNA	chr1	206503948	206504456	+	1	509	83
ENST00000581155.5	ENSG00000255468.6	RP11-867G23.8	--	antisense	Annotated_lncRNA	chr11	66347950	66353619	+	2	286	93
ENST00000419425.1	ENSG00000236213.1	AC006369.2	--	antisense	Annotated_lncRNA	chr2	37600136	37646698	+	5	548	80
ENST00000532353.1	ENSG00000231889.7	TRAF3IP2-AS1	--	antisense	Annotated_lncRNA	chr6	111483555	111598302	+	2	576	129
ENST00000625002.1	ENSG00000279366.1	RP11-380M21.3	--	TEC	Annotated_lncRNA	chr18	47912207	47912504	-	1	298	54
ENST00000563424.2	ENSG00000261685.2	RP11-401P9.4	--	lincRNA	Annotated_lncRNA	chr16	50645809	50649249	+	1	3441	234
ENST00000554623.1	ENSG00000259006.1	RP11-566K11.4	--	antisense	Annotated_lncRNA	chr16	89919827	89922662	-	2	985	157
ENST00000626336.2	ENSG00000235257.8	ITGA9-AS1	--	processed_transcript	Annotated_lncRNA	chr3	37808468	37835071	-	3	893	85
ENST00000587693.1	ENSG00000267373.1	CTD-2231E14.5	--	lincRNA	Annotated_lncRNA	chr19	16103761	16104254	-	2	367	118
ENST00000435635.1	ENSG00000231964.1	RP11-67C2.2	--	antisense	Annotated_lncRNA	chr10	45444570	45453121	-	3	462	103
ENST00000427819.5	ENSG00000223653.5	RP11-131L23.1	--	antisense	Annotated_lncRNA	chr1	85276715	85399963	+	5	1950	140
ENST00000469345	ENSG00000244314	RN7SL36P	RNA, 7SL, cytoplasmic 36, pseudogene [Source:HGNC Symbol;Acc:HGNC:46052]	misc_RNA	Annotated_lncRNA	chr3	195146728	195147003	-	1	276	91
ENST00000576454.1	ENSG00000262380.1	CTB-193M12.3	--	sense_intronic	Annotated_lncRNA	chr16	15683290	15684570	+	2	503	113
ENST00000608389.1	ENSG00000272710.1	CTD-2026G6.3	--	lincRNA	Annotated_lncRNA	chr3	75540049	75579999	-	2	201	66
ENST00000429829.5	ENSG00000229807.9	XIST	--	lincRNA	Annotated_lncRNA	chrX	73820656	73852753	-	6	19275	188
ENST00000431737.1	ENSG00000226808.1	LINC00840	--	lincRNA	Annotated_lncRNA	chr10	43859411	43895433	+	5	1974	164
ENST00000588226.5	ENSG00000267270.5	PARD6G-AS1	--	antisense	Annotated_lncRNA	chr18	80148049	80149273	+	2	1058	108
ENST00000443623.5	ENSG00000231721.6	LINC-PINT	--	antisense	Annotated_lncRNA	chr7	130944168	130984109	-	3	453	79
ENST00000492377	ENSG00000239884	RN7SL608P	RNA, 7SL, cytoplasmic 608, pseudogene [Source:HGNC Symbol;Acc:HGNC:46624]	misc_RNA	Annotated_lncRNA	chr17	2680958	2681236	+	1	279	58
ENST00000624111.2	ENSG00000279685.2	MAPT-IT1	--	sense_intronic	Annotated_lncRNA	chr17	45895783	45898798	+	1	3016	227
ENST00000586442.1	ENSG00000267605.5	CTD-3220F14.1	--	lincRNA	Annotated_lncRNA	chr19	37266070	37271518	-	4	813	131
ENST00000610120.1	ENSG00000272770.1	RP11-74E22.5	--	antisense	Annotated_lncRNA	chr17	2683305	2685088	-	2	626	58
ENST00000416310.1	ENSG00000230720.1	RP11-14C22.6	--	lincRNA	Annotated_lncRNA	chr10	30723251	30723740	+	2	408	72
ENST00000438070.1	ENSG00000229321.1	AC008269.2	--	lincRNA	Annotated_lncRNA	chr2	206866795	206868289	+	2	646	79
ENST00000519821.1	ENSG00000253768.1	CTB-33O18.1	--	lincRNA	Annotated_lncRNA	chr5	173562478	173573199	+	3	455	81
ENST00000500498.2	ENSG00000245311.2	ARNTL2-AS1	--	antisense	Annotated_lncRNA	chr12	27389789	27446625	-	4	804	107
ENST00000592016.1	ENSG00000267259.1	CTD-2008P7.9	--	lincRNA	Annotated_lncRNA	chr17	28232590	28235281	-	1	2692	378
ENST00000600473.1	ENSG00000269688.1	AC008982.2	--	sense_intronic	Annotated_lncRNA	chr19	38844729	38845499	-	2	493	86
ENST00000450893.1	ENSG00000234389.1	AC007278.3	--	sense_intronic	Annotated_lncRNA	chr2	102438713	102440475	+	3	1327	79
ENST00000587619.1	ENSG00000267480.1	RP11-703I16.1	--	antisense	Annotated_lncRNA	chr18	12031178	12032181	-	2	527	83
ENST00000499762.2	ENSG00000245105.2	A2M-AS1	--	antisense	Annotated_lncRNA	chr12	9065177	9068060	+	3	2192	175
ENST00000434601.7	ENSG00000224429.7	LINC00539	--	lincRNA	Annotated_lncRNA	chr13	21303515	21348721	-	7	960	120
ENST00000499900.2	ENSG00000247679.2	RP11-1277A3.1	--	antisense	Annotated_lncRNA	chr5	177611253	177619754	+	3	1751	237
ENST00000555174.5	ENSG00000258498.6	DIO3OS	--	lincRNA	Annotated_lncRNA	chr14	101557304	101560422	-	2	1702	295
ENST00000438894.1	ENSG00000179406.6	LINC00174	--	lincRNA	Annotated_lncRNA	chr7	66382419	66391542	-	4	534	76
ENST00000507826.1	ENSG00000250326.1	RP11-284M14.1	--	antisense	Annotated_lncRNA	chr4	142933195	143184861	-	3	579	151
ENST00000608792.1	ENSG00000233117.2	LINC00702	--	lincRNA	Annotated_lncRNA	chr10	4201141	4243912	-	3	6300	177
ENST00000376445.3	ENSG00000226465.1	RP13-401N8.1	--	antisense	Annotated_lncRNA	chr20	25751218	25752761	+	2	320	79
ENST00000602602.1	ENSG00000230262.6	MIRLET7DHG	--	lincRNA	Annotated_lncRNA	chr9	94176602	94204568	-	3	1260	113
ENST00000519782.1	ENSG00000253806.1	CTD-2292P10.2	--	antisense	Annotated_lncRNA	chr8	142727283	142727690	-	2	340	113
ENST00000510897.6	ENSG00000249816.6	LINC00964	--	lincRNA	Annotated_lncRNA	chr8	124942055	124951097	+	4	3534	199
ENST00000546674.1	ENSG00000257264.3	MIR3179-1	--	lincRNA	Annotated_lncRNA	chr16	14901499	14902174	+	1	676	121
ENST00000382215.3	ENSG00000205885.7	C1RL-AS1	--	antisense	Annotated_lncRNA	chr12	7108571	7121027	+	8	2086	181
ENST00000433357.2	ENSG00000226562.3	CYP4F26P	--	lincRNA	Annotated_lncRNA	chr9	33580695	33605282	+	5	852	117
ENST00000521127.1	ENSG00000245910.8	SNHG6	--	processed_transcript	Annotated_lncRNA	chr8	66922271	66925541	-	2	560	80
ENST00000431558.1	ENSG00000230082.1	PRRT3-AS1	--	antisense	Annotated_lncRNA	chr3	9947404	9954787	+	4	614	109
ENST00000433126.1	ENSG00000232803.1	SLCO4A1-AS1	--	antisense	Annotated_lncRNA	chr20	62663031	62666622	-	4	1420	117
ENST00000434078.3	ENSG00000255052.4	FAM66D	--	antisense	Annotated_lncRNA	chr8	12115782	12177550	+	4	918	231
ENST00000607391.5	ENSG00000271913.5	RP1-111C20.4	--	antisense	Annotated_lncRNA	chr6	158988178	159043056	+	5	1675	111
ENST00000434020.1	ENSG00000230587.1	AC093609.1	--	lincRNA	Annotated_lncRNA	chr2	43097746	43102691	-	2	952	249
ENST00000499227.6	ENSG00000246366.6	LACTB2-AS1	--	antisense	Annotated_lncRNA	chr8	70608577	70663279	+	4	3716	210
ENST00000509252.1	ENSG00000248275.1	TRIM52-AS1	--	processed_transcript	Annotated_lncRNA	chr5	181261224	181264257	+	3	529	105
ENST00000606522.1	ENSG00000272097.1	RP11-421M1.8	--	lincRNA	Annotated_lncRNA	chr6	10743324	10747569	-	2	1100	109
ENST00000426275.1	ENSG00000234998.1	RP11-439A17.10	--	antisense	Annotated_lncRNA	chr1	121087528	121116676	-	2	459	67
ENST00000627565.1	ENSG00000203876.9	ADD3-AS1	--	processed_transcript	Annotated_lncRNA	chr10	109997514	110008381	-	3	388	104
ENST00000526211.1	ENSG00000255027.2	RP11-680F20.9	--	antisense	Annotated_lncRNA	chr11	125925169	125931403	-	3	569	98
ENST00000436602.1	ENSG00000224660.1	SH3BP5-AS1	--	antisense	Annotated_lncRNA	chr3	15257455	15259056	+	3	738	104
ENST00000450803.6	ENSG00000226752.7	PSMD5-AS1	--	antisense	Annotated_lncRNA	chr9	120846510	120851491	+	4	692	96
ENST00000434872.1	ENSG00000228106.5	RP11-452F19.3	--	lincRNA	Annotated_lncRNA	chr1	222830980	222837384	+	3	549	93
ENST00000548738.1	ENSG00000257279.1	RP11-231I16.1	--	antisense	Annotated_lncRNA	chr12	116977442	116987337	-	4	4196	150
ENST00000425493.1	ENSG00000229311.1	RP11-475I24.8	--	lincRNA	Annotated_lncRNA	chr9	42579414	42586534	-	3	3614	111
ENST00000454551.1	ENSG00000238210.2	RP13-210D15.4	--	lincRNA	Annotated_lncRNA	chrX	135252792	135253583	+	2	388	92
ENST00000563565.1	ENSG00000260570.1	RP11-24N18.1	--	antisense	Annotated_lncRNA	chr16	28830612	28837200	-	2	295	69
ENST00000625066.1	ENSG00000272154.4	AC005754.7	--	antisense	Annotated_lncRNA	chr5	141100330	141152370	-	2	485	101
ENST00000589950.1	ENSG00000224505.2	AC002117.1	--	antisense	Annotated_lncRNA	chr17	45150400	45161510	-	2	570	47
ENST00000612262.1	ENSG00000259488.2	RP11-154J22.1	--	antisense	Annotated_lncRNA	chr15	48327566	48331846	-	2	4242	236
ENST00000562130.5	ENSG00000261801.5	LOXL1-AS1	--	antisense	Annotated_lncRNA	chr15	73919155	73926342	-	3	533	119
ENST00000547552.1	ENSG00000258001.1	RP11-756H6.1	--	lincRNA	Annotated_lncRNA	chr12	57431116	57433935	+	2	548	77
ENST00000625550.2	ENSG00000225963.7	AC009950.2	--	antisense	Annotated_lncRNA	chr2	230125127	230173988	+	4	898	145
ENST00000471090.5	ENSG00000205664.10	RP11-706O15.1	--	lincRNA	Annotated_lncRNA	chrX	3817535	3824598	-	5	922	104
ENST00000415249.1	ENSG00000223665.1	CTB-111F10.1	--	lincRNA	Annotated_lncRNA	chr7	91638847	91643512	-	2	536	86
ENST00000556578.1	ENSG00000258944.1	RP4-647C14.3	--	antisense	Annotated_lncRNA	chr14	73272182	73274081	-	3	777	131
ENST00000412788.5	ENSG00000130600.15	H19	--	processed_transcript	Annotated_lncRNA	chr11	1995176	1997814	-	5	2281	297
ENST00000416650.5	ENSG00000214293.8	APTR	--	lincRNA	Annotated_lncRNA	chr7	77683943	77696262	-	3	609	126
ENST00000634877.1	ENSG00000223485.2	LINC01615	--	lincRNA	Annotated_lncRNA	chr6	169158145	169162856	-	3	673	102
ENST00000555023.1	ENSG00000258754.7	LINC01579	--	lincRNA	Annotated_lncRNA	chr15	93896059	93897451	-	2	400	95
ENST00000457302.2	ENSG00000180539.7	C9orf139	--	antisense	Annotated_lncRNA	chr9	137037040	137037955	+	2	697	163
ENST00000620071	ENSG00000278794	Metazoa_SRP	Metazoan signal recognition particle RNA [Source:RFAM;Acc:RF00017]	misc_RNA	Annotated_lncRNA	chr17	1101007	1101273	-	1	267	75
ENST00000629217.2	ENSG00000280739.2	EIF1B-AS1	--	processed_transcript	Annotated_lncRNA	chr3	40232857	40309512	-	3	553	84
ENST00000590040.5	ENSG00000237298.8	TTN-AS1	--	antisense	Annotated_lncRNA	chr2	178523292	178543432	+	4	855	99
ENST00000553181.5	ENSG00000257135.5	RP11-320M2.1	--	lincRNA	Annotated_lncRNA	chr2	10448694	10451327	+	4	1737	240
ENST00000463642.1	ENSG00000242924.1	RP11-298O21.6	--	lincRNA	Annotated_lncRNA	chr3	167864773	167876917	+	2	457	128
ENST00000635346.1	ENSG00000282943.1	CTC-490G23.6	--	antisense	Annotated_lncRNA	chr19	43101561	43137851	+	2	475	73
ENST00000506247.1	ENSG00000248092.7	NNT-AS1	--	antisense	Annotated_lncRNA	chr5	43588641	43603230	-	2	579	165
ENST00000499425.1	ENSG00000246430.6	LINC00968	--	lincRNA	Annotated_lncRNA	chr8	56518321	56559671	-	3	2366	106
ENST00000362821	ENSG00000199691	RN7SKP173	RNA, 7SK small nuclear pseudogene 173 [Source:HGNC Symbol;Acc:HGNC:45897]	misc_RNA	Annotated_lncRNA	chr20	38761528	38761842	+	1	315	62
ENST00000507692.5	ENSG00000281398.2	SNHG4	--	processed_transcript	Annotated_lncRNA	chr5	139274103	139279388	+	5	575	117
ENST00000432195.1	ENSG00000225938.1	RP4-575N6.4	--	antisense	Annotated_lncRNA	chr1	101235683	101236528	-	2	403	87
ENST00000438705.3	ENSG00000232956.8	SNHG15	--	lincRNA	Annotated_lncRNA	chr7	44983085	44986570	-	3	509	113
ENST00000464464.1	ENSG00000239911.2	PRKAG2-AS1	--	antisense	Annotated_lncRNA	chr7	151877042	151878814	+	3	382	96
ENST00000578492.5	ENSG00000215769.8	RP13-104F24.2	--	processed_transcript	Annotated_lncRNA	chr17	64749663	64781626	-	12	2732	277
ENST00000515617.1	ENSG00000248265.1	FLJ12825	--	lincRNA	Annotated_lncRNA	chr12	54058254	54122234	+	2	3942	133
ENST00000499418.2	ENSG00000245149.3	RNF139-AS1	--	lincRNA	Annotated_lncRNA	chr8	124462485	124474564	-	2	5654	151
ENST00000621680.1	ENSG00000275601.1	AC011330.13	--	sense_intronic	Annotated_lncRNA	chr15	43642389	43643023	-	1	635	58
ENST00000577704.1	ENSG00000265487.1	RP11-793A3.1	--	antisense	Annotated_lncRNA	chr18	5956101	5960785	+	2	244	51
ENST00000571197.1	ENSG00000262160.1	RP11-96D1.11	--	antisense	Annotated_lncRNA	chr16	68225969	68229145	-	1	3177	155
ENST00000424044.1	ENSG00000198468.7	FLVCR1-AS1	--	lincRNA	Annotated_lncRNA	chr1	212856604	212858088	-	2	638	95
ENST00000515264.1	ENSG00000251666.1	ZNF346-IT1	--	sense_intronic	Annotated_lncRNA	chr5	177051714	177052963	+	2	745	72
ENST00000613639.1	ENSG00000277511.1	CTD-2095E4.5	--	lincRNA	Annotated_lncRNA	chr17	32127595	32128454	+	1	860	94
ENST00000602946.1	ENSG00000269968.1	RP5-940J5.9	--	antisense	Annotated_lncRNA	chr12	6537794	6538370	-	2	422	88
ENST00000506914.1	ENSG00000231187.2	RP11-38L15.3	--	antisense	Annotated_lncRNA	chr10	46582782	46598145	-	2	669	72
ENST00000629723.1	ENSG00000280739.2	EIF1B-AS1	--	processed_transcript	Annotated_lncRNA	chr3	40289128	40309461	-	3	2399	191
ENST00000432473.1	ENSG00000229891.1	LINC01315	--	lincRNA	Annotated_lncRNA	chr22	42364400	42369168	-	2	780	171
ENST00000512295.1	ENSG00000250379.1	RP11-23P13.4	--	antisense	Annotated_lncRNA	chr15	41826026	41827855	-	2	513	90
ENST00000623128.1	ENSG00000279108.1	CTC-490E21.11	--	TEC	Annotated_lncRNA	chr19	40840159	40842039	+	1	1881	122
ENST00000454385.5	ENSG00000233093.5	LINC00892	--	processed_transcript	Annotated_lncRNA	chrX	136639543	136642426	+	3	686	79
ENST00000562902.1	ENSG00000260517.2	RP11-426C22.5	--	lincRNA	Annotated_lncRNA	chr16	29116127	29217860	+	2	580	118
ENST00000446624.1	ENSG00000224490.5	TTC21B-AS1	--	processed_transcript	Annotated_lncRNA	chr2	165933888	165947583	+	2	576	82
ENST00000613921.1	ENSG00000277449.1	CEBPB-AS1	--	antisense	Annotated_lncRNA	chr20	50184598	50191498	-	6	2648	181
ENST00000624662.1	ENSG00000280372.1	bP-21201H5.2	--	TEC	Annotated_lncRNA	chr21	10028361	10029855	-	1	1495	106
ENST00000430438.1	ENSG00000241577.1	RP11-523O18.7	--	sense_overlapping	Annotated_lncRNA	chr10	48883955	48935213	-	3	559	71
ENST00000551995.1	ENSG00000258048.1	RP11-530C5.1	--	lincRNA	Annotated_lncRNA	chr12	79690144	79778451	+	2	354	90
ENST00000471864.1	ENSG00000204860.4	FAM201A	--	antisense	Annotated_lncRNA	chr9	38620474	38622466	+	2	756	147
ENST00000551571.1	ENSG00000258100.1	RP11-121E16.1	--	lincRNA	Annotated_lncRNA	chr12	91362196	91368606	+	2	894	83
ENST00000428623.5	ENSG00000238057.8	ZEB2-AS1	--	antisense	Annotated_lncRNA	chr2	144519614	144520905	+	4	436	108
ENST00000528245.1	ENSG00000247095.2	MIR210HG	--	lincRNA	Annotated_lncRNA	chr11	567083	568408	-	2	659	122
ENST00000556637.5	ENSG00000225746.8	SNHG23	--	lincRNA	Annotated_lncRNA	chr14	100954608	100960179	+	4	924	92
ENST00000568942.1	ENSG00000259799.1	RP11-554A11.9	--	antisense	Annotated_lncRNA	chr11	69159086	69159752	+	2	573	134
ENST00000450971.1	ENSG00000225056.1	RP11-218C14.5	--	lincRNA	Annotated_lncRNA	chr20	23655225	23656390	-	2	436	70
ENST00000451140.6	ENSG00000234494.7	SP2-AS1	--	antisense	Annotated_lncRNA	chr17	47898274	47941410	-	3	1225	204
ENST00000437417.5	ENSG00000204623.8	ZNRD1-AS1	--	antisense	Annotated_lncRNA	chr6	30019770	30061640	-	6	1497	144
ENST00000584012.1	ENSG00000266236.1	NARF-IT1	--	sense_intronic	Annotated_lncRNA	chr17	82482098	82483388	+	2	769	73
ENST00000315302.6	ENSG00000177822.7	AC108142.1	--	antisense	Annotated_lncRNA	chr4	182141650	182144466	-	4	2260	187
ENST00000513155.1	ENSG00000251399.1	RP11-234K19.1	--	lincRNA	Annotated_lncRNA	chr4	79596542	79597173	+	2	355	76
ENST00000440540.1	ENSG00000234478.1	RP11-275I14.4	--	antisense	Annotated_lncRNA	chr1	226148003	226155071	+	2	535	107
ENST00000439120.1	ENSG00000214870.8	AC004540.5	--	lincRNA	Annotated_lncRNA	chr7	26398593	26494256	+	2	891	226
ENST00000588040.1	ENSG00000267152.1	CTD-2528L19.6	--	lincRNA	Annotated_lncRNA	chr19	37728586	37730643	-	2	1360	58
ENST00000605698.1	ENSG00000271270.5	TMCC1-AS1	--	antisense	Annotated_lncRNA	chr3	129893882	129905861	+	3	1041	119
ENST00000562705.1	ENSG00000261327.4	RP11-863P13.3	--	lincRNA	Annotated_lncRNA	chr16	88178049	88178941	-	2	756	137
ENST00000521399.5	ENSG00000245910.8	SNHG6	--	processed_transcript	Annotated_lncRNA	chr8	66921987	66925541	-	3	302	51
ENST00000498871.2	ENSG00000246763.6	RGMB-AS1	--	antisense	Annotated_lncRNA	chr5	98769618	98773125	-	3	1903	118
ENST00000567058.1	ENSG00000260834.1	RP11-256I9.2	--	lincRNA	Annotated_lncRNA	chr16	65190973	65234914	-	4	1337	89
ENST00000530079.5	ENSG00000196696.12	PDXDC2P	--	processed_transcript	Annotated_lncRNA	chr16	69976352	70065853	-	25	2764	436
ENST00000598340.2	ENSG00000268941.2	RP5-907D15.4	--	lincRNA	Annotated_lncRNA	chr20	58634772	58635738	+	1	967	138
ENST00000441399.2	ENSG00000232160.6	RAP2C-AS1	--	antisense	Annotated_lncRNA	chrX	132218507	132432862	+	3	3473	127
ENST00000425454.1	ENSG00000230115.1	TPRG1-AS2	--	antisense	Annotated_lncRNA	chr3	189238686	189240594	-	3	479	91
ENST00000434689.2	ENSG00000237080.2	EHMT2-AS1	--	antisense	Annotated_lncRNA	chr6	31883761	31884204	+	2	373	104
ENST00000483481.2	ENSG00000270164.1	LINC01480	--	lincRNA	Annotated_lncRNA	chr19	41535498	41536904	+	3	467	109
ENST00000499624.3	ENSG00000244879.4	GABPB1-AS1	--	antisense	Annotated_lncRNA	chr15	50355467	50372202	+	2	16182	154
ENST00000457113.1	ENSG00000227407.1	AC008746.3	--	antisense	Annotated_lncRNA	chr19	54430654	54434698	-	2	529	176
ENST00000540547.1	ENSG00000256034.1	RP11-707G14.1	--	antisense	Annotated_lncRNA	chr11	73760563	73761070	+	2	428	92
ENST00000545958.1	ENSG00000256469.1	RP11-856F16.2	--	antisense	Annotated_lncRNA	chr11	94874052	94925521	-	2	593	130
ENST00000619319.1	ENSG00000273759.1	RP4-563E14.1	--	lincRNA	Annotated_lncRNA	chr20	62928621	62929297	-	1	677	87
ENST00000552053.1	ENSG00000258137.5	RP11-753H16.3	--	antisense	Annotated_lncRNA	chr12	54419785	54437104	+	3	511	96
ENST00000520842.5	ENSG00000254319.5	RP11-134O21.1	--	lincRNA	Annotated_lncRNA	chr8	2696554	2728417	-	3	577	112
ENST00000475395.2	ENSG00000251224.1	CNOT10-AS1	--	antisense	Annotated_lncRNA	chr3	32730635	32737454	-	2	466	117
ENST00000608714.5	ENSG00000223642.7	AC008277.1	--	antisense	Annotated_lncRNA	chr2	159395398	159398917	+	4	584	66
ENST00000583662.1	ENSG00000264666.1	RP11-524F11.2	--	antisense	Annotated_lncRNA	chr17	17591428	17610485	+	2	425	89
ENST00000452378.1	ENSG00000226849.1	RP4-635E18.7	--	antisense	Annotated_lncRNA	chr1	11068471	11073097	+	2	2682	243
ENST00000428254.5	ENSG00000213742.6	ZNF337-AS1	--	antisense	Annotated_lncRNA	chr20	25624157	25673908	+	6	817	105
ENST00000530346.5	ENSG00000250903.8	GMDS-AS1	--	lincRNA	Annotated_lncRNA	chr6	2245748	2399001	+	4	594	104
ENST00000381051.6	ENSG00000197182.12	MIRLET7BHG	--	lincRNA	Annotated_lncRNA	chr22	46053869	46106023	+	5	875	236
ENST00000600987.1	ENSG00000268743.1	CTD-2538G9.5	--	sense_intronic	Annotated_lncRNA	chr19	16844025	16846473	+	2	371	118
ENST00000442197.1	ENSG00000232018.4	AL132709.8	--	lincRNA	Annotated_lncRNA	chr14	100961027	100967040	+	4	625	75
ENST00000608677.1	ENSG00000273350.1	RP4-539M6.20	--	sense_intronic	Annotated_lncRNA	chr22	30420512	30420912	+	1	401	77
ENST00000612833.1	ENSG00000276337.1	RP11-106D4.2	--	sense_intronic	Annotated_lncRNA	chr16	87470370	87474370	-	1	4001	134
ENST00000581392	ENSG00000265802	RN7SL49P	RNA, 7SL, cytoplasmic 49, pseudogene [Source:HGNC Symbol;Acc:HGNC:46065]	misc_RNA	Annotated_lncRNA	chr13	45002150	45002447	+	1	298	75
ENST00000573414.1	ENSG00000263072.6	ZNF213-AS1	--	antisense	Annotated_lncRNA	chr16	3125600	3129554	-	2	461	132
ENST00000632624.1	ENSG00000282508.1	LINC01002	--	processed_transcript	Annotated_lncRNA	chr19	211252	230151	-	4	1297	109
ENST00000535764.1	ENSG00000255910.1	RP11-405A12.2	--	lincRNA	Annotated_lncRNA	chr12	19775451	20009937	+	5	718	101
ENST00000517658.1	ENSG00000253307.1	RP11-10J21.4	--	antisense	Annotated_lncRNA	chr8	141252286	141253292	-	2	397	132
ENST00000586923.1	ENSG00000276570.1	CTD-2587H24.14	--	processed_transcript	Annotated_lncRNA	chr19	55227219	55230279	-	1	3061	288
ENST00000630589.2	ENSG00000235257.8	ITGA9-AS1	--	processed_transcript	Annotated_lncRNA	chr3	37808501	37860470	-	5	895	157
ENST00000420801.1	ENSG00000225951.1	ODF2-AS1	--	antisense	Annotated_lncRNA	chr9	128468957	128473012	-	2	407	70
ENST00000559292.2	ENSG00000259448.2	RP11-16E12.1	--	lincRNA	Annotated_lncRNA	chr15	31216020	31220720	+	2	1450	91
ENST00000563347.1	ENSG00000261673.1	RP11-328J14.1	--	lincRNA	Annotated_lncRNA	chr16	72224565	72225144	-	2	391	67
ENST00000428809.5	ENSG00000224905.6	AP001347.6	--	antisense	Annotated_lncRNA	chr21	14027421	14144468	+	3	1332	83
ENST00000556705.5	ENSG00000258704.5	SRP54-AS1	--	processed_transcript	Annotated_lncRNA	chr14	34963708	34982532	-	3	580	74
ENST00000514092.5	ENSG00000248309.5	MEF2C-AS1	--	antisense	Annotated_lncRNA	chr5	88889445	89465982	+	7	501	83
ENST00000515808.5	ENSG00000250602.5	RP11-517I3.1	--	antisense	Annotated_lncRNA	chr5	126433505	126490352	-	3	747	74
ENST00000367276.8	ENSG00000225511.6	LINC00475	--	lincRNA	Annotated_lncRNA	chr9	92141298	92148306	+	2	738	186
ENST00000597780.1	ENSG00000269867.1	CTD-2583A14.8	--	sense_intronic	Annotated_lncRNA	chr19	57867038	57868172	-	2	679	137
ENST00000601875.1	ENSG00000166770.10	ZNF667-AS1	--	lincRNA	Annotated_lncRNA	chr19	56478240	56494603	+	2	495	73
ENST00000426353.1	ENSG00000224621.1	RP11-276H7.3	--	antisense	Annotated_lncRNA	chr1	16159266	16161883	+	2	544	122
ENST00000598710.5	ENSG00000225216.6	AC007362.3	--	antisense	Annotated_lncRNA	chr2	205756469	205763953	-	2	534	84
ENST00000605901.1	ENSG00000244041.7	LINC01011	--	lincRNA	Annotated_lncRNA	chr6	2988648	2991173	+	3	1573	113
ENST00000548149.1	ENSG00000258017.1	RP11-386G11.10	--	antisense	Annotated_lncRNA	chr12	49127782	49128879	+	2	675	165
ENST00000496640.2	ENSG00000241316.6	SUCLG2-AS1	--	lincRNA	Annotated_lncRNA	chr3	67668247	67750669	+	6	862	79
ENST00000624162.1	ENSG00000278932.3	bP-21264C1.2	--	lincRNA	Annotated_lncRNA	chr21	9325367	9327299	+	2	517	94
ENST00000505541.1	ENSG00000215068.7	AC025171.1	--	antisense	Annotated_lncRNA	chr5	43041757	43044886	+	3	402	90
ENST00000544329.1	ENSG00000226472.7	RP11-551L14.4	--	antisense	Annotated_lncRNA	chr12	30998916	31005972	-	2	565	72
ENST00000512209.6	ENSG00000237125.8	HAND2-AS1	--	antisense	Annotated_lncRNA	chr4	173530475	173584832	+	4	548	125
ENST00000557524.1	ENSG00000258798.1	RP11-895M11.3	--	lincRNA	Annotated_lncRNA	chr14	91418266	91421176	+	2	303	79
ENST00000427458.1	ENSG00000244055.1	AC007566.10	--	antisense	Annotated_lncRNA	chr7	92457564	92491610	+	5	643	151
ENST00000571724.3	ENSG00000262877.4	RP11-1055B8.4	--	lincRNA	Annotated_lncRNA	chr17	81388126	81390256	-	2	1565	193
ENST00000564527.1	ENSG00000261616.1	RP11-6O2.3	--	antisense	Annotated_lncRNA	chr15	99139317	99145370	+	2	2677	137
ENST00000551503.5	ENSG00000257261.5	RP11-96H19.1	--	lincRNA	Annotated_lncRNA	chr12	46383679	46456268	+	4	829	98
ENST00000440116.2	ENSG00000228971.2	RP11-286B14.1	--	lincRNA	Annotated_lncRNA	chr1	95510116	95514729	+	2	826	104
ENST00000591252.2	ENSG00000267317.2	CTB-25B13.12	--	antisense	Annotated_lncRNA	chr19	1457670	1458580	-	1	911	155
ENST00000597717	ENSG00000274505	Metazoa_SRP	Metazoan signal recognition particle RNA [Source:RFAM;Acc:RF00017]	misc_RNA	Annotated_lncRNA	chr16	11753666	11753948	-	1	283	49
ENST00000625830.1	ENSG00000225216.6	AC007362.3	--	antisense	Annotated_lncRNA	chr2	205761943	205763860	-	2	445	61
ENST00000334146.7	ENSG00000186594.12	MIR22HG	--	lincRNA	Annotated_lncRNA	chr17	1711493	1716210	-	4	1383	103
ENST00000487102.5	ENSG00000244479.6	OR2A1-AS1	--	antisense	Annotated_lncRNA	chr7	144254096	144355368	-	3	761	63
ENST00000571901.5	ENSG00000262879.5	RP11-156P1.3	--	processed_transcript	Annotated_lncRNA	chr17	46998700	47067469	-	6	808	103
ENST00000495576.1	ENSG00000239945.1	RP11-34P13.8	--	lincRNA	Annotated_lncRNA	chr1	89551	91105	-	2	1319	120
ENST00000602532.1	ENSG00000270091.1	RP11-78O7.2	--	lincRNA	Annotated_lncRNA	chr17	19896724	19897287	-	2	475	68
ENST00000410247	ENSG00000222179	RN7SKP26	RNA, 7SK small nuclear pseudogene 26 [Source:HGNC Symbol;Acc:HGNC:45750]	misc_RNA	Annotated_lncRNA	chr18	45989653	45989945	-	1	293	52
ENST00000529823.1	ENSG00000255248.6	RP11-166D19.1	--	sense_overlapping	Annotated_lncRNA	chr11	122089106	122102166	-	2	3334	104
ENST00000571404.5	ENSG00000262370.5	RP11-473M20.9	--	lincRNA	Annotated_lncRNA	chr16	3076911	3087100	-	5	1207	167
ENST00000426991.2	ENSG00000229152.2	ANKRD10-IT1	--	sense_intronic	Annotated_lncRNA	chr13	110894639	110899172	-	2	800	77
ENST00000541673.1	ENSG00000246627.6	CACNA1C-AS1	--	antisense	Annotated_lncRNA	chr12	2689898	2691157	-	3	575	133
ENST00000340444.1	ENSG00000188525.3	AC010969.1	--	antisense	Annotated_lncRNA	chr2	10003158	10006030	-	2	2412	154
ENST00000623634.1	ENSG00000280038.1	DNM1P41	--	TEC	Annotated_lncRNA	chr15	84166547	84169896	-	1	3350	207
ENST00000423232.1	ENSG00000224758.1	LINC01167	--	lincRNA	Annotated_lncRNA	chr10	132961340	132962237	-	2	604	130
ENST00000506188.5	ENSG00000281398.2	SNHG4	--	processed_transcript	Annotated_lncRNA	chr5	139274103	139282989	+	7	801	127
ENST00000447070.1	ENSG00000234072.1	AC074117.10	--	antisense	Annotated_lncRNA	chr2	27356246	27360256	+	2	3060	215
ENST00000490314.1	ENSG00000240790.1	AC073934.6	--	antisense	Annotated_lncRNA	chr7	127644685	127652012	-	3	495	136
ENST00000589702.1	ENSG00000267474.1	CTC-548K16.6	--	sense_intronic	Annotated_lncRNA	chr19	14458401	14459366	+	2	889	74
ENST00000609389.5	ENSG00000272568.5	CTB-113D17.1	--	antisense	Annotated_lncRNA	chr7	28979967	29013367	+	6	3695	125
ENST00000462094	ENSG00000239466	RN7SL552P	RNA, 7SL, cytoplasmic 552, pseudogene [Source:HGNC Symbol;Acc:HGNC:46568]	misc_RNA	Annotated_lncRNA	chr4	84687725	84688000	-	1	276	85
ENST00000516948	ENSG00000252757	RN7SKP96	RNA, 7SK small nuclear pseudogene 96 [Source:HGNC Symbol;Acc:HGNC:45820]	misc_RNA	Annotated_lncRNA	chr4	86336318	86336614	-	1	297	73
ENST00000625153.3	ENSG00000278932.3	bP-21264C1.2	--	lincRNA	Annotated_lncRNA	chr21	9325039	9354319	+	5	577	81
ENST00000536034.1	ENSG00000215241.3	RP11-266K4.9	--	lincRNA	Annotated_lncRNA	chr12	8235930	8242564	+	3	451	89
ENST00000401694.4	ENSG00000216895.8	AC009403.2	--	antisense	Annotated_lncRNA	chr7	155611231	155644401	-	3	512	90
ENST00000453491.2	ENSG00000225302.2	RP11-539I5.1	--	antisense	Annotated_lncRNA	chr10	116828761	116849701	-	4	4897	138
ENST00000439198.1	ENSG00000233200.1	RP11-324I22.2	--	lincRNA	Annotated_lncRNA	chr10	35219894	35230598	-	2	380	77
ENST00000571619.5	ENSG00000262801.5	U91319.1	--	lincRNA	Annotated_lncRNA	chr16	13246316	13562918	+	5	764	108
ENST00000533311.1	ENSG00000255318.1	RP11-655M14.13	--	lincRNA	Annotated_lncRNA	chr11	67618279	67627304	-	2	831	63
ENST00000595116.1	ENSG00000269439.5	CTD-3131K8.2	--	lincRNA	Annotated_lncRNA	chr19	17503436	17511468	-	2	313	71
ENST00000423194.1	ENSG00000237286.1	AC004906.3	--	antisense	Annotated_lncRNA	chr7	2944035	2947091	+	2	969	220
ENST00000614216.4	ENSG00000226752.7	PSMD5-AS1	--	antisense	Annotated_lncRNA	chr9	120845454	120851490	+	3	747	105
ENST00000565617.1	ENSG00000261087.1	KB-1460A1.5	--	lincRNA	Annotated_lncRNA	chr8	101166805	101169629	-	1	2825	162
ENST00000509915.1	ENSG00000248968.1	CTD-2256P15.1	--	antisense	Annotated_lncRNA	chr5	10248325	10249915	+	2	688	137
ENST00000471093.5	ENSG00000240137.5	ERICH6-AS1	--	antisense	Annotated_lncRNA	chr3	150703564	150719988	+	3	302	58
ENST00000578730.1	ENSG00000196810.4	CTBP1-AS2	--	antisense	Annotated_lncRNA	chr4	1249451	1288291	+	3	2757	192
ENST00000561289.1	ENSG00000244879.4	GABPB1-AS1	--	antisense	Annotated_lncRNA	chr15	50355545	50356414	+	2	554	54
ENST00000411904.1	ENSG00000228401.4	RP11-251M1.1	--	antisense	Annotated_lncRNA	chr9	136648610	136660421	-	2	557	147
ENST00000579283	ENSG00000266710	RN7SL48P	RNA, 7SL, cytoplasmic 48, pseudogene [Source:HGNC Symbol;Acc:HGNC:46064]	misc_RNA	Annotated_lncRNA	chrX	18915243	18915535	-	1	293	82
ENST00000586348.1	ENSG00000267198.1	RP11-798G7.6	--	lincRNA	Annotated_lncRNA	chr17	45545900	45563230	+	2	630	74
ENST00000503718.2	ENSG00000250929.2	LINC01181	--	antisense	Annotated_lncRNA	chr8	103121032	103132966	+	2	556	106
ENST00000498905.2	ENSG00000246273.6	SBF2-AS1	--	antisense	Annotated_lncRNA	chr11	9758292	9811319	+	3	2709	91
ENST00000607221.1	ENSG00000225793.2	RP1-234P15.4	--	lincRNA	Annotated_lncRNA	chr6	75285033	75291501	+	3	915	105
ENST00000593871.5	ENSG00000236991.6	EDRF1-AS1	--	antisense	Annotated_lncRNA	chr10	125745230	125752065	-	3	592	79
ENST00000393507.2	ENSG00000233175.2	CTD-2020K17.3	--	antisense	Annotated_lncRNA	chr17	45240315	45241197	-	2	377	110
ENST00000580948.1	ENSG00000227036.6	LINC00511	--	lincRNA	Annotated_lncRNA	chr17	72404660	72421224	-	3	475	80
ENST00000627419.2	ENSG00000226674.8	TEX41	--	lincRNA	Annotated_lncRNA	chr2	145023232	145151967	+	3	631	142
ENST00000454245.1	ENSG00000227438.1	AP001471.1	--	antisense	Annotated_lncRNA	chr21	46093264	46097530	-	2	672	147
ENST00000616609.1	ENSG00000277675.1	AC004878.2	--	antisense	Annotated_lncRNA	chr7	75225433	75234310	+	3	775	100
ENST00000614652.1	ENSG00000277662.1	RP11-74J13.9	--	sense_intronic	Annotated_lncRNA	chr13	41229180	41229676	-	1	497	54
ENST00000433310.6	ENSG00000232855.6	AF131217.1	--	lincRNA	Annotated_lncRNA	chr21	28439346	28674848	-	5	6103	106
ENST00000441504.1	ENSG00000226950.6	DANCR	--	processed_transcript	Annotated_lncRNA	chr4	52712498	52713129	+	2	336	95
ENST00000521612.1	ENSG00000228801.5	RP11-110G21.1	--	antisense	Annotated_lncRNA	chr8	51899734	51911729	+	2	423	140
ENST00000416242.2	ENSG00000231808.2	LINC01388	--	lincRNA	Annotated_lncRNA	chr9	112713	113754	-	2	416	78
ENST00000628090.1	ENSG00000280721.1	AC133644.2	--	lincRNA	Annotated_lncRNA	chr2	87455546	87458963	-	2	926	122
ENST00000439955.1	ENSG00000236255.1	AC009404.2	--	lincRNA	Annotated_lncRNA	chr2	117836350	117838204	+	3	968	143
ENST00000413035.5	ENSG00000231871.5	IPO9-AS1	--	antisense	Annotated_lncRNA	chr1	201688259	201829559	-	3	839	138
ENST00000568809.1	ENSG00000261295.1	RP11-524D16__A.3	--	antisense	Annotated_lncRNA	chrX	100673330	100673981	+	1	652	79
ENST00000434223.3	ENSG00000236914.3	RP11-1008C21.2	--	lincRNA	Annotated_lncRNA	chr15	38071627	38072683	-	2	967	100
ENST00000583184.1	ENSG00000263917.1	RP11-53I6.2	--	processed_transcript	Annotated_lncRNA	chr18	32018829	32111779	+	5	565	181
ENST00000566729.5	ENSG00000261390.5	MAFTRR	--	lincRNA	Annotated_lncRNA	chr16	79750692	79770563	-	3	772	84
ENST00000537821.2	ENSG00000273112.1	RP11-25K21.6	--	processed_transcript	Annotated_lncRNA	chr1	161513176	161605099	+	5	553	132
ENST00000512300.1	ENSG00000248362.1	CTC-327F10.5	--	antisense	Annotated_lncRNA	chr5	147886086	147886878	-	1	793	94
ENST00000607864.1	ENSG00000227354.6	RBM26-AS1	--	antisense	Annotated_lncRNA	chr13	79406364	79417866	+	2	764	88
ENST00000577325.1	ENSG00000265474.1	AC010761.9	--	antisense	Annotated_lncRNA	chr17	28745569	28747652	-	2	521	142
ENST00000456581.1	ENSG00000237489.2	LINC00959	--	lincRNA	Annotated_lncRNA	chr10	130066374	130110817	-	6	2843	147
ENST00000517550.1	ENSG00000253552.7	HOXA-AS2	--	antisense	Annotated_lncRNA	chr7	27121917	27128760	+	4	2022	227
ENST00000624840.1	ENSG00000280205.1	RP11-504I13.2	--	TEC	Annotated_lncRNA	chr18	76385642	76389406	-	1	3765	219
ENST00000589187.5	ENSG00000203875.10	SNHG5	--	processed_transcript	Annotated_lncRNA	chr6	85660992	85678733	-	7	568	64
ENST00000582375.1	ENSG00000266053.2	NDUFV2-AS1	--	antisense	Annotated_lncRNA	chr18	9121265	9136645	-	4	770	142
ENST00000565069.5	ENSG00000260807.6	RP11-161M6.2	--	lincRNA	Annotated_lncRNA	chr16	976521	981298	-	3	813	141
ENST00000520863.1	ENSG00000253645.1	CTD-2544N14.3	--	antisense	Annotated_lncRNA	chr8	38970360	38973011	-	2	650	72
ENST00000440079.1	ENSG00000225733.5	FGD5-AS1	--	antisense	Annotated_lncRNA	chr3	14945024	14947505	-	2	1527	111
ENST00000457427.1	ENSG00000229502.5	RP11-52J3.2	--	antisense	Annotated_lncRNA	chr6	157874110	157875210	-	3	612	82
ENST00000621546.1	ENSG00000273989.1	RP11-425D17.2	--	sense_intronic	Annotated_lncRNA	chr12	28236227	28236828	+	1	602	71
ENST00000606831.1	ENSG00000233452.6	STXBP5-AS1	--	antisense	Annotated_lncRNA	chr6	146841901	146915885	-	5	2025	108
ENST00000623230.1	ENSG00000279814.1	RP11-399K21.12	--	TEC	Annotated_lncRNA	chr10	75450081	75451725	+	1	1645	100
ENST00000556646.1	ENSG00000257759.2	RP11-486O13.4	--	lincRNA	Annotated_lncRNA	chr14	70425812	70547464	-	3	565	112
ENST00000478664	ENSG00000240589	RN7SL258P	RNA, 7SL, cytoplasmic 258, pseudogene [Source:HGNC Symbol;Acc:HGNC:46274]	misc_RNA	Annotated_lncRNA	chr17	44409059	44409358	-	1	300	71
ENST00000591628.1	ENSG00000267160.1	RP11-1072C15.4	--	antisense	Annotated_lncRNA	chr17	44673689	44676257	-	1	2569	83
ENST00000614396.1	ENSG00000274364.1	RP3-324O17.7	--	sense_intronic	Annotated_lncRNA	chr20	31535263	31535626	+	1	364	86
ENST00000433544.1	ENSG00000230439.2	RP11-488P3.1	--	sense_intronic	Annotated_lncRNA	chr1	93752924	93775444	-	2	1671	148
ENST00000427846.1	ENSG00000226688.6	ENTPD1-AS1	--	antisense	Annotated_lncRNA	chr10	96042478	96090238	-	3	749	77
ENST00000623210.1	ENSG00000280138.1	RP11-463O12.5	--	TEC	Annotated_lncRNA	chr12	122870059	122888720	-	1	18662	152
ENST00000506292.2	ENSG00000248360.7	LINC00504	--	lincRNA	Annotated_lncRNA	chr4	14628756	14716595	-	4	462	66
ENST00000549844.5	ENSG00000250365.6	CTD-2213F21.2	--	antisense	Annotated_lncRNA	chr14	31420286	31439949	+	3	699	126
ENST00000563175.1	ENSG00000260441.5	RP11-96D1.7	--	antisense	Annotated_lncRNA	chr16	68256162	68260443	-	3	457	107
ENST00000427491.1	ENSG00000236830.6	CBR3-AS1	--	processed_transcript	Annotated_lncRNA	chr21	36141396	36156306	-	3	741	98
ENST00000366314.4	ENSG00000179219.5	LINC00311	--	lincRNA	Annotated_lncRNA	chr16	85282958	85285963	+	2	1566	130
ENST00000510415.1	ENSG00000281501.1	SEPSECS-AS1	--	antisense	Annotated_lncRNA	chr4	25160641	25161687	+	2	383	61
ENST00000614950.4	ENSG00000196295.11	AC005154.6	--	processed_transcript	Annotated_lncRNA	chr7	30564144	30573148	-	3	418	129
ENST00000607089.1	ENSG00000272334.1	RP11-129K12.1	--	lincRNA	Annotated_lncRNA	chr3	36973117	36973672	-	1	556	52
ENST00000437680.1	ENSG00000237133.1	AC020594.5	--	antisense	Annotated_lncRNA	chr2	33555047	33563547	-	2	338	72
ENST00000585326.5	ENSG00000234945.7	GTF3C2-AS1	--	antisense	Annotated_lncRNA	chr2	27335777	27337444	+	4	691	181
ENST00000551941.1	ENSG00000258365.1	RP11-1105G2.3	--	antisense	Annotated_lncRNA	chr12	94277758	94280180	-	2	796	109
ENST00000628886.1	ENSG00000242290.2	RP11-197K3.1	--	lincRNA	Annotated_lncRNA	chr3	114445521	114519141	+	3	819	71
ENST00000526936.5	ENSG00000254777.5	AC022182.1	--	lincRNA	Annotated_lncRNA	chr8	60910053	60966456	+	3	557	87
ENST00000500779.2	ENSG00000246859.2	STARD4-AS1	--	antisense	Annotated_lncRNA	chr5	111512226	111739726	+	7	5525	131
ENST00000415731.2	ENSG00000227253.3	RP11-166N17.1	--	antisense	Annotated_lncRNA	chr10	32266289	32269474	+	2	696	81
ENST00000551271.5	ENSG00000251602.6	RP11-521B24.3	--	antisense	Annotated_lncRNA	chr14	105416884	105419739	-	3	2279	245
ENST00000532168.2	ENSG00000250303.3	RP11-356J5.12	--	lincRNA	Annotated_lncRNA	chr11	112280486	112291776	+	2	697	99
ENST00000559012.1	ENSG00000248508.6	SRP14-AS1	--	lincRNA	Annotated_lncRNA	chr15	40064387	40065705	+	2	700	81
ENST00000504670.5	ENSG00000248932.5	RP11-319G6.1	--	antisense	Annotated_lncRNA	chr3	139389815	139444363	+	3	602	88
ENST00000451511.5	ENSG00000231204.5	AC011752.1	--	lincRNA	Annotated_lncRNA	chr2	21396076	21403174	+	2	379	83
ENST00000536673.1	ENSG00000256151.1	RP11-76C10.5	--	lincRNA	Annotated_lncRNA	chr12	130990161	130993967	-	2	1037	99
ENST00000445097.2	ENSG00000237975.6	FLG-AS1	--	antisense	Annotated_lncRNA	chr1	152337068	152366692	+	3	2857	84
ENST00000428191.1	ENSG00000236977.1	ANKRD44-IT1	--	sense_intronic	Annotated_lncRNA	chr2	197250858	197302519	-	6	1069	98
ENST00000548322.1	ENSG00000257285.5	RP11-298I3.1	--	antisense	Annotated_lncRNA	chr14	22929645	22955562	+	3	591	111
ENST00000529014.5	ENSG00000247271.6	ZBED5-AS1	--	antisense	Annotated_lncRNA	chr11	10858268	10878409	+	3	771	133
ENST00000607353.1	ENSG00000272369.1	RP11-446N19.1	--	lincRNA	Annotated_lncRNA	chr12	46537502	46652550	+	3	448	111
ENST00000507702.1	ENSG00000249673.6	NOP14-AS1	--	antisense	Annotated_lncRNA	chr4	2937595	2946928	+	2	306	98
ENST00000493400.1	ENSG00000241449.5	RP11-545G3.1	--	lincRNA	Annotated_lncRNA	chr7	150041363	150045092	+	2	442	122
ENST00000504808.2	ENSG00000249846.6	RP11-77P16.4	--	lincRNA	Annotated_lncRNA	chr3	130112652	130120579	+	3	1608	173
ENST00000430222.1	ENSG00000229368.1	AC090587.4	--	sense_overlapping	Annotated_lncRNA	chr11	3854612	3855399	+	2	527	125
ENST00000625350.1	ENSG00000278175.2	GLIDR	--	lincRNA	Annotated_lncRNA	chr9	39807361	39810063	-	2	2588	169
ENST00000508517.1	ENSG00000249249.1	AC010226.4	--	antisense	Annotated_lncRNA	chr5	115602244	115620278	+	3	539	135
ENST00000553985.1	ENSG00000157306.14	RP11-66N24.4	--	processed_transcript	Annotated_lncRNA	chr14	23512817	23560778	+	3	2322	140
ENST00000500765.1	ENSG00000248019.2	FAM13A-AS1	--	antisense	Annotated_lncRNA	chr4	88709789	88730103	+	5	3210	147
ENST00000623540.1	ENSG00000279372.1	RP11-1182P23.5	--	TEC	Annotated_lncRNA	chr17	82035403	82035800	-	1	398	96
ENST00000476432.5	ENSG00000267272.5	LINC01140	--	lincRNA	Annotated_lncRNA	chr1	87131969	87134131	+	3	556	125
ENST00000606640.1	ENSG00000272219.1	CTB-181H17.1	--	sense_intronic	Annotated_lncRNA	chr7	101960116	101961894	+	1	1779	157
ENST00000590100.5	ENSG00000267278.5	MAP3K14-AS1	--	antisense	Annotated_lncRNA	chr17	45247936	45268630	+	3	906	125
ENST00000607148.1	ENSG00000272477.1	RP11-158G18.1	--	sense_intronic	Annotated_lncRNA	chr3	18408680	18409635	-	1	956	66
ENST00000592405.1	ENSG00000267013.5	CTD-2171N6.1	--	lincRNA	Annotated_lncRNA	chr18	55108311	55119598	-	3	576	152
ENST00000581153.1	ENSG00000263718.2	RP11-285E9.6	--	lincRNA	Annotated_lncRNA	chr17	77273784	77281897	-	3	695	231
ENST00000482133.1	ENSG00000125804.13	FAM182A	--	processed_transcript	Annotated_lncRNA	chr20	26069088	26082948	+	3	375	121
ENST00000596816.1	ENSG00000267904.1	CTC-429P9.5	--	sense_intronic	Annotated_lncRNA	chr19	16639967	16640668	-	2	546	126
ENST00000547834.1	ENSG00000258325.2	RP4-816N1.6	--	antisense	Annotated_lncRNA	chr12	2796877	2812902	-	2	411	93
ENST00000523081.1	ENSG00000253133.1	RP11-360L9.4	--	antisense	Annotated_lncRNA	chr8	41534155	41578368	-	3	559	99
ENST00000518993.1	ENSG00000167912.5	RP11-25K19.1	--	antisense	Annotated_lncRNA	chr8	59119218	59121346	+	2	1079	109
ENST00000529036.1	ENSG00000255038.1	RP11-1167A19.2	--	antisense	Annotated_lncRNA	chr11	66067277	66069619	-	2	502	91
ENST00000624066.1	ENSG00000279981.1	RP11-196B3.2	--	TEC	Annotated_lncRNA	chr18	79496058	79498348	+	1	2291	169
ENST00000558607.1	ENSG00000259712.1	CTD-2184D3.5	--	antisense	Annotated_lncRNA	chr15	52056675	52100523	-	2	635	77
ENST00000573568.1	ENSG00000263338.1	RP11-235E17.3	--	sense_intronic	Annotated_lncRNA	chr17	3577955	3578853	-	2	560	59
ENST00000429944.6	ENSG00000255864.5	RP11-444D3.1	--	lincRNA	Annotated_lncRNA	chr12	24277250	24562493	-	5	559	98
ENST00000417786.1	ENSG00000225300.1	RP11-1086F11.1	--	sense_intronic	Annotated_lncRNA	chr1	246605873	246608102	+	2	1960	161
ENST00000413945.5	ENSG00000233237.6	LINC00472	--	lincRNA	Annotated_lncRNA	chr6	71344344	71420103	-	4	662	166
ENST00000631484.1	ENSG00000282508.1	LINC01002	--	processed_transcript	Annotated_lncRNA	chr19	201360	205598	-	5	754	110
ENST00000578050	ENSG00000264862	RN7SL45P	RNA, 7SL, cytoplasmic 45, pseudogene [Source:HGNC Symbol;Acc:HGNC:46061]	misc_RNA	Annotated_lncRNA	chr17	31518432	31518729	+	1	298	51
ENST00000624916.1	ENSG00000280399.1	RP11-80P20.3	--	TEC	Annotated_lncRNA	chr3	138482065	138485755	+	1	3691	221
ENST00000603154.1	ENSG00000271584.1	RP11-89C3.4	--	lincRNA	Annotated_lncRNA	chr11	111091932	111097357	-	2	508	90
ENST00000448975.6	ENSG00000228794.8	LINC01128	--	processed_transcript	Annotated_lncRNA	chr1	827657	852014	+	5	633	129
ENST00000420693.1	ENSG00000228886.1	RP11-290D2.3	--	lincRNA	Annotated_lncRNA	chr13	45350323	45351350	+	2	310	83
ENST00000594816.1	ENSG00000268912.1	CTD-2619J13.17	--	lincRNA	Annotated_lncRNA	chr19	58428632	58431148	-	1	2517	126
ENST00000566537.1	ENSG00000259952.1	AC009133.15	--	antisense	Annotated_lncRNA	chr16	29806496	29807732	-	2	547	182
ENST00000443576.3	ENSG00000227911.3	RP11-141M1.1	--	lincRNA	Annotated_lncRNA	chr13	33333679	33335277	-	2	644	78
ENST00000554639.5	ENSG00000214548.14	MEG3	--	lincRNA	Annotated_lncRNA	chr14	100826132	100861026	+	8	1712	179
ENST00000484215	ENSG00000243398	RN7SL141P	RNA, 7SL, cytoplasmic 141, pseudogene [Source:HGNC Symbol;Acc:HGNC:46157]	misc_RNA	Annotated_lncRNA	chr3	172237326	172237591	+	1	266	49
ENST00000505518.5	ENSG00000248279.5	CTD-2218G20.2	--	lincRNA	Annotated_lncRNA	chr5	32947443	32962467	+	6	2008	117
ENST00000590012.5	ENSG00000261040.6	WFDC21P	--	processed_transcript	Annotated_lncRNA	chr17	60083572	60088313	-	4	561	67
ENST00000613535.1	ENSG00000276505.1	CMB9-94B1.2	--	sense_intronic	Annotated_lncRNA	chr11	117297005	117297328	-	1	324	90
ENST00000620124.1	ENSG00000273951.1	RP4-620E11.8	--	sense_intronic	Annotated_lncRNA	chr20	41485571	41486225	-	1	655	57
ENST00000547717.1	ENSG00000257379.1	RP11-793H13.8	--	processed_transcript	Annotated_lncRNA	chr12	53441741	53467528	+	13	1571	313
ENST00000586846.1	ENSG00000163597.14	SNHG16	--	processed_transcript	Annotated_lncRNA	chr17	76557767	76558460	+	2	582	75
ENST00000586662.5	ENSG00000236986.6	RP11-544A12.4	--	antisense	Annotated_lncRNA	chr9	131162846	131167325	-	2	736	99
ENST00000530422.1	ENSG00000254911.3	SCARNA9	--	antisense	Annotated_lncRNA	chr11	93721513	93721865	+	1	353	72
ENST00000362860	ENSG00000199730	RN7SKP95	RNA, 7SK small nuclear pseudogene 95 [Source:HGNC Symbol;Acc:HGNC:45819]	misc_RNA	Annotated_lncRNA	chr15	58703852	58704154	-	1	303	68
ENST00000523664.1	ENSG00000246430.6	LINC00968	--	lincRNA	Annotated_lncRNA	chr8	56520315	56559684	-	2	553	115
ENST00000419800.1	ENSG00000229720.1	RP3-495K2.2	--	lincRNA	Annotated_lncRNA	chr6	169034197	169035642	-	2	934	117
ENST00000507072.5	ENSG00000249684.5	RP11-423H2.3	--	antisense	Annotated_lncRNA	chr5	177951413	177963960	+	4	551	122
ENST00000622389.4	ENSG00000239665.8	RP11-295P9.3	--	processed_transcript	Annotated_lncRNA	chr10	13637855	13655482	+	6	853	83
ENST00000563734.1	ENSG00000260778.3	RP11-304L19.13	--	lincRNA	Annotated_lncRNA	chr16	2268155	2273418	+	2	543	72
ENST00000554921.1	ENSG00000259093.1	RP11-1112J20.2	--	lincRNA	Annotated_lncRNA	chr14	63123033	63128214	-	2	814	119
ENST00000607327.1	ENSG00000272142.1	RP11-428J1.5	--	lincRNA	Annotated_lncRNA	chr6	5030031	5042940	+	2	600	104
ENST00000530228.1	ENSG00000254813.5	RP11-252C15.1	--	lincRNA	Annotated_lncRNA	chr8	12766062	12788456	-	3	762	139
ENST00000594077.1	ENSG00000269815.1	CTD-2278I10.4	--	sense_intronic	Annotated_lncRNA	chr19	17296196	17296695	-	1	500	66
ENST00000619713.1	ENSG00000274023.1	RP11-732M18.4	--	sense_overlapping	Annotated_lncRNA	chr6	158282841	158428379	+	2	561	80
ENST00000566864.1	ENSG00000260923.5	AC137934.1	--	lincRNA	Annotated_lncRNA	chr16	90221448	90222508	+	3	719	115
ENST00000574290.1	ENSG00000263345.1	RP1-59D14.5	--	antisense	Annotated_lncRNA	chr17	2375061	2379306	-	4	846	158
ENST00000473281	ENSG00000240964	RN7SL751P	RNA, 7SL, cytoplasmic 751, pseudogene [Source:HGNC Symbol;Acc:HGNC:46767]	misc_RNA	Annotated_lncRNA	chr3	78938009	78938292	-	1	284	53
ENST00000444722.1	ENSG00000224216.1	RP13-228J13.1	--	antisense	Annotated_lncRNA	chrX	155334858	155351926	-	2	459	140
ENST00000424518.5	ENSG00000228630.5	HOTAIR	--	antisense	Annotated_lncRNA	chr12	53962308	53974956	-	7	2421	118
ENST00000527450.1	ENSG00000254664.1	CTD-2560E9.3	--	antisense	Annotated_lncRNA	chr11	45215815	45235292	-	2	567	80
ENST00000577164.1	ENSG00000186594.12	MIR22HG	--	lincRNA	Annotated_lncRNA	chr17	1713448	1717174	-	4	931	139
ENST00000567528.5	ENSG00000261656.5	BEAN1-AS1	--	antisense	Annotated_lncRNA	chr16	66469801	66476402	-	3	478	96
ENST00000561207.1	ENSG00000259398.1	RP11-430B1.1	--	sense_intronic	Annotated_lncRNA	chr15	52033707	52035625	+	2	381	120
ENST00000376775.3	ENSG00000204620.3	RP11-1148L6.9	--	antisense	Annotated_lncRNA	chrX	48568014	48574860	-	2	549	132
ENST00000447767.1	ENSG00000231290.5	APCDD1L-AS1	--	processed_transcript	Annotated_lncRNA	chr20	58515543	58526032	+	3	2630	184
ENST00000619006.1	ENSG00000275485.1	RP11-261P13.6	--	sense_intronic	Annotated_lncRNA	chr13	20768876	20769375	-	1	500	96
ENST00000469183.5	ENSG00000219545.9	UMAD1	--	antisense	Annotated_lncRNA	chr7	7640752	8004053	+	5	637	92
ENST00000360737.4	ENSG00000197182.12	MIRLET7BHG	--	lincRNA	Annotated_lncRNA	chr22	46086003	46113928	+	5	4560	349
ENST00000619449.1	ENSG00000251562.7	MALAT1	--	lincRNA	Annotated_lncRNA	chr11	65497766	65499609	+	3	794	66
ENST00000512343.5	ENSG00000251331.6	RP11-689K5.3	--	lincRNA	Annotated_lncRNA	chr4	81602871	82044244	-	5	498	131
ENST00000516424	ENSG00000252233	RN7SKP253	RNA, 7SK small nuclear pseudogene 253 [Source:HGNC Symbol;Acc:HGNC:45977]	misc_RNA	Annotated_lncRNA	chr4	139794125	139794433	-	1	309	60
ENST00000427644.1	ENSG00000230530.1	LIMD1-AS1	--	antisense	Annotated_lncRNA	chr3	45679043	45688882	-	2	1536	127
ENST00000451424.1	ENSG00000117242.7	PINK1-AS	--	antisense	Annotated_lncRNA	chr1	20642657	20652193	-	3	4443	194
ENST00000533378.1	ENSG00000254905.1	RP11-712L6.7	--	antisense	Annotated_lncRNA	chr11	126292922	126294254	-	2	492	66
ENST00000424968.5	ENSG00000224843.6	LINC00240	--	lincRNA	Annotated_lncRNA	chr6	27020453	27023924	+	3	507	94
ENST00000455474.5	ENSG00000223745.7	RP4-717I23.3	--	processed_transcript	Annotated_lncRNA	chr1	93264650	93337469	-	3	299	81
ENST00000505522.4	ENSG00000281398.2	SNHG4	--	processed_transcript	Annotated_lncRNA	chr5	139274131	139283145	+	5	629	81
ENST00000609307.1	ENSG00000272894.5	RP5-1159O4.1	--	lincRNA	Annotated_lncRNA	chr7	7552737	7554749	-	2	248	73
ENST00000442823.2	ENSG00000224032.6	EPB41L4A-AS1	--	lincRNA	Annotated_lncRNA	chr5	112160892	112162324	+	2	578	111
ENST00000423193.1	ENSG00000224239.1	AC090044.2	--	lincRNA	Annotated_lncRNA	chr3	857124	858091	+	2	497	69
ENST00000446473.2	ENSG00000249094.2	RP1-7G5.6	--	lincRNA	Annotated_lncRNA	chr12	109880676	109888467	+	2	728	80
ENST00000606197.1	ENSG00000272168.5	CASC15	--	lincRNA	Annotated_lncRNA	chr6	22146654	22197219	+	4	3969	116
ENST00000592918.5	ENSG00000100181.21	TPTEP1	--	lincRNA	Annotated_lncRNA	chr22	16601911	16615111	+	3	1576	166
ENST00000451368.1	ENSG00000225792.1	AC004540.4	--	antisense	Annotated_lncRNA	chr7	26372144	26376272	-	2	611	111
ENST00000458053.4	ENSG00000249087.6	ZNF436-AS1	--	antisense	Annotated_lncRNA	chr1	23368997	23371783	+	3	375	66
ENST00000435578.1	ENSG00000244380.1	RP11-24C3.2	--	antisense	Annotated_lncRNA	chr3	48440779	48446656	-	3	549	145
ENST00000439050.1	ENSG00000227403.1	AC009299.3	--	lincRNA	Annotated_lncRNA	chr2	161244739	161249050	+	2	2333	118
ENST00000609401.5	ENSG00000235437.7	LINC01278	--	processed_transcript	Annotated_lncRNA	chrX	63426559	63560993	-	4	2886	159
ENST00000604369.5	ENSG00000232593.6	KANTR	--	lincRNA	Annotated_lncRNA	chrX	53094148	53167014	+	4	443	92
ENST00000592897.1	ENSG00000267080.5	ASB16-AS1	--	antisense	Annotated_lncRNA	chr17	44177697	44186717	-	4	551	105
ENST00000604062.5	ENSG00000232593.6	KANTR	--	lincRNA	Annotated_lncRNA	chrX	53094148	53123775	+	3	581	102
ENST00000419300.3	ENSG00000204054.12	LINC00963	--	processed_transcript	Annotated_lncRNA	chr9	129489100	129512679	+	2	9557	242
ENST00000440246.1	ENSG00000236166.1	RP3-523C21.2	--	lincRNA	Annotated_lncRNA	chr6	132090533	132099226	+	2	490	72
ENST00000623196.1	ENSG00000180539.7	C9orf139	--	antisense	Annotated_lncRNA	chr9	137027464	137037957	+	3	4990	254
ENST00000476224.1	ENSG00000170161.6	RP11-262H14.4	--	lincRNA	Annotated_lncRNA	chr9	62897452	62899770	+	3	1480	156
ENST00000520820.1	ENSG00000246263.2	UBR5-AS1	--	antisense	Annotated_lncRNA	chr8	102239394	102252174	+	3	800	115
ENST00000505050.1	ENSG00000250418.1	RP11-503D12.1	--	lincRNA	Annotated_lncRNA	chr5	44698431	44700808	-	2	449	62
ENST00000557910.1	ENSG00000259656.1	RP11-325E5.1	--	lincRNA	Annotated_lncRNA	chr15	49101791	49103264	+	2	743	74
ENST00000522897.1	ENSG00000249898.7	MCPH1-AS1	--	antisense	Annotated_lncRNA	chr8	6620135	6708200	-	4	523	126
ENST00000575331.1	ENSG00000272884.1	RP11-104H15.10	--	processed_transcript	Annotated_lncRNA	chr17	7439506	7445966	+	3	5553	347
ENST00000443303.1	ENSG00000228495.1	LINC01013	--	lincRNA	Annotated_lncRNA	chr6	132134411	132169374	+	3	569	85
ENST00000623524.1	ENSG00000278986.1	RP11-723J4.3	--	TEC	Annotated_lncRNA	chr18	35972151	35973916	+	1	1766	136
ENST00000514853.2	ENSG00000230561.3	LINC01183	--	lincRNA	Annotated_lncRNA	chr5	127703390	127941634	+	7	1044	291
ENST00000592161.1	ENSG00000237298.8	TTN-AS1	--	antisense	Annotated_lncRNA	chr2	178523216	178527361	+	2	587	133
ENST00000589456.1	ENSG00000267523.1	CTD-2537I9.12	--	antisense	Annotated_lncRNA	chr19	55661901	55674715	-	2	549	129
ENST00000585212.1	ENSG00000265791.1	CTD-2349P21.10	--	sense_intronic	Annotated_lncRNA	chr17	30781493	30782221	-	2	308	61
ENST00000439928.2	ENSG00000228741.2	SPATA13	--	lincRNA	Annotated_lncRNA	chr13	23979810	24035027	+	5	1721	103
ENST00000416261.1	ENSG00000238121.5	LINC00426	--	lincRNA	Annotated_lncRNA	chr13	30374003	30376964	-	3	539	83
ENST00000456601.1	ENSG00000225057.2	AC096574.4	--	processed_transcript	Annotated_lncRNA	chr2	238231684	238255633	+	7	2509	164
ENST00000602579.1	ENSG00000269994.1	RP11-276H19.2	--	lincRNA	Annotated_lncRNA	chr9	87008455	87042126	-	2	2012	133
ENST00000586483.1	ENSG00000267598.1	CTC-250I14.6	--	antisense	Annotated_lncRNA	chr19	13153071	13153712	-	2	465	154
ENST00000563360.5	ENSG00000260876.5	LINC01229	--	lincRNA	Annotated_lncRNA	chr16	79676108	79726429	+	4	546	88
ENST00000443364.6	ENSG00000224259.6	LINC01133	--	lincRNA	Annotated_lncRNA	chr1	159961218	159979061	+	4	1266	139
ENST00000503571.5	ENSG00000249592.5	RP11-440L14.1	--	antisense	Annotated_lncRNA	chr4	762387	781849	-	2	531	91
ENST00000441676.5	ENSG00000228106.5	RP11-452F19.3	--	lincRNA	Annotated_lncRNA	chr1	222815061	222837384	+	3	577	93
ENST00000580045.1	ENSG00000263766.5	RP11-580I16.2	--	antisense	Annotated_lncRNA	chr17	47626006	47649416	-	3	733	146
ENST00000625449.2	ENSG00000213963.6	AC074286.1	--	sense_overlapping	Annotated_lncRNA	chr2	177287320	177314969	-	3	780	125
ENST00000623894.1	ENSG00000278993.1	RP3-424M6.4	--	TEC	Annotated_lncRNA	chr12	110501614	110503441	+	1	1828	152
ENST00000585784.1	ENSG00000100181.21	TPTEP1	--	lincRNA	Annotated_lncRNA	chr22	16637020	16638980	+	2	473	108
ENST00000448636.5	ENSG00000234456.7	MAGI2-AS3	--	processed_transcript	Annotated_lncRNA	chr7	79455912	79459839	+	4	798	152
ENST00000487066.5	ENSG00000175061.17	LRRC75A-AS1	--	processed_transcript	Annotated_lncRNA	chr17	16438975	16441738	+	6	763	96
ENST00000557232.1	ENSG00000259054.1	AE000662.93	--	lincRNA	Annotated_lncRNA	chr14	22556311	22557062	-	3	386	76
ENST00000572730.1	ENSG00000262580.5	RP11-334C17.5	--	antisense	Annotated_lncRNA	chr17	80203833	80205949	-	2	750	78
ENST00000438107.1	ENSG00000234449.2	RP11-706O15.3	--	lincRNA	Annotated_lncRNA	chrX	3864398	3882317	-	3	2155	213
ENST00000499560.2	ENSG00000246982.6	RP1-179N16.6	--	antisense	Annotated_lncRNA	chr6	36158068	36197205	-	4	1230	94
ENST00000521802.5	ENSG00000253408.5	RP11-231D20.2	--	antisense	Annotated_lncRNA	chr8	42255328	42265698	-	3	415	127
ENST00000510648.1	ENSG00000249937.5	RP11-454P21.1	--	lincRNA	Annotated_lncRNA	chr5	17919228	17955837	+	4	459	88
ENST00000420161.1	ENSG00000243179.1	AC110769.3	--	lincRNA	Annotated_lncRNA	chr2	113979909	113983258	+	2	815	86
ENST00000628233.2	ENSG00000226777.7	KIAA0125	--	lincRNA	Annotated_lncRNA	chr14	105918438	105922672	+	4	551	155
ENST00000598386.5	ENSG00000213971.7	RP11-15H20.6	--	processed_transcript	Annotated_lncRNA	chr19	23261355	23274247	-	2	562	82
ENST00000456582.1	ENSG00000235501.5	RP4-639F20.1	--	antisense	Annotated_lncRNA	chr1	94961325	94963270	+	2	401	115
ENST00000453159.5	ENSG00000236830.6	CBR3-AS1	--	processed_transcript	Annotated_lncRNA	chr21	36131767	36156307	-	3	1499	133
ENST00000505645.1	ENSG00000249492.1	RP11-159F24.3	--	processed_transcript	Annotated_lncRNA	chr5	43484072	43509356	+	3	482	81
ENST00000633295.1	ENSG00000282508.1	LINC01002	--	processed_transcript	Annotated_lncRNA	chr19	214324	221504	-	2	492	55
ENST00000446332.1	ENSG00000234899.9	SOX9-AS1	--	processed_transcript	Annotated_lncRNA	chr17	72090821	72110548	-	2	443	83
ENST00000484285.2	ENSG00000204860.4	FAM201A	--	antisense	Annotated_lncRNA	chr9	38620734	38623284	+	2	1742	234
ENST00000506942.1	ENSG00000250950.1	RP11-33B1.3	--	lincRNA	Annotated_lncRNA	chr4	119456350	119457277	+	2	573	78
ENST00000519805.1	ENSG00000254141.1	RP11-642D21.1	--	sense_intronic	Annotated_lncRNA	chr8	105669991	105679031	+	3	716	62
ENST00000573341.5	ENSG00000262879.5	RP11-156P1.3	--	processed_transcript	Annotated_lncRNA	chr17	47056609	47100248	-	3	647	152
ENST00000553301.1	ENSG00000259031.1	CTD-2062F14.3	--	lincRNA	Annotated_lncRNA	chr14	100538939	100540409	+	2	553	183
ENST00000412639.2	ENSG00000234546.3	RP3-510D11.2	--	lincRNA	Annotated_lncRNA	chr1	9182204	9192089	+	3	985	112
ENST00000425161.1	ENSG00000237605.1	RP11-343H5.6	--	antisense	Annotated_lncRNA	chr1	206634649	206635622	-	2	358	54
ENST00000570080.1	ENSG00000260136.5	CTD-2270L9.4	--	lincRNA	Annotated_lncRNA	chr16	23452758	23457588	+	3	730	111
ENST00000589914.1	ENSG00000267535.1	LINC00868	--	lincRNA	Annotated_lncRNA	chr17	76856169	76861836	+	2	457	119
ENST00000606697.5	ENSG00000248092.7	NNT-AS1	--	antisense	Annotated_lncRNA	chr5	43577642	43603063	-	3	1945	152
ENST00000311067.3	ENSG00000173862.3	RP11-89N17.1	--	lincRNA	Annotated_lncRNA	chr7	33725981	33728456	+	2	1058	263
ENST00000420367.1	ENSG00000203497.2	PDCD4-AS1	--	antisense	Annotated_lncRNA	chr10	110869868	110872233	-	2	778	99
ENST00000623099.1	ENSG00000279098.1	RP11-15B17.4	--	TEC	Annotated_lncRNA	chr4	99942081	99942522	-	1	442	54
ENST00000620414.1	ENSG00000277534.1	RP11-9E17.1	--	sense_intronic	Annotated_lncRNA	chr18	26542971	26545791	-	1	2821	67
ENST00000558105.1	ENSG00000259736.1	CRTC3-AS1	--	antisense	Annotated_lncRNA	chr15	90712993	90717049	-	3	502	102
ENST00000503268.1	ENSG00000249335.1	CTC-340D7.1	--	lincRNA	Annotated_lncRNA	chr5	68832585	68962158	-	3	499	114
ENST00000506606.1	ENSG00000248049.6	UBA6-AS1	--	antisense	Annotated_lncRNA	chr4	67701333	67722502	+	2	2233	164
ENST00000431259.6	ENSG00000237298.8	TTN-AS1	--	antisense	Annotated_lncRNA	chr2	178523167	178539159	+	6	1472	121
ENST00000523724.1	ENSG00000253139.1	RP11-17A4.3	--	lincRNA	Annotated_lncRNA	chr8	56536758	56540497	-	2	555	86
ENST00000418015.1	ENSG00000231365.5	RP11-418J17.1	--	antisense	Annotated_lncRNA	chr1	119140730	119275973	+	7	1529	85
ENST00000400362.2	ENSG00000215447.7	BX322557.10	--	processed_transcript	Annotated_lncRNA	chr21	45288062	45291738	+	3	1460	136
ENST00000454595.1	ENSG00000230749.4	MEIS1-AS2	--	antisense	Annotated_lncRNA	chr2	66439443	66441836	-	2	586	105
ENST00000614738.1	ENSG00000274654.1	CTD-3247H4.2	--	sense_intronic	Annotated_lncRNA	chr15	48528980	48529728	-	1	749	110
ENST00000582727.1	ENSG00000232956.8	SNHG15	--	lincRNA	Annotated_lncRNA	chr7	44983615	44986674	-	3	1039	113
ENST00000588279.1	ENSG00000260793.2	RP5-882C2.2	--	antisense	Annotated_lncRNA	chr17	44221401	44222814	+	2	569	180
ENST00000599143.1	ENSG00000269349.1	CTD-3099C6.5	--	antisense	Annotated_lncRNA	chr19	52511282	52512342	-	2	880	289
ENST00000588245.1	ENSG00000267038.1	RP11-1096D5.2	--	lincRNA	Annotated_lncRNA	chr18	61681653	61682695	+	2	316	75
ENST00000617090.1	ENSG00000275390.1	RP11-318K12.2	--	lincRNA	Annotated_lncRNA	chr9	40789276	40806329	+	2	305	66
ENST00000409569.2	ENSG00000172965.14	MIR4435-2HG	--	lincRNA	Annotated_lncRNA	chr2	111429309	111495086	-	2	514	83
ENST00000507794.2	ENSG00000281501.1	SEPSECS-AS1	--	antisense	Annotated_lncRNA	chr4	25160672	25201440	+	2	4055	205
ENST00000521244.1	ENSG00000213057.5	C1orf220	--	lincRNA	Annotated_lncRNA	chr1	178542796	178548889	+	3	2577	150
ENST00000515487.1	ENSG00000248221.1	STX18-IT1	--	sense_intronic	Annotated_lncRNA	chr4	4476121	4481700	-	4	542	128
ENST00000445429.5	ENSG00000235257.8	ITGA9-AS1	--	processed_transcript	Annotated_lncRNA	chr3	37806078	37861728	-	5	532	85
ENST00000421293.1	ENSG00000182165.17	TP53TG1	--	lincRNA	Annotated_lncRNA	chr7	87325350	87345486	-	3	439	82
ENST00000527490.1	ENSG00000249898.7	MCPH1-AS1	--	antisense	Annotated_lncRNA	chr8	6634946	6708209	-	2	543	180
ENST00000436845.1	ENSG00000231231.5	LINC01423	--	lincRNA	Annotated_lncRNA	chr21	38326352	38333421	-	4	423	91
ENST00000469306	ENSG00000240098	RN7SL351P	RNA, 7SL, cytoplasmic 351, pseudogene [Source:HGNC Symbol;Acc:HGNC:46367]	misc_RNA	Annotated_lncRNA	chr11	126245035	126245282	+	1	248	82
ENST00000579188.1	ENSG00000264812.1	RP13-20L14.4	--	sense_intronic	Annotated_lncRNA	chr17	82400703	82401382	-	1	680	174
ENST00000603191.2	ENSG00000271551.2	RP11-230C9.2	--	antisense	Annotated_lncRNA	chr6	156776360	156778422	-	2	1249	145
ENST00000514597.5	ENSG00000251141.5	RP11-53O19.1	--	antisense	Annotated_lncRNA	chr5	44745009	44808742	-	4	659	74
ENST00000626369	ENSG00000281431	Metazoa_SRP	Metazoan signal recognition particle RNA [Source:RFAM;Acc:RF00017]	misc_RNA	Annotated_lncRNA	chr5	179936285	179936527	-	1	243	66
ENST00000518172.1	ENSG00000253348.1	CTC-455F18.1	--	antisense	Annotated_lncRNA	chr5	170767204	170788650	-	3	574	116
ENST00000523598.1	ENSG00000253687.1	CTC-348L5.1	--	antisense	Annotated_lncRNA	chr5	160613873	160639183	+	2	731	75
ENST00000565387.2	ENSG00000261351.2	CTD-3185P2.1	--	antisense	Annotated_lncRNA	chr15	66488658	66492109	-	2	2168	161
ENST00000426204.1	ENSG00000227531.1	RP11-202G18.1	--	lincRNA	Annotated_lncRNA	chr9	111139246	111284836	-	3	744	93
ENST00000608788.5	ENSG00000235437.7	LINC01278	--	processed_transcript	Annotated_lncRNA	chrX	63399404	63561023	-	3	820	85
ENST00000633109.1	ENSG00000282508.1	LINC01002	--	processed_transcript	Annotated_lncRNA	chr19	211252	221199	-	2	523	89
ENST00000413845.1	ENSG00000227660.1	UST-AS1	--	antisense	Annotated_lncRNA	chr6	148955628	148964684	-	3	714	123
ENST00000444848.1	ENSG00000241954.1	RP1-149A16.17	--	lincRNA	Annotated_lncRNA	chr22	32383786	32385631	+	2	444	94
ENST00000634676.1	ENSG00000283103.1	LLNLR-245B6.1	--	antisense	Annotated_lncRNA	chr19	58310449	58326933	-	5	2413	144
ENST00000450044.1	ENSG00000223960.6	AC009948.5	--	antisense	Annotated_lncRNA	chr2	178413968	178431341	+	4	793	73
ENST00000625052.1	ENSG00000279236.1	RP11-120K19.3	--	TEC	Annotated_lncRNA	chr18	62551203	62552505	+	1	1303	108
ENST00000425497.5	ENSG00000224397.5	LINC01272	--	lincRNA	Annotated_lncRNA	chr20	50267486	50279795	+	4	2010	171
ENST00000602618.1	ENSG00000270115.1	RP11-415J8.7	--	lincRNA	Annotated_lncRNA	chr1	33261212	33261680	+	1	469	90
ENST00000512130.5	ENSG00000249307.5	LINC01088	--	antisense	Annotated_lncRNA	chr4	79197541	79308655	+	3	525	72
ENST00000503478.1	ENSG00000250027.1	RP11-563E2.2	--	antisense	Annotated_lncRNA	chr4	163108785	163119965	+	3	777	95
ENST00000608609.1	ENSG00000273265.1	RP11-353K11.1	--	lincRNA	Annotated_lncRNA	chr2	96812239	96813657	-	2	415	132
ENST00000508752.1	ENSG00000248429.5	RP11-597D13.9	--	antisense	Annotated_lncRNA	chr4	158176307	158200913	+	4	2724	108
ENST00000599127.1	ENSG00000269729.1	AC006262.4	--	lincRNA	Annotated_lncRNA	chr19	46163893	46180647	-	5	612	111
ENST00000626415.1	ENSG00000232667.9	AC004862.6	--	antisense	Annotated_lncRNA	chr7	80330196	80373834	-	2	355	67
ENST00000455788.1	ENSG00000236263.1	RP11-263K19.6	--	antisense	Annotated_lncRNA	chr1	155211151	155213819	-	2	568	92
ENST00000410180	ENSG00000222112	RN7SKP16	RNA, 7SK small nuclear pseudogene 16 [Source:HGNC Symbol;Acc:HGNC:45740]	misc_RNA	Annotated_lncRNA	chr1	33336566	33336864	-	1	299	85
ENST00000416575.1	ENSG00000227210.1	AC079145.4	--	antisense	Annotated_lncRNA	chr2	19990217	20004210	+	3	541	100
ENST00000564541.1	ENSG00000261366.1	MANEA-AS1	--	antisense	Annotated_lncRNA	chr6	95575183	95577450	-	1	2268	109
ENST00000441255.6	ENSG00000251301.6	RP11-81H14.2	--	lincRNA	Annotated_lncRNA	chr12	68383320	68451484	-	4	567	72
ENST00000613937.4	ENSG00000239665.8	RP11-295P9.3	--	processed_transcript	Annotated_lncRNA	chr10	13641525	13655436	+	4	923	133
ENST00000441231.1	ENSG00000225479.1	PLCB1-IT1	--	sense_intronic	Annotated_lncRNA	chr20	8248704	8249742	+	2	373	43
ENST00000451762.3	ENSG00000180769.8	WDFY3-AS2	--	processed_transcript	Annotated_lncRNA	chr4	84967005	85011277	+	6	5814	133
ENST00000455774.1	ENSG00000224597.9	SVIL-AS1	--	antisense	Annotated_lncRNA	chr10	29410243	29469122	+	3	478	119
ENST00000624581.1	ENSG00000279253.1	RP4-614O4.13	--	TEC	Annotated_lncRNA	chr20	35262727	35264187	-	1	1461	172
ENST00000412297.1	ENSG00000231609.5	AC009501.4	--	antisense	Annotated_lncRNA	chr2	63045176	63046609	-	2	396	101
ENST00000634549.1	ENSG00000231551.7	RP11-495P10.1	--	lincRNA	Annotated_lncRNA	chr1	148402516	148425219	+	4	1082	146
ENST00000453317.1	ENSG00000225470.6	JPX	--	lincRNA	Annotated_lncRNA	chrX	73944346	73944946	+	2	483	80
ENST00000560208.1	ENSG00000245694.8	CRNDE	--	lincRNA	Annotated_lncRNA	chr16	54924859	54929149	-	2	735	128
ENST00000593491.2	ENSG00000213904.8	LIPE-AS1	--	antisense	Annotated_lncRNA	chr19	42397128	42408452	+	2	292	93
ENST00000513657.1	ENSG00000248125.1	CTB-73N10.1	--	lincRNA	Annotated_lncRNA	chr5	145429903	145451099	+	2	468	59
ENST00000602620.1	ENSG00000215386.10	MIR99AHG	--	lincRNA	Annotated_lncRNA	chr21	16420455	16607137	+	4	372	88
ENST00000476308.1	ENSG00000241572.1	PRICKLE2-AS1	--	antisense	Annotated_lncRNA	chr3	64099273	64101122	+	2	623	123
ENST00000598339.5	ENSG00000236540.7	AC006547.13	--	antisense	Annotated_lncRNA	chr22	20063011	20070522	-	3	805	113
ENST00000577700.5	ENSG00000232956.8	SNHG15	--	lincRNA	Annotated_lncRNA	chr7	44983023	44986637	-	2	3116	113
ENST00000369884.4	ENSG00000203886.4	CYP17A1-AS1	--	antisense	Annotated_lncRNA	chr10	102832721	102834516	+	2	491	104
ENST00000430356.3	ENSG00000237399.7	PITRM1-AS1	--	antisense	Annotated_lncRNA	chr10	3141672	3148622	+	4	3998	163
ENST00000557226.1	ENSG00000258666.1	RP11-638I2.8	--	antisense	Annotated_lncRNA	chr14	100333790	100354061	+	2	385	86
ENST00000457890.1	ENSG00000224015.1	AC063976.3	--	lincRNA	Annotated_lncRNA	chr5	132179234	132181128	-	2	381	96
ENST00000531381.1	ENSG00000255248.6	RP11-166D19.1	--	sense_overlapping	Annotated_lncRNA	chr11	122089103	122102178	-	2	3370	111
ENST00000587413.5	ENSG00000267254.5	ZNF790-AS1	--	antisense	Annotated_lncRNA	chr19	36797518	36802652	+	3	547	108
ENST00000457898.1	ENSG00000226029.1	RP4-798A10.2	--	lincRNA	Annotated_lncRNA	chr1	16460948	16468481	+	2	3245	135
ENST00000609575.1	ENSG00000272677.1	RP11-127B20.3	--	antisense	Annotated_lncRNA	chr4	82374402	82384027	+	2	619	146
ENST00000444793.1	ENSG00000226403.1	RP11-31F19.1	--	sense_intronic	Annotated_lncRNA	chr9	547318	549531	+	2	449	90
ENST00000432530.1	ENSG00000226578.1	RP11-258F22.1	--	lincRNA	Annotated_lncRNA	chr10	37775371	37784131	-	3	712	117
ENST00000424450.1	ENSG00000235245.1	RP11-122K13.12	--	antisense	Annotated_lncRNA	chr10	133295187	133295977	-	3	626	121
ENST00000495081.2	ENSG00000242539.2	AC007620.3	--	antisense	Annotated_lncRNA	chr3	179397708	179398683	+	2	634	104
ENST00000631093.1	ENSG00000281649.1	EBLN3	--	lincRNA	Annotated_lncRNA	chr9	37079908	37087176	+	2	636	118
ENST00000501695.3	ENSG00000247199.3	RP11-373N22.3	--	antisense	Annotated_lncRNA	chr5	148268307	148383783	-	5	2033	100
ENST00000620696.1	ENSG00000187185.4	CTD-2600O9.1	--	lincRNA	Annotated_lncRNA	chr16	57798186	57813811	+	2	597	115
ENST00000483543.7	ENSG00000270726.6	AJ271736.10	--	processed_transcript	Annotated_lncRNA	chrX	156004218	156022236	+	4	773	135
ENST00000587540.1	ENSG00000235652.7	RP11-545I5.3	--	antisense	Annotated_lncRNA	chr6	145815298	145883661	+	3	661	79
ENST00000537346.1	ENSG00000255867.1	DENND5B-AS1	--	antisense	Annotated_lncRNA	chr12	31591312	31615666	+	3	1106	100
ENST00000441214.1	ENSG00000233077.1	LINC01271	--	lincRNA	Annotated_lncRNA	chr20	50310711	50321342	-	3	2250	186
ENST00000428520.6	ENSG00000229240.8	LINC00710	--	processed_transcript	Annotated_lncRNA	chr10	10934524	10952095	-	6	1460	170
ENST00000522416.1	ENSG00000254236.1	KB-1639H6.2	--	antisense	Annotated_lncRNA	chr8	103020187	103021428	-	2	414	106
ENST00000545410.1	ENSG00000256482.1	RP11-625L16.3	--	antisense	Annotated_lncRNA	chr12	24830421	24836558	+	2	451	49
ENST00000421964.1	ENSG00000225111.1	AC083900.1	--	sense_intronic	Annotated_lncRNA	chr2	207868582	207869915	-	2	469	85
ENST00000587831.1	ENSG00000266936.1	CTC-215O4.4	--	antisense	Annotated_lncRNA	chr19	11010917	11016011	-	2	366	78
ENST00000595655.1	ENSG00000268149.1	CTD-3193O13.13	--	antisense	Annotated_lncRNA	chr19	7912648	7913518	-	2	438	138
ENST00000608299.1	ENSG00000272566.1	RP11-462G22.2	--	lincRNA	Annotated_lncRNA	chr4	189703881	189704490	-	1	610	60
ENST00000438244.1	ENSG00000237159.5	CNTFR-AS1	--	antisense	Annotated_lncRNA	chr9	34568015	34582829	+	2	638	124
ENST00000450704.1	ENSG00000226007.2	RP11-211N8.2	--	lincRNA	Annotated_lncRNA	chr9	62532337	62534724	+	3	1549	159
ENST00000626781.1	ENSG00000280486.1	LLNLR-307A6.1	--	antisense	Annotated_lncRNA	chr19	1386804	1389651	-	3	1366	329
ENST00000416061.1	ENSG00000232828.1	AF196970.3	--	antisense	Annotated_lncRNA	chrX	48698963	48737163	-	3	925	262
ENST00000554829.1	ENSG00000258414.1	RP11-356O9.1	--	lincRNA	Annotated_lncRNA	chr14	37564047	37579125	+	2	738	95
ENST00000572077.5	ENSG00000262223.6	RP11-1055B8.3	--	lincRNA	Annotated_lncRNA	chr17	81376001	81385360	-	4	665	154
ENST00000493710.1	ENSG00000240758.2	RP11-155G14.6	--	processed_transcript	Annotated_lncRNA	chr7	128455937	128469197	+	4	662	149
ENST00000421648.1	ENSG00000229153.5	EPHA1-AS1	--	antisense	Annotated_lncRNA	chr7	143407833	143415830	+	3	484	92
ENST00000617574.1	ENSG00000274093.1	RP11-140H17.2	--	sense_intronic	Annotated_lncRNA	chr16	69632141	69632571	+	1	431	63
ENST00000609557.1	ENSG00000235989.3	MORC2-AS1	--	antisense	Annotated_lncRNA	chr22	30922410	30925192	+	2	596	109
ENST00000543008.1	ENSG00000205488.8	CALML3-AS1	--	antisense	Annotated_lncRNA	chr10	5514244	5523177	-	2	4531	178
ENST00000399541.6	ENSG00000215067.9	ALOX12-AS1	--	antisense	Annotated_lncRNA	chr17	6985109	7012334	-	3	665	103
ENST00000595972.1	ENSG00000230333.6	AC004538.3	--	processed_transcript	Annotated_lncRNA	chr7	11378697	11383869	+	2	746	126
ENST00000565623.1	ENSG00000261118.1	RP11-104N10.1	--	antisense	Annotated_lncRNA	chr16	89492017	89504460	-	2	871	79
ENST00000613309.4	ENSG00000225655.5	PGM5-AS1	--	lincRNA	Annotated_lncRNA	chr9	41073710	41076392	+	2	681	121
ENST00000537492.5	ENSG00000256637.6	RP11-76I14.1	--	lincRNA	Annotated_lncRNA	chr2	103874310	104077604	+	4	552	95
ENST00000624879.1	ENSG00000279623.1	RP11-399C16.3	--	sense_intronic	Annotated_lncRNA	chr10	21865335	21865921	-	1	587	49
ENST00000563810.1	ENSG00000260588.1	RP11-930P14.2	--	lincRNA	Annotated_lncRNA	chr8	41828165	41829934	-	1	1770	185
ENST00000558941.5	ENSG00000259641.5	PCAT29	--	lincRNA	Annotated_lncRNA	chr15	69670130	69695748	+	5	545	120
ENST00000578280.5	ENSG00000266088.5	RP5-1028K7.2	--	lincRNA	Annotated_lncRNA	chr17	40517026	40527002	+	4	1014	164
ENST00000443523.1	ENSG00000228651.1	RP11-556E13.1	--	antisense	Annotated_lncRNA	chr10	52556983	52755409	-	3	369	94
ENST00000547942.1	ENSG00000257824.1	RP11-1049A21.2	--	antisense	Annotated_lncRNA	chr12	54543111	54544105	-	2	577	113
ENST00000343999.1	ENSG00000188511.12	C22orf34	--	lincRNA	Annotated_lncRNA	chr22	49619642	49624920	-	5	2816	339
ENST00000552576.2	ENSG00000258056.2	RP11-644F5.11	--	antisense	Annotated_lncRNA	chr12	55729104	55730852	+	2	1443	133
ENST00000430259.1	ENSG00000239415.1	AP001469.9	--	antisense	Annotated_lncRNA	chr21	46251812	46254133	-	2	2014	116
ENST00000601509.5	ENSG00000228486.9	LINC01125	--	antisense	Annotated_lncRNA	chr2	97669793	97703064	+	8	1075	238
ENST00000423689.2	ENSG00000223561.6	AC003090.1	--	lincRNA	Annotated_lncRNA	chr7	25657071	25662941	-	3	1281	122
ENST00000505997.1	ENSG00000251027.1	CTC-254B4.1	--	lincRNA	Annotated_lncRNA	chr5	106815205	106980869	-	3	602	70
ENST00000579095.1	ENSG00000265458.1	RP13-20L14.6	--	antisense	Annotated_lncRNA	chr17	82454273	82458521	-	3	357	118
ENST00000603948.5	ENSG00000222041.10	LINC00152	--	lincRNA	Annotated_lncRNA	chr2	87580984	87583481	+	2	487	105
ENST00000619902	ENSG00000274475	RN7SL650P	RNA, 7SL, cytoplasmic 650, pseudogene [Source:HGNC Symbol;Acc:HGNC:46666]	misc_RNA	Annotated_lncRNA	chr14	21429508	21429806	-	1	299	68
ENST00000446136.1	ENSG00000230368.2	FAM41C	--	lincRNA	Annotated_lncRNA	chr1	868071	876903	-	3	1807	130
ENST00000586761.2	ENSG00000266993.3	RP4-657D16.3	--	antisense	Annotated_lncRNA	chr1	51793985	51799154	+	2	1290	115
ENST00000449168.1	ENSG00000229750.1	AC096649.2	--	antisense	Annotated_lncRNA	chr2	175167904	175168522	+	2	497	110
ENST00000559432.5	ENSG00000245694.8	CRNDE	--	lincRNA	Annotated_lncRNA	chr16	54919066	54928716	-	5	587	119
ENST00000484055	ENSG00000240823	RN7SL23P	RNA, 7SL, cytoplasmic 23, pseudogene [Source:HGNC Symbol;Acc:HGNC:46039]	misc_RNA	Annotated_lncRNA	chr11	61444149	61444423	+	1	275	53
ENST00000628121.1	ENSG00000281404.1	LINC01176	--	lincRNA	Annotated_lncRNA	chr7	30390885	30404055	+	3	716	112
ENST00000619867.4	ENSG00000278811.4	LINC00624	--	antisense	Annotated_lncRNA	chr1	147258885	147517875	-	6	3088	106
ENST00000420237.1	ENSG00000223842.1	RP11-135J2.3	--	lincRNA	Annotated_lncRNA	chr1	219222248	219225497	-	2	1126	85
ENST00000595728.2	ENSG00000282951.1	CTC-490E21.14	--	antisense	Annotated_lncRNA	chr19	40779780	40796943	-	3	1103	87
ENST00000602411.1	ENSG00000269894.1	RP11-1020A11.1	--	sense_intronic	Annotated_lncRNA	chr3	9935706	9936258	+	1	553	72
ENST00000620617.1	ENSG00000275964.1	RP11-61K9.3	--	lincRNA	Annotated_lncRNA	chr13	19863858	19865048	+	1	1191	221
ENST00000489488.1	ENSG00000244479.6	OR2A1-AS1	--	antisense	Annotated_lncRNA	chr7	144252296	144355600	-	2	460	116
ENST00000574654.1	ENSG00000262995.1	CTD-2194A8.2	--	antisense	Annotated_lncRNA	chr16	20440266	20441518	-	2	341	81
ENST00000574021.1	ENSG00000262265.1	RP5-867C24.4	--	sense_intronic	Annotated_lncRNA	chr17	47161075	47162064	-	2	401	54
ENST00000456273.1	ENSG00000224975.1	INE1	--	sense_intronic	Annotated_lncRNA	chrX	47204921	47205865	+	1	945	98
ENST00000411798.1	ENSG00000228971.2	RP11-286B14.1	--	lincRNA	Annotated_lncRNA	chr1	95510340	95515464	+	3	1440	91
ENST00000627215.1	ENSG00000281162.2	LINC01127	--	lincRNA	Annotated_lncRNA	chr2	101962056	101987167	+	3	3727	150
ENST00000562834.1	ENSG00000261116.1	RP3-523K23.2	--	sense_overlapping	Annotated_lncRNA	chr6	54943167	54945099	+	1	1933	92
ENST00000566747.1	ENSG00000261578.1	RP11-21L23.2	--	sense_overlapping	Annotated_lncRNA	chr11	76800364	76804555	+	1	4192	132
ENST00000535436.5	ENSG00000246695.7	RASSF8-AS1	--	antisense	Annotated_lncRNA	chr12	25954808	25959765	-	4	1121	120
ENST00000520562.1	ENSG00000253854.1	RP11-10N23.2	--	antisense	Annotated_lncRNA	chr8	93719574	93721167	+	2	939	130
ENST00000534584.2	ENSG00000254872.3	RP13-870H17.3	--	lincRNA	Annotated_lncRNA	chr11	1049880	1055749	+	4	1094	167
ENST00000555015.5	ENSG00000258704.5	SRP54-AS1	--	processed_transcript	Annotated_lncRNA	chr14	34921610	34982515	-	5	561	63
ENST00000618151.1	ENSG00000274270.1	RP11-34F20.7	--	sense_intronic	Annotated_lncRNA	chr13	50125816	50128463	+	1	2648	222
ENST00000430140.1	ENSG00000236064.1	RP6-191P20.4	--	antisense	Annotated_lncRNA	chrX	107894597	107935980	-	4	2090	90
ENST00000619766.1	ENSG00000274269.1	RP4-545L17.12	--	processed_transcript	Annotated_lncRNA	chr20	1186092	1207036	+	2	572	92
ENST00000602323.1	ENSG00000215386.10	MIR99AHG	--	lincRNA	Annotated_lncRNA	chr21	16588689	16627195	+	5	475	76
ENST00000547009.1	ENSG00000257509.1	RP11-762I7.4	--	sense_intronic	Annotated_lncRNA	chr12	55761550	55762628	-	2	529	109
ENST00000556390.1	ENSG00000258658.1	RP11-517O13.3	--	antisense	Annotated_lncRNA	chr14	58370023	58395641	-	2	399	75
ENST00000605329.1	ENSG00000270482.1	RP11-131L12.2	--	lincRNA	Annotated_lncRNA	chr12	118375350	118376275	-	2	611	72
ENST00000420268.1	ENSG00000231098.1	AC008154.4	--	antisense	Annotated_lncRNA	chr7	134284500	134286055	+	2	414	79
ENST00000620594.1	ENSG00000177410.12	ZFAS1	--	antisense	Annotated_lncRNA	chr20	49278654	49295594	+	5	508	95
ENST00000438877.1	ENSG00000228124.1	RP1-122O8.7	--	antisense	Annotated_lncRNA	chr6	89673469	89675783	+	2	472	104
ENST00000554737.2	ENSG00000258813.2	RP11-109N23.4	--	antisense	Annotated_lncRNA	chr14	73057925	73059415	-	2	1000	146
ENST00000501916.1	ENSG00000247624.6	CPEB2-AS1	--	lincRNA	Annotated_lncRNA	chr4	14976900	14994505	-	5	1806	133
ENST00000607344	ENSG00000272469	RN7SL760P	RNA, 7SL, cytoplasmic 760, pseudogene [Source:HGNC Symbol;Acc:HGNC:46776]	misc_RNA	Annotated_lncRNA	chr8	73833773	73834042	-	1	270	64
ENST00000624727.1	ENSG00000279733.1	RP11-685B24.1	--	TEC	Annotated_lncRNA	chr11	88165575	88167691	-	1	2117	97
ENST00000466430.5	ENSG00000238009.6	RP11-34P13.7	--	lincRNA	Annotated_lncRNA	chr1	89295	120932	-	4	2748	116
ENST00000592009.1	ENSG00000267280.5	TBX2-AS1	--	antisense	Annotated_lncRNA	chr17	61393458	61411555	-	2	330	103
ENST00000525548.1	ENSG00000255467.1	RP11-144G7.2	--	antisense	Annotated_lncRNA	chr11	108105074	108121684	-	4	964	155
ENST00000507566.1	ENSG00000250234.1	CTD-2024P10.1	--	antisense	Annotated_lncRNA	chr5	34656412	34657250	-	2	407	135
ENST00000519655.6	ENSG00000251136.8	RP11-37B2.1	--	lincRNA	Annotated_lncRNA	chr8	89609409	89757727	-	7	1398	171
ENST00000457336.1	ENSG00000237753.1	AC079922.3	--	lincRNA	Annotated_lncRNA	chr2	112641832	112645690	-	5	2022	200
ENST00000533481.1	ENSG00000203288.3	RP11-98D18.9	--	antisense	Annotated_lncRNA	chr1	151790804	151791545	+	2	553	126
ENST00000518942.1	ENSG00000228801.5	RP11-110G21.1	--	antisense	Annotated_lncRNA	chr8	51899325	51946605	+	3	816	125
ENST00000382265.3	ENSG00000237975.6	FLG-AS1	--	antisense	Annotated_lncRNA	chr1	152249003	152271094	+	3	1794	178
ENST00000526694.1	ENSG00000231999.6	FLJ27354	--	antisense	Annotated_lncRNA	chr1	89626261	89632747	-	3	851	64
ENST00000520447.1	ENSG00000206573.8	THUMPD3-AS1	--	antisense	Annotated_lncRNA	chr3	9388883	9397495	-	3	1809	85
ENST00000518978.5	ENSG00000253320.5	AZIN1-AS1	--	antisense	Annotated_lncRNA	chr8	102864458	102882487	+	3	508	169
ENST00000412387.5	ENSG00000223725.6	AC007879.5	--	antisense	Annotated_lncRNA	chr2	207240121	207529795	-	5	533	177
ENST00000421735.1	ENSG00000232352.1	SEMA3B-AS1	--	antisense	Annotated_lncRNA	chr3	50266641	50267371	-	2	338	112
ENST00000569677.1	ENSG00000261722.1	RP11-679B19.2	--	lincRNA	Annotated_lncRNA	chr16	79212711	79229453	-	2	335	78
ENST00000511918.5	ENSG00000248323.5	LUCAT1	--	lincRNA	Annotated_lncRNA	chr5	91303029	91314383	-	5	828	125
ENST00000629295.1	ENSG00000281392.1	LINC00506	--	lincRNA	Annotated_lncRNA	chr3	87089280	87098702	+	2	4300	180
ENST00000545709.1	ENSG00000250280.2	RP11-305O6.3	--	sense_intronic	Annotated_lncRNA	chr12	65281657	65286728	+	2	3457	121
ENST00000613646.1	ENSG00000275894.1	RP3-453C12.14	--	sense_intronic	Annotated_lncRNA	chr20	45345115	45345823	-	1	709	92
ENST00000507389.1	ENSG00000251616.1	RP11-485M7.3	--	lincRNA	Annotated_lncRNA	chr5	133111055	133114475	-	2	678	92
ENST00000443946.1	ENSG00000212978.6	AC016747.3	--	processed_transcript	Annotated_lncRNA	chr2	61144406	61144969	-	2	434	135
ENST00000591297.1	ENSG00000227678.7	RP11-73O6.3	--	antisense	Annotated_lncRNA	chr6	130133512	130138196	-	2	769	74
ENST00000428891.1	ENSG00000231440.1	RP11-467I20.6	--	sense_intronic	Annotated_lncRNA	chr1	240588522	240590748	-	2	675	84
ENST00000583460.1	ENSG00000227036.6	LINC00511	--	lincRNA	Annotated_lncRNA	chr17	72382955	72385123	-	2	757	179
ENST00000428932.1	ENSG00000225905.1	RP4-758J18.7	--	antisense	Annotated_lncRNA	chr1	1420245	1422691	+	2	543	180
ENST00000442328.1	ENSG00000233496.1	SYNJ2-IT1	--	sense_intronic	Annotated_lncRNA	chr6	158001107	158002383	+	3	599	105
ENST00000593078.1	ENSG00000266965.1	RP11-712P20.2	--	sense_intronic	Annotated_lncRNA	chr18	35595901	35597599	+	1	1699	100
ENST00000432484.6	ENSG00000272243.5	RP11-554D15.3	--	lincRNA	Annotated_lncRNA	chr6	74530248	74734279	-	3	618	70
ENST00000572691.2	ENSG00000263072.6	ZNF213-AS1	--	antisense	Annotated_lncRNA	chr16	3110460	3134869	-	7	3232	166
ENST00000623765.1	ENSG00000279246.1	RP11-286N22.14	--	TEC	Annotated_lncRNA	chr11	61352244	61354477	+	1	2234	186
ENST00000432272.6	ENSG00000223511.6	RP13-297E16.4	--	lincRNA	Annotated_lncRNA	chrX	1734117	1755985	+	2	382	75
ENST00000534120.1	ENSG00000255355.1	AP000640.2	--	processed_transcript	Annotated_lncRNA	chr11	59669312	59675795	+	2	630	95
ENST00000448363.2	ENSG00000224349.2	RP11-462G2.2	--	antisense	Annotated_lncRNA	chr6	70412828	70413950	-	2	349	109
ENST00000560221.1	ENSG00000259424.1	RP11-35O15.1	--	antisense	Annotated_lncRNA	chr15	98646951	98647371	-	2	334	46
ENST00000432505.1	ENSG00000224074.3	LINC00691	--	lincRNA	Annotated_lncRNA	chr3	24099974	24103238	-	2	2232	154
ENST00000504636.1	ENSG00000247828.7	TMEM161B-AS1	--	antisense	Annotated_lncRNA	chr5	88269044	88270430	+	2	1039	97
ENST00000510740.1	ENSG00000250155.1	CTD-2353F22.1	--	antisense	Annotated_lncRNA	chr5	36666214	36725173	-	3	478	80
ENST00000546238.2	ENSG00000255647.3	CTD-2373J6.2	--	processed_transcript	Annotated_lncRNA	chr5	90410033	90410669	+	2	442	75
ENST00000417483.5	ENSG00000231971.5	RP11-557H15.3	--	lincRNA	Annotated_lncRNA	chr6	134428240	134520585	-	5	1360	115
ENST00000561968.5	ENSG00000189149.11	CRYM-AS1	--	lincRNA	Annotated_lncRNA	chr16	21300881	21316886	+	3	559	106
ENST00000480512	ENSG00000240718	RN7SL851P	RNA, 7SL, cytoplasmic 851, pseudogene [Source:HGNC Symbol;Acc:HGNC:46867]	misc_RNA	Annotated_lncRNA	chr7	6047721	6048023	-	1	303	90
ENST00000527274.2	ENSG00000255517.6	CTD-3074O7.5	--	antisense	Annotated_lncRNA	chr11	66477346	66480231	-	2	944	148
ENST00000577066.2	ENSG00000226137.5	BAIAP2-AS1	--	lincRNA	Annotated_lncRNA	chr17	81029130	81034573	-	2	4465	218
ENST00000528337.1	ENSG00000254635.5	WAC-AS1	--	antisense	Annotated_lncRNA	chr10	28522685	28532354	-	3	2608	154
ENST00000518552.2	ENSG00000254325.2	RP11-318K15.2	--	sense_intronic	Annotated_lncRNA	chr8	55893595	55895739	+	2	673	100
ENST00000435947.5	ENSG00000203875.10	SNHG5	--	processed_transcript	Annotated_lncRNA	chr6	85677082	85678652	-	3	696	117
ENST00000505114.6	ENSG00000245281.6	CTD-2547L16.1	--	antisense	Annotated_lncRNA	chr8	18084868	18088211	+	4	451	73
ENST00000556370.1	ENSG00000259005.1	RP3-449M8.6	--	lincRNA	Annotated_lncRNA	chr14	74474007	74474864	-	2	589	86
ENST00000588041.1	ENSG00000267194.1	RP1-193H18.2	--	lincRNA	Annotated_lncRNA	chr17	69551358	69553861	+	1	2504	96
ENST00000617300.1	ENSG00000273987.1	RP11-585P4.6	--	sense_intronic	Annotated_lncRNA	chr12	75333798	75334486	-	1	689	86
ENST00000560077.1	ENSG00000259354.5	RP11-519G16.3	--	antisense	Annotated_lncRNA	chr15	45450250	45479744	+	4	2399	161
ENST00000506475.1	ENSG00000249216.1	RP11-227F19.5	--	antisense	Annotated_lncRNA	chr4	41688858	41692797	-	3	435	86
ENST00000440985.5	ENSG00000225721.5	RP11-269F19.2	--	antisense	Annotated_lncRNA	chr1	44759037	44762177	-	3	510	130
ENST00000606243.5	ENSG00000235903.7	CPB2-AS1	--	antisense	Annotated_lncRNA	chr13	46052848	46100024	+	4	2185	104
ENST00000568248.1	ENSG00000259820.1	AC083843.1	--	lincRNA	Annotated_lncRNA	chr8	134792020	134798272	-	1	6253	100
ENST00000413828.3	ENSG00000232973.11	CYP1B1-AS1	--	antisense	Annotated_lncRNA	chr2	38108073	38181855	+	4	1781	154
ENST00000451179.5	ENSG00000189223.13	PAX8-AS1	--	processed_transcript	Annotated_lncRNA	chr2	113235530	113266170	+	5	1196	142
ENST00000454269.5	ENSG00000231074.8	HCG18	--	antisense	Annotated_lncRNA	chr6	30291006	30326386	-	4	2430	118
ENST00000507483.1	ENSG00000251584.1	RP11-440I14.3	--	lincRNA	Annotated_lncRNA	chr4	174536640	174540784	+	3	792	123
ENST00000429618.1	ENSG00000235445.1	XXbac-B476C20.14	--	sense_intronic	Annotated_lncRNA	chr22	17983205	17983619	-	2	361	78
ENST00000459938	ENSG00000244056	RN7SL417P	RNA, 7SL, cytoplasmic 417, pseudogene [Source:HGNC Symbol;Acc:HGNC:46433]	misc_RNA	Annotated_lncRNA	chr15	84394072	84394336	+	1	265	67
ENST00000419296.1	ENSG00000204588.5	LINC01123	--	lincRNA	Annotated_lncRNA	chr2	109987063	109995281	+	4	2436	339
ENST00000531071.5	ENSG00000255248.6	RP11-166D19.1	--	sense_overlapping	Annotated_lncRNA	chr11	122091055	122101697	-	3	970	122
ENST00000508187.1	ENSG00000250909.1	RP11-843P14.2	--	antisense	Annotated_lncRNA	chr5	176347941	176353584	+	3	504	147
ENST00000541888.2	ENSG00000256433.2	RP1-102E24.8	--	lincRNA	Annotated_lncRNA	chr12	6393905	6396148	+	3	1803	111
ENST00000488398	ENSG00000240877	RN7SL521P	RNA, 7SL, cytoplasmic 521, pseudogene [Source:HGNC Symbol;Acc:HGNC:46537]	misc_RNA	Annotated_lncRNA	chr7	149125690	149125986	-	1	297	99
ENST00000369605.8	ENSG00000203875.10	SNHG5	--	processed_transcript	Annotated_lncRNA	chr6	85676990	85678736	-	5	1032	118
ENST00000559203.1	ENSG00000245534.6	RORA-AS1	--	antisense	Annotated_lncRNA	chr15	60520061	60547964	+	3	684	79
ENST00000425602.1	ENSG00000235703.5	LINC00894	--	antisense	Annotated_lncRNA	chrX	149947371	149953052	+	3	1597	100
ENST00000624864.1	ENSG00000280035.1	RP11-10J21.2	--	TEC	Annotated_lncRNA	chr8	141224288	141226947	-	1	2660	505
ENST00000459853	ENSG00000240233	RN7SL587P	RNA, 7SL, cytoplasmic 587, pseudogene [Source:HGNC Symbol;Acc:HGNC:46603]	misc_RNA	Annotated_lncRNA	chr14	77547566	77547846	-	1	281	58
ENST00000343987.2	ENSG00000244567.1	AC096772.6	--	lincRNA	Annotated_lncRNA	chr2	207821290	207822769	-	2	1262	90
ENST00000419902.2	ENSG00000236859.6	NIFK-AS1	--	antisense	Annotated_lncRNA	chr2	121650100	121728481	+	4	1316	102
ENST00000572792.1	ENSG00000263220.1	RP11-420A6.2	--	antisense	Annotated_lncRNA	chr17	5364315	5371626	-	2	512	87
ENST00000514201.1	ENSG00000249655.1	CTC-325J23.2	--	antisense	Annotated_lncRNA	chr5	80630313	80631590	-	2	549	118
ENST00000590065.1	ENSG00000267212.1	CTD-2659N19.9	--	lincRNA	Annotated_lncRNA	chr19	12784539	12785101	-	2	388	129
ENST00000590022.1	ENSG00000267045.1	AC006126.4	--	lincRNA	Annotated_lncRNA	chr19	45238632	45245370	-	2	460	153
ENST00000528650.1	ENSG00000254452.1	RP11-867G23.4	--	antisense	Annotated_lncRNA	chr11	66276869	66277492	-	2	480	80
ENST00000481350.2	ENSG00000270380.1	RP11-470L19.5	--	antisense	Annotated_lncRNA	chr1	110456505	110457354	-	2	482	71
ENST00000520714.5	ENSG00000214548.14	MEG3	--	lincRNA	Annotated_lncRNA	chr14	100826118	100845491	+	7	1351	137
ENST00000472448.1	ENSG00000282057.1	RP4-621F18.2	--	lincRNA	Annotated_lncRNA	chr1	85495431	85521810	-	2	517	92
ENST00000609596.1	ENSG00000237438.6	CECR7	--	lincRNA	Annotated_lncRNA	chr22	17037286	17060003	+	4	2283	125
ENST00000565256.1	ENSG00000234912.9	SNHG20	--	processed_transcript	Annotated_lncRNA	chr17	77088749	77094983	+	3	1234	124
ENST00000602325.1	ENSG00000269970.1	RP11-498E2.9	--	sense_intronic	Annotated_lncRNA	chr9	122372605	122372825	+	1	221	72
ENST00000519454.5	ENSG00000170919.15	TPT1-AS1	--	antisense	Annotated_lncRNA	chr13	45379284	45391157	+	7	709	133
ENST00000487827.1	ENSG00000244268.1	RP11-529G21.2	--	antisense	Annotated_lncRNA	chr3	153156511	153161775	-	2	323	90
ENST00000421637.1	ENSG00000228838.1	RP4-784A16.2	--	antisense	Annotated_lncRNA	chr1	53288024	53289706	+	2	675	146
ENST00000426509.1	ENSG00000237585.1	LINC00407	--	lincRNA	Annotated_lncRNA	chr13	44651812	44701016	+	3	295	63
ENST00000439551.1	ENSG00000214194.8	LINC00998	--	lincRNA	Annotated_lncRNA	chr7	113117483	113118554	-	2	706	73
ENST00000598867.1	ENSG00000242808.7	SOX2-OT	--	sense_overlapping	Annotated_lncRNA	chr3	181550794	181671612	+	3	348	78
ENST00000518749.1	ENSG00000253629.1	KB-1107E3.1	--	antisense	Annotated_lncRNA	chr8	101686547	101689093	+	2	361	44
ENST00000511661.2	ENSG00000248727.5	CTC-236F12.4	--	lincRNA	Annotated_lncRNA	chr5	56465010	56481946	-	3	578	135
ENST00000613819.1	ENSG00000276092.1	RP11-734B5.2	--	sense_intronic	Annotated_lncRNA	chr18	68721082	68721560	+	1	479	80
ENST00000517495.1	ENSG00000253509.1	CTD-3080F16.3	--	sense_intronic	Annotated_lncRNA	chr8	41275115	41277003	-	2	255	85
ENST00000579580.1	ENSG00000264982.1	RP11-344B2.2	--	antisense	Annotated_lncRNA	chr18	32287437	32290340	+	2	772	244
ENST00000443504.1	ENSG00000231662.1	RP11-686D16.1	--	lincRNA	Annotated_lncRNA	chr6	19290319	19321021	-	2	381	59
ENST00000551021.5	ENSG00000257261.5	RP11-96H19.1	--	lincRNA	Annotated_lncRNA	chr12	46384107	46387972	+	2	281	70
ENST00000609497.5	ENSG00000272894.5	RP5-1159O4.1	--	lincRNA	Annotated_lncRNA	chr7	7552462	7566996	-	3	1578	176
ENST00000414844.2	ENSG00000226441.2	PLCL2-AS1	--	antisense	Annotated_lncRNA	chr3	17042742	17044192	-	2	311	86
ENST00000573222.1	ENSG00000262089.1	RP11-589P10.5	--	lincRNA	Annotated_lncRNA	chr17	6994642	6995189	-	2	343	71
ENST00000527406.1	ENSG00000246273.6	SBF2-AS1	--	antisense	Annotated_lncRNA	chr11	9758294	9780831	+	2	666	121
ENST00000514702.1	ENSG00000251151.2	HOXC-AS3	--	processed_transcript	Annotated_lncRNA	chr12	53983951	53985519	-	3	368	87
ENST00000498247.2	ENSG00000241884.2	RP11-85I21.1	--	lincRNA	Annotated_lncRNA	chr3	67302879	67304905	+	2	552	120
ENST00000601562.5	ENSG00000269834.5	ZNF528-AS1	--	processed_transcript	Annotated_lncRNA	chr19	52389019	52397757	-	6	1069	106
[truncated: 4,751 more rows]
