# Supplementary material for: Genome-wide identification of long non-coding RNA and mRNA profiling using RNA sequencing in subjects with sensitive skin
Source: Oncotarget. 2017 Dec 12;8(70):114894–910. doi: 10.18632/oncotarget.23147 (PMC5777740; doi:10.18632/oncotarget.23147)
Supplement: Supplementary file 3 [file oncotarget-08-114894-s003.xls]

## Sheet: Supplemental Table 2
GO_accession	Description	Term_type	Over_represented_pValue	Corrected_pValue	DEG_item	DEG_list	Bg_item	Bg_list	Gene_names
GO:0008228	opsonization	biological_process	0.00044626	1	2	46	14	20205	ENSG00000159674,ENSG00000196776
GO:0045454	cell redox homeostasis	biological_process	0.00066494	1	3	46	75	20205	ENSG00000012223,ENSG00000142669,ENSG00000113621
GO:0032496	response to lipopolysaccharide	biological_process	0.00080946	1	5	46	323	20205	ENSG00000159674,ENSG00000012223,ENSG00000118432,ENSG00000111321,ENSG00000134326
GO:0006103	2-oxoglutarate metabolic process	biological_process	0.00084603	1	2	46	19	20205	ENSG00000180902,ENSG00000166123
GO:0002237	response to molecule of bacterial origin	biological_process	0.0010316	1	5	46	341	20205	ENSG00000012223,ENSG00000159674,ENSG00000134326,ENSG00000118432,ENSG00000111321
GO:0009617	response to bacterium	biological_process	0.0015245	1	6	46	554	20205	ENSG00000159674,ENSG00000196776,ENSG00000012223,ENSG00000111321,ENSG00000118432,ENSG00000134326
GO:0043241	protein complex disassembly	biological_process	0.0019541	1	4	46	234	20205	ENSG00000142669,ENSG00000074054,ENSG00000119335,ENSG00000149792
GO:0016043	cellular component organization	biological_process	0.0021288	1	24	46	6247	20205	ENSG00000147604,ENSG00000119335,ENSG00000115274,ENSG00000074054,ENSG00000026025,ENSG00000086666,ENSG00000167900,ENSG00000149792,ENSG00000187848,ENSG00000092330,ENSG00000115524,ENSG00000151465,ENSG00000142230,ENSG00000101447,ENSG00000159674,ENSG00000120049,ENSG00000142669,ENSG00000101096,ENSG00000276043,ENSG00000163517,ENSG00000196776,ENSG00000162105,ENSG00000118432,ENSG00000101057
GO:0043122	regulation of I-kappaB kinase/NF-kappaB signaling	biological_process	0.0021417	1	4	46	240	20205	ENSG00000012223,ENSG00000171302,ENSG00000086666,ENSG00000111321
GO:0010836	negative regulation of protein ADP-ribosylation	biological_process	0.0022352	1	1	46	1	20205	ENSG00000092330
GO:0034693	U11/U12 snRNP	cellular_component	0.0022767	1	1	46	1	20205	ENSG00000115524
GO:0004043	L-aminoadipate-semialdehyde dehydrogenase activity	molecular_function	0.0022767	1	1	46	1	20205	ENSG00000164904
GO:0008802	betaine-aldehyde dehydrogenase activity	molecular_function	0.0022767	1	1	46	1	20205	ENSG00000164904
GO:0001979	regulation of systemic arterial blood pressure by chemoreceptor signaling	biological_process	0.0022767	1	1	46	1	20205	ENSG00000187848
GO:0002007	detection of hypoxic conditions in blood by chemoreceptor signaling	biological_process	0.0022767	1	1	46	1	20205	ENSG00000187848
GO:0003027	regulation of systemic arterial blood pressure by carotid body chemoreceptor signaling	biological_process	0.0022767	1	1	46	1	20205	ENSG00000187848
GO:0003029	detection of hypoxic conditions in blood by carotid body chemoreceptor signaling	biological_process	0.0022767	1	1	46	1	20205	ENSG00000187848
GO:0033212	iron assimilation	biological_process	0.0022767	1	1	46	1	20205	ENSG00000012223
GO:0033214	iron assimilation by chelation and transport	biological_process	0.0022767	1	1	46	1	20205	ENSG00000012223
GO:0097013	phagocytic vesicle lumen	cellular_component	0.0022767	1	1	46	1	20205	ENSG00000012223
GO:2000308	negative regulation of tumor necrosis factor (ligand) superfamily member 11 production	biological_process	0.0022767	1	1	46	1	20205	ENSG00000012223
GO:0033862	UMP kinase activity	molecular_function	0.0022767	1	1	46	1	20205	ENSG00000134326
GO:1902480	protein localization to mitotic spindle	biological_process	0.0022767	1	1	46	1	20205	ENSG00000101447
GO:0031592	centrosomal corona	cellular_component	0.0022767	1	1	46	1	20205	ENSG00000074054
GO:0044729	hemi-methylated DNA-binding	molecular_function	0.0022767	1	1	46	1	20205	ENSG00000276043
GO:0032984	macromolecular complex disassembly	biological_process	0.0023086	1	4	46	245	20205	ENSG00000149792,ENSG00000142669,ENSG00000074054,ENSG00000119335
GO:0044427	chromosomal part	cellular_component	0.0027522	1	7	46	842	20205	ENSG00000115274,ENSG00000092330,ENSG00000101096,ENSG00000074054,ENSG00000276043,ENSG00000104671,ENSG00000101057
GO:0014904	myotube cell development	biological_process	0.0028764	1	2	46	35	20205	ENSG00000101096,ENSG00000187848
GO:0071840	cellular component organization or biogenesis	biological_process	0.0031349	1	24	46	6412	20205	ENSG00000276043,ENSG00000120049,ENSG00000142669,ENSG00000101096,ENSG00000101447,ENSG00000159674,ENSG00000101057,ENSG00000162105,ENSG00000118432,ENSG00000163517,ENSG00000196776,ENSG00000149792,ENSG00000167900,ENSG00000086666,ENSG00000026025,ENSG00000074054,ENSG00000115274,ENSG00000147604,ENSG00000119335,ENSG00000142230,ENSG00000092330,ENSG00000115524,ENSG00000151465,ENSG00000187848
GO:0050832	defense response to fungus	biological_process	0.0033642	1	2	46	38	20205	ENSG00000012223,ENSG00000159674
GO:0007249	I-kappaB kinase/NF-kappaB signaling	biological_process	0.003406	1	4	46	273	20205	ENSG00000111321,ENSG00000086666,ENSG00000171302,ENSG00000012223
GO:0072528	pyrimidine-containing compound biosynthetic process	biological_process	0.0039242	1	2	46	41	20205	ENSG00000134326,ENSG00000167900
GO:0043233	organelle lumen	cellular_component	0.0041348	1	19	46	4632	20205	ENSG00000140479,ENSG00000101057,ENSG00000163517,ENSG00000006756,ENSG00000164904,ENSG00000276043,ENSG00000101096,ENSG00000012223,ENSG00000115827,ENSG00000134326,ENSG00000166123,ENSG00000142230,ENSG00000092330,ENSG00000115524,ENSG00000180902,ENSG00000149792,ENSG00000115274,ENSG00000119335,ENSG00000147604
GO:0004797	thymidine kinase activity	molecular_function	0.0044793	1	1	46	2	20205	ENSG00000167900
GO:0010370	perinucleolar chromocenter	cellular_component	0.004507	1	1	46	2	20205	ENSG00000092330
GO:0004382	guanosine-diphosphatase activity	molecular_function	0.0045484	1	1	46	2	20205	ENSG00000171302
GO:0019285	glycine betaine biosynthetic process from choline	biological_process	0.0045484	1	1	46	2	20205	ENSG00000164904
GO:0031455	glycine betaine metabolic process	biological_process	0.0045484	1	1	46	2	20205	ENSG00000164904
GO:0031456	glycine betaine biosynthetic process	biological_process	0.0045484	1	1	46	2	20205	ENSG00000164904
GO:0004569	glycoprotein endo-alpha-1,2-mannosidase activity	molecular_function	0.0045484	1	1	46	2	20205	ENSG00000172469
GO:0004798	thymidylate kinase activity	molecular_function	0.0045484	1	1	46	2	20205	ENSG00000134326
GO:0006227	dUDP biosynthetic process	biological_process	0.0045484	1	1	46	2	20205	ENSG00000134326
GO:0006233	dTDP biosynthetic process	biological_process	0.0045484	1	1	46	2	20205	ENSG00000134326
GO:0009139	pyrimidine nucleoside diphosphate biosynthetic process	biological_process	0.0045484	1	1	46	2	20205	ENSG00000134326
GO:0009196	pyrimidine deoxyribonucleoside diphosphate metabolic process	biological_process	0.0045484	1	1	46	2	20205	ENSG00000134326
GO:0009197	pyrimidine deoxyribonucleoside diphosphate biosynthetic process	biological_process	0.0045484	1	1	46	2	20205	ENSG00000134326
GO:0019948	SUMO activating enzyme activity	molecular_function	0.0045484	1	1	46	2	20205	ENSG00000142230
GO:0031510	SUMO activating enzyme complex	cellular_component	0.0045484	1	1	46	2	20205	ENSG00000142230
GO:0031523	Myb complex	cellular_component	0.0045484	1	1	46	2	20205	ENSG00000101057
GO:0032902	nerve growth factor production	biological_process	0.0045484	1	1	46	2	20205	ENSG00000140479
GO:0042710	biofilm formation	biological_process	0.0045484	1	1	46	2	20205	ENSG00000012223
GO:0044010	single-species biofilm formation	biological_process	0.0045484	1	1	46	2	20205	ENSG00000012223
GO:0044407	single-species biofilm formation in or on host organism	biological_process	0.0045484	1	1	46	2	20205	ENSG00000012223
GO:0046072	dTDP metabolic process	biological_process	0.0045484	1	1	46	2	20205	ENSG00000134326
GO:0046077	dUDP metabolic process	biological_process	0.0045484	1	1	46	2	20205	ENSG00000134326
GO:0051990	(R)-2-hydroxyglutarate dehydrogenase activity	molecular_function	0.0045484	1	1	46	2	20205	ENSG00000180902
GO:1900159	positive regulation of bone mineralization involved in bone maturation	biological_process	0.0045484	1	1	46	2	20205	ENSG00000012223
GO:1900190	regulation of single-species biofilm formation	biological_process	0.0045484	1	1	46	2	20205	ENSG00000012223
GO:1900191	negative regulation of single-species biofilm formation	biological_process	0.0045484	1	1	46	2	20205	ENSG00000012223
GO:1900228	regulation of single-species biofilm formation in or on host organism	biological_process	0.0045484	1	1	46	2	20205	ENSG00000012223
GO:1900229	negative regulation of single-species biofilm formation in or on host organism	biological_process	0.0045484	1	1	46	2	20205	ENSG00000012223
GO:1902732	positive regulation of chondrocyte proliferation	biological_process	0.0045484	1	1	46	2	20205	ENSG00000012223
GO:0004021	L-alanine:2-oxoglutarate aminotransferase activity	molecular_function	0.0045484	1	1	46	2	20205	ENSG00000166123
GO:0030981	cortical microtubule cytoskeleton	cellular_component	0.0045484	1	1	46	2	20205	ENSG00000074054
GO:0047635	alanine-oxo-acid transaminase activity	molecular_function	0.0045484	1	1	46	2	20205	ENSG00000166123
GO:0031974	membrane-enclosed lumen	cellular_component	0.0048423	1	19	46	4695	20205	ENSG00000115274,ENSG00000147604,ENSG00000119335,ENSG00000149792,ENSG00000115524,ENSG00000092330,ENSG00000180902,ENSG00000134326,ENSG00000142230,ENSG00000166123,ENSG00000101096,ENSG00000115827,ENSG00000012223,ENSG00000006756,ENSG00000276043,ENSG00000164904,ENSG00000163517,ENSG00000101057,ENSG00000140479
GO:0019205	nucleobase-containing compound kinase activity	molecular_function	0.0055646	1	2	46	49	20205	ENSG00000167900,ENSG00000134326
GO:0005694	chromosome	cellular_component	0.0056215	1	7	46	959	20205	ENSG00000104671,ENSG00000101057,ENSG00000276043,ENSG00000115274,ENSG00000101096,ENSG00000092330,ENSG00000074054
GO:0019731	antibacterial humoral response	biological_process	0.0057697	1	2	46	50	20205	ENSG00000012223,ENSG00000159674
GO:0043933	macromolecular complex subunit organization	biological_process	0.0058992	1	13	46	2701	20205	ENSG00000149792,ENSG00000167900,ENSG00000276043,ENSG00000026025,ENSG00000074054,ENSG00000142669,ENSG00000115274,ENSG00000119335,ENSG00000101057,ENSG00000151465,ENSG00000115524,ENSG00000187848,ENSG00000163517
GO:0009620	response to fungus	biological_process	0.0062285	1	2	46	52	20205	ENSG00000012223,ENSG00000159674
GO:0090307	mitotic spindle assembly	biological_process	0.0064907	1	2	46	53	20205	ENSG00000074054,ENSG00000101057
GO:0001732	formation of cytoplasmic translation initiation complex	biological_process	0.0065983	1	1	46	3	20205	ENSG00000151465
GO:0002181	cytoplasmic translation	biological_process	0.006689	1	2	46	54	20205	ENSG00000147604,ENSG00000151465
GO:0051966	regulation of synaptic transmission, glutamatergic	biological_process	0.0067306	1	2	46	54	20205	ENSG00000162105,ENSG00000118432
GO:0060051	negative regulation of protein glycosylation	biological_process	0.0067737	1	1	46	3	20205	ENSG00000092330
GO:0071222	cellular response to lipopolysaccharide	biological_process	0.0068023	1	3	46	170	20205	ENSG00000134326,ENSG00000012223,ENSG00000159674
GO:0008217	regulation of blood pressure	biological_process	0.0068146	1	3	46	170	20205	ENSG00000187848,ENSG00000111664,ENSG00000118432
GO:0004949	cannabinoid receptor activity	molecular_function	0.006815	1	1	46	3	20205	ENSG00000118432
GO:0007354	zygotic determination of anterior/posterior axis, embryo	biological_process	0.006815	1	1	46	3	20205	ENSG00000140479
GO:0009041	uridylate kinase activity	molecular_function	0.006815	1	1	46	3	20205	ENSG00000134326
GO:0009138	pyrimidine nucleoside diphosphate metabolic process	biological_process	0.006815	1	1	46	3	20205	ENSG00000134326
GO:0033602	negative regulation of dopamine secretion	biological_process	0.006815	1	1	46	3	20205	ENSG00000118432
GO:0072535	tumor necrosis factor (ligand) superfamily member 11 production	biological_process	0.006815	1	1	46	3	20205	ENSG00000012223
GO:2000307	regulation of tumor necrosis factor (ligand) superfamily member 11 production	biological_process	0.006815	1	1	46	3	20205	ENSG00000012223
GO:0031493	nucleosomal histone binding	molecular_function	0.006815	1	1	46	3	20205	ENSG00000276043
GO:1903690	negative regulation of wound healing, spreading of epidermal cells	biological_process	0.006815	1	1	46	3	20205	ENSG00000074054
GO:0019730	antimicrobial humoral response	biological_process	0.0074458	1	2	46	57	20205	ENSG00000012223,ENSG00000159674
GO:0043462	regulation of ATPase activity	biological_process	0.0074743	1	2	46	57	20205	ENSG00000012223,ENSG00000276043
GO:0071219	cellular response to molecule of bacterial origin	biological_process	0.0075993	1	3	46	177	20205	ENSG00000159674,ENSG00000012223,ENSG00000134326
GO:1902850	microtubule cytoskeleton organization involved in mitosis	biological_process	0.00773	1	2	46	58	20205	ENSG00000101057,ENSG00000074054
GO:0070013	intracellular organelle lumen	cellular_component	0.0083485	1	18	46	4555	20205	ENSG00000115274,ENSG00000119335,ENSG00000147604,ENSG00000149792,ENSG00000092330,ENSG00000115524,ENSG00000180902,ENSG00000134326,ENSG00000142230,ENSG00000166123,ENSG00000101096,ENSG00000115827,ENSG00000006756,ENSG00000276043,ENSG00000164904,ENSG00000163517,ENSG00000140479,ENSG00000101057
GO:0043152	induction of bacterial agglutination	biological_process	0.0088205	1	1	46	4	20205	ENSG00000159674
GO:0043123	positive regulation of I-kappaB kinase/NF-kappaB signaling	biological_process	0.0088424	1	3	46	187	20205	ENSG00000171302,ENSG00000111321,ENSG00000012223
GO:0019136	deoxynucleoside kinase activity	molecular_function	0.0090078	1	1	46	4	20205	ENSG00000167900
GO:0046104	thymidine metabolic process	biological_process	0.0090078	1	1	46	4	20205	ENSG00000167900
GO:0046125	pyrimidine deoxyribonucleoside metabolic process	biological_process	0.0090078	1	1	46	4	20205	ENSG00000167900
GO:0032202	telomere assembly	biological_process	0.0090353	1	1	46	4	20205	ENSG00000092330
GO:0005250	A-type (transient outward) potassium channel activity	molecular_function	0.0090747	1	1	46	4	20205	ENSG00000120049
GO:0045163	clustering of voltage-gated potassium channels	biological_process	0.0090747	1	1	46	4	20205	ENSG00000120049
GO:0045134	uridine-diphosphatase activity	molecular_function	0.0090766	1	1	46	4	20205	ENSG00000171302
GO:0019732	antifungal humoral response	biological_process	0.0090766	1	1	46	4	20205	ENSG00000012223
GO:2001205	negative regulation of osteoclast development	biological_process	0.0090766	1	1	46	4	20205	ENSG00000012223
GO:0004127	cytidylate kinase activity	molecular_function	0.0090766	1	1	46	4	20205	ENSG00000134326
GO:0006235	dTTP biosynthetic process	biological_process	0.0090766	1	1	46	4	20205	ENSG00000134326
GO:0009189	deoxyribonucleoside diphosphate biosynthetic process	biological_process	0.0090766	1	1	46	4	20205	ENSG00000134326
GO:0009212	pyrimidine deoxyribonucleoside triphosphate biosynthetic process	biological_process	0.0090766	1	1	46	4	20205	ENSG00000134326
GO:0030160	GKAP/Homer scaffold activity	molecular_function	0.0090766	1	1	46	4	20205	ENSG00000162105
GO:0031999	negative regulation of fatty acid beta-oxidation	biological_process	0.0090766	1	1	46	4	20205	ENSG00000118432
GO:0032455	nerve growth factor processing	biological_process	0.0090766	1	1	46	4	20205	ENSG00000140479
GO:0032898	neurotrophin production	biological_process	0.0090766	1	1	46	4	20205	ENSG00000140479
GO:0042851	L-alanine metabolic process	biological_process	0.0090766	1	1	46	4	20205	ENSG00000166123
GO:0042853	L-alanine catabolic process	biological_process	0.0090766	1	1	46	4	20205	ENSG00000166123
GO:0043515	kinetochore binding	molecular_function	0.0090766	1	1	46	4	20205	ENSG00000074054
GO:0046075	dTTP metabolic process	biological_process	0.0090766	1	1	46	4	20205	ENSG00000134326
GO:0070053	thrombospondin receptor activity	molecular_function	0.0090766	1	1	46	4	20205	ENSG00000196776
GO:2000371	regulation of DNA topoisomerase (ATP-hydrolyzing) activity	biological_process	0.0090766	1	1	46	4	20205	ENSG00000276043
GO:2000373	positive regulation of DNA topoisomerase (ATP-hydrolyzing) activity	biological_process	0.0090766	1	1	46	4	20205	ENSG00000276043
GO:0071216	cellular response to biotic stimulus	biological_process	0.010172	1	3	46	197	20205	ENSG00000134326,ENSG00000159674,ENSG00000012223
GO:0032846	positive regulation of homeostatic process	biological_process	0.010185	1	3	46	197	20205	ENSG00000092330,ENSG00000187848,ENSG00000118432
GO:0043624	cellular protein complex disassembly	biological_process	0.011194	1	3	46	204	20205	ENSG00000074054,ENSG00000142669,ENSG00000149792
GO:0010835	regulation of protein ADP-ribosylation	biological_process	0.011292	1	1	46	5	20205	ENSG00000092330
GO:0046923	ER retention sequence binding	molecular_function	0.011331	1	1	46	5	20205	ENSG00000120049
GO:0004839	ubiquitin activating enzyme activity	molecular_function	0.011333	1	1	46	5	20205	ENSG00000142230
GO:0006522	alanine metabolic process	biological_process	0.011333	1	1	46	5	20205	ENSG00000166123
GO:0006524	alanine catabolic process	biological_process	0.011333	1	1	46	5	20205	ENSG00000166123
GO:0009078	pyruvate family amino acid metabolic process	biological_process	0.011333	1	1	46	5	20205	ENSG00000166123
GO:0009080	pyruvate family amino acid catabolic process	biological_process	0.011333	1	1	46	5	20205	ENSG00000166123
GO:0009211	pyrimidine deoxyribonucleoside triphosphate metabolic process	biological_process	0.011333	1	1	46	5	20205	ENSG00000134326
GO:0010911	regulation of isomerase activity	biological_process	0.011333	1	1	46	5	20205	ENSG00000276043
GO:0010912	positive regulation of isomerase activity	biological_process	0.011333	1	1	46	5	20205	ENSG00000276043
GO:0045180	basal cortex	cellular_component	0.011333	1	1	46	5	20205	ENSG00000074054
GO:0045759	negative regulation of action potential	biological_process	0.011333	1	1	46	5	20205	ENSG00000118432
GO:0048406	nerve growth factor binding	molecular_function	0.011333	1	1	46	5	20205	ENSG00000140479
GO:1904259	regulation of basement membrane assembly involved in embryonic body morphogenesis	biological_process	0.011333	1	1	46	5	20205	ENSG00000074054
GO:1904261	positive regulation of basement membrane assembly involved in embryonic body morphogenesis	biological_process	0.011333	1	1	46	5	20205	ENSG00000074054
GO:2001197	basement membrane assembly involved in embryonic body morphogenesis	biological_process	0.011333	1	1	46	5	20205	ENSG00000074054
GO:1901879	regulation of protein depolymerization	biological_process	0.011714	1	2	46	72	20205	ENSG00000074054,ENSG00000142669
GO:0035249	synaptic transmission, glutamatergic	biological_process	0.012027	1	2	46	73	20205	ENSG00000162105,ENSG00000118432
GO:0048468	cell development	biological_process	0.012469	1	10	46	1987	20205	ENSG00000163517,ENSG00000187848,ENSG00000118432,ENSG00000120049,ENSG00000012223,ENSG00000101096,ENSG00000074054,ENSG00000159674,ENSG00000101447,ENSG00000026025
GO:0072527	pyrimidine-containing compound metabolic process	biological_process	0.012977	1	2	46	76	20205	ENSG00000167900,ENSG00000134326
GO:0006959	humoral immune response	biological_process	0.013194	1	3	46	217	20205	ENSG00000012223,ENSG00000118004,ENSG00000159674
GO:0042426	choline catabolic process	biological_process	0.013585	1	1	46	6	20205	ENSG00000164904
GO:0005828	kinetochore microtubule	cellular_component	0.013585	1	1	46	6	20205	ENSG00000074054
GO:0009202	deoxyribonucleoside triphosphate biosynthetic process	biological_process	0.013585	1	1	46	6	20205	ENSG00000134326
GO:0009221	pyrimidine deoxyribonucleotide biosynthetic process	biological_process	0.013585	1	1	46	6	20205	ENSG00000134326
GO:0010216	maintenance of DNA methylation	biological_process	0.013585	1	1	46	6	20205	ENSG00000276043
GO:0014832	urinary bladder smooth muscle contraction	biological_process	0.013585	1	1	46	6	20205	ENSG00000187848
GO:0014848	urinary tract smooth muscle contraction	biological_process	0.013585	1	1	46	6	20205	ENSG00000187848
GO:0030953	astral microtubule organization	biological_process	0.013585	1	1	46	6	20205	ENSG00000074054
GO:0060405	regulation of penile erection	biological_process	0.013585	1	1	46	6	20205	ENSG00000118432
GO:1903689	regulation of wound healing, spreading of epidermal cells	biological_process	0.013585	1	1	46	6	20205	ENSG00000074054
GO:1990254	keratin filament binding	molecular_function	0.013585	1	1	46	6	20205	ENSG00000026025
GO:0032991	macromolecular complex	cellular_component	0.014004	1	20	46	5546	20205	ENSG00000142230,ENSG00000092330,ENSG00000115524,ENSG00000187848,ENSG00000149792,ENSG00000026025,ENSG00000074054,ENSG00000115274,ENSG00000147604,ENSG00000119335,ENSG00000101057,ENSG00000162105,ENSG00000163517,ENSG00000104671,ENSG00000276043,ENSG00000101096,ENSG00000118004,ENSG00000120049,ENSG00000115827,ENSG00000012223
GO:0004252	serine-type endopeptidase activity	molecular_function	0.014898	1	3	46	227	20205	ENSG00000118004,ENSG00000012223,ENSG00000140479
GO:0021782	glial cell development	biological_process	0.01535	1	2	46	83	20205	ENSG00000163517,ENSG00000026025
GO:0016054	organic acid catabolic process	biological_process	0.015426	1	3	46	230	20205	ENSG00000164904,ENSG00000166123,ENSG00000118432
GO:0046395	carboxylic acid catabolic process	biological_process	0.015426	1	3	46	230	20205	ENSG00000164904,ENSG00000166123,ENSG00000118432
GO:0060907	positive regulation of macrophage cytokine production	biological_process	0.015577	1	1	46	7	20205	ENSG00000159674
GO:0009120	deoxyribonucleoside metabolic process	biological_process	0.015763	1	1	46	7	20205	ENSG00000167900
GO:0010521	telomerase inhibitor activity	molecular_function	0.01579	1	1	46	7	20205	ENSG00000092330
GO:0070187	telosome	cellular_component	0.01579	1	1	46	7	20205	ENSG00000092330
GO:0006578	amino-acid betaine biosynthetic process	biological_process	0.015831	1	1	46	7	20205	ENSG00000164904
GO:0001135	transcription factor activity, RNA polymerase II transcription factor recruiting	molecular_function	0.015831	1	1	46	7	20205	ENSG00000101057
GO:0002866	positive regulation of acute inflammatory response to antigenic stimulus	biological_process	0.015831	1	1	46	7	20205	ENSG00000118432
GO:0004931	extracellular ATP-gated cation channel activity	molecular_function	0.015831	1	1	46	7	20205	ENSG00000187848
GO:0030432	peristalsis	biological_process	0.015831	1	1	46	7	20205	ENSG00000187848
GO:0035381	ATP-gated ion channel activity	molecular_function	0.015831	1	1	46	7	20205	ENSG00000187848
GO:0051001	negative regulation of nitric-oxide synthase activity	biological_process	0.015831	1	1	46	7	20205	ENSG00000118432
GO:0070831	basement membrane assembly	biological_process	0.015831	1	1	46	7	20205	ENSG00000074054
GO:0090091	positive regulation of extracellular matrix disassembly	biological_process	0.015831	1	1	46	7	20205	ENSG00000074054
GO:1900157	regulation of bone mineralization involved in bone maturation	biological_process	0.015831	1	1	46	7	20205	ENSG00000012223
GO:0005759	mitochondrial matrix	cellular_component	0.016332	1	4	46	430	20205	ENSG00000180902,ENSG00000149792,ENSG00000164904,ENSG00000166123
GO:0051225	spindle assembly	biological_process	0.01678	1	2	46	87	20205	ENSG00000101057,ENSG00000074054
GO:0007052	mitotic spindle organization	biological_process	0.017145	1	2	46	88	20205	ENSG00000074054,ENSG00000101057
GO:0044793	negative regulation by host of viral process	biological_process	0.018073	1	1	46	8	20205	ENSG00000012223
GO:1903012	positive regulation of bone development	biological_process	0.018073	1	1	46	8	20205	ENSG00000012223
GO:0005883	neurofilament	cellular_component	0.018073	1	1	46	8	20205	ENSG00000162105
GO:0009186	deoxyribonucleoside diphosphate metabolic process	biological_process	0.018073	1	1	46	8	20205	ENSG00000134326
GO:0046322	negative regulation of fatty acid oxidation	biological_process	0.018073	1	1	46	8	20205	ENSG00000118432
GO:0043244	regulation of protein complex disassembly	biological_process	0.018262	1	2	46	91	20205	ENSG00000142669,ENSG00000074054
GO:0051261	protein depolymerization	biological_process	0.01941	1	2	46	94	20205	ENSG00000074054,ENSG00000142669
GO:0008236	serine-type peptidase activity	molecular_function	0.019624	1	3	46	252	20205	ENSG00000140479,ENSG00000012223,ENSG00000118004
GO:0005869	dynactin complex	cellular_component	0.020061	1	1	46	9	20205	ENSG00000104671
GO:0015934	large ribosomal subunit	cellular_component	0.02016	1	2	46	96	20205	ENSG00000147604,ENSG00000149792
GO:0017171	serine hydrolase activity	molecular_function	0.02024	1	3	46	255	20205	ENSG00000140479,ENSG00000118004,ENSG00000012223
GO:0043207	response to external biotic stimulus	biological_process	0.020288	1	6	46	953	20205	ENSG00000134326,ENSG00000111321,ENSG00000118432,ENSG00000012223,ENSG00000159674,ENSG00000196776
GO:0051707	response to other organism	biological_process	0.020288	1	6	46	953	20205	ENSG00000012223,ENSG00000159674,ENSG00000196776,ENSG00000134326,ENSG00000111321,ENSG00000118432
GO:0019695	choline metabolic process	biological_process	0.020309	1	1	46	9	20205	ENSG00000164904
GO:0002162	dystroglycan binding	molecular_function	0.020309	1	1	46	9	20205	ENSG00000074054
GO:0009133	nucleoside diphosphate biosynthetic process	biological_process	0.020309	1	1	46	9	20205	ENSG00000134326
GO:0009265	2'-deoxyribonucleotide biosynthetic process	biological_process	0.020309	1	1	46	9	20205	ENSG00000134326
GO:0032025	response to cobalt ion	biological_process	0.020309	1	1	46	9	20205	ENSG00000180902
GO:0043084	penile erection	biological_process	0.020309	1	1	46	9	20205	ENSG00000118432
GO:0043121	neurotrophin binding	molecular_function	0.020309	1	1	46	9	20205	ENSG00000140479
GO:0046385	deoxyribose phosphate biosynthetic process	biological_process	0.020309	1	1	46	9	20205	ENSG00000134326
GO:0060020	Bergmann glial cell differentiation	biological_process	0.020309	1	1	46	9	20205	ENSG00000026025
GO:0090308	regulation of methylation-dependent chromatin silencing	biological_process	0.020309	1	1	46	9	20205	ENSG00000276043
GO:1901203	positive regulation of extracellular matrix assembly	biological_process	0.020309	1	1	46	9	20205	ENSG00000074054
GO:0016363	nuclear matrix	cellular_component	0.020579	1	2	46	97	20205	ENSG00000276043,ENSG00000092330
GO:0007613	memory	biological_process	0.021793	1	2	46	100	20205	ENSG00000118432,ENSG00000162105
GO:2001251	negative regulation of chromosome organization	biological_process	0.022189	1	2	46	101	20205	ENSG00000119335,ENSG00000092330
GO:0000463	maturation of LSU-rRNA from tricistronic rRNA transcript (SSU-rRNA, 5.8S rRNA, LSU-rRNA)	biological_process	0.022367	1	1	46	10	20205	ENSG00000147604
GO:0000782	telomere cap complex	cellular_component	0.0225	1	1	46	10	20205	ENSG00000092330
GO:0000783	nuclear telomere cap complex	cellular_component	0.0225	1	1	46	10	20205	ENSG00000092330
GO:0001134	transcription factor activity, transcription factor recruiting	molecular_function	0.022541	1	1	46	10	20205	ENSG00000101057
GO:0002863	positive regulation of inflammatory response to antigenic stimulus	biological_process	0.022541	1	1	46	10	20205	ENSG00000118432
GO:0008641	small protein activating enzyme activity	molecular_function	0.022541	1	1	46	10	20205	ENSG00000142230
GO:0034145	positive regulation of toll-like receptor 4 signaling pathway	biological_process	0.022541	1	1	46	10	20205	ENSG00000012223
GO:0051010	microtubule plus-end binding	molecular_function	0.022541	1	1	46	10	20205	ENSG00000074054
GO:0097431	mitotic spindle pole	cellular_component	0.022541	1	1	46	10	20205	ENSG00000101447
GO:1903011	negative regulation of bone development	biological_process	0.022541	1	1	46	10	20205	ENSG00000012223
GO:2001204	regulation of osteoclast development	biological_process	0.022541	1	1	46	10	20205	ENSG00000012223
GO:0004175	endopeptidase activity	molecular_function	0.022776	1	4	46	476	20205	ENSG00000012223,ENSG00000118004,ENSG00000114948,ENSG00000140479
GO:0051704	multi-organism process	biological_process	0.022828	1	11	46	2511	20205	ENSG00000012223,ENSG00000119335,ENSG00000147604,ENSG00000159674,ENSG00000026025,ENSG00000196776,ENSG00000173262,ENSG00000134326,ENSG00000162105,ENSG00000118432,ENSG00000111321
GO:0044446	intracellular organelle part	cellular_component	0.022896	1	27	46	8683	20205	ENSG00000172469,ENSG00000162105,ENSG00000101057,ENSG00000140479,ENSG00000163517,ENSG00000164904,ENSG00000276043,ENSG00000006756,ENSG00000104671,ENSG00000101447,ENSG00000101096,ENSG00000012223,ENSG00000115827,ENSG00000166123,ENSG00000142230,ENSG00000134326,ENSG00000187848,ENSG00000180902,ENSG00000092330,ENSG00000115524,ENSG00000026025,ENSG00000149792,ENSG00000171302,ENSG00000119335,ENSG00000147604…
GO:0000777	condensed chromosome kinetochore	cellular_component	0.022982	1	2	46	103	20205	ENSG00000104671,ENSG00000074054
GO:0043648	dicarboxylic acid metabolic process	biological_process	0.023028	1	2	46	103	20205	ENSG00000166123,ENSG00000180902
GO:0001948	glycoprotein binding	molecular_function	0.023445	1	2	46	104	20205	ENSG00000026025,ENSG00000074054
GO:1901606	alpha-amino acid catabolic process	biological_process	0.023445	1	2	46	104	20205	ENSG00000166123,ENSG00000164904
GO:0033044	regulation of chromosome organization	biological_process	0.023703	1	3	46	271	20205	ENSG00000276043,ENSG00000119335,ENSG00000092330
GO:0014902	myotube differentiation	biological_process	0.023867	1	2	46	105	20205	ENSG00000187848,ENSG00000101096
GO:0061081	positive regulation of myeloid leukocyte cytokine production involved in immune response	biological_process	0.024515	1	1	46	11	20205	ENSG00000159674
GO:0032211	negative regulation of telomere maintenance via telomerase	biological_process	0.024726	1	1	46	11	20205	ENSG00000092330
GO:0015271	outward rectifier potassium channel activity	molecular_function	0.024765	1	1	46	11	20205	ENSG00000120049
GO:0071435	potassium ion export	biological_process	0.024765	1	1	46	11	20205	ENSG00000120049
GO:0033690	positive regulation of osteoblast proliferation	biological_process	0.024767	1	1	46	11	20205	ENSG00000012223
GO:0070307	lens fiber cell development	biological_process	0.024767	1	1	46	11	20205	ENSG00000026025
GO:0010172	embryonic body morphogenesis	biological_process	0.024767	1	1	46	11	20205	ENSG00000074054
GO:0032769	negative regulation of monooxygenase activity	biological_process	0.024767	1	1	46	11	20205	ENSG00000118432
GO:0033004	negative regulation of mast cell activation	biological_process	0.024767	1	1	46	11	20205	ENSG00000118432
GO:0033604	negative regulation of catecholamine secretion	biological_process	0.024767	1	1	46	11	20205	ENSG00000118432
GO:0008015	blood circulation	biological_process	0.025006	1	4	46	490	20205	ENSG00000118432,ENSG00000111664,ENSG00000120049,ENSG00000187848
GO:0048518	positive regulation of biological process	biological_process	0.025446	1	20	46	5859	20205	ENSG00000187848,ENSG00000092330,ENSG00000151465,ENSG00000115524,ENSG00000142230,ENSG00000111321,ENSG00000074054,ENSG00000026025,ENSG00000171302,ENSG00000196776,ENSG00000162105,ENSG00000118432,ENSG00000101057,ENSG00000101447,ENSG00000159674,ENSG00000118004,ENSG00000101096,ENSG00000142669,ENSG00000012223,ENSG00000276043
GO:0003013	circulatory system process	biological_process	0.025667	1	4	46	494	20205	ENSG00000187848,ENSG00000120049,ENSG00000111664,ENSG00000118432
GO:0009607	response to biotic stimulus	biological_process	0.026012	1	6	46	1009	20205	ENSG00000196776,ENSG00000159674,ENSG00000012223,ENSG00000118432,ENSG00000111321,ENSG00000134326
GO:0010935	regulation of macrophage cytokine production	biological_process	0.026737	1	1	46	12	20205	ENSG00000159674
GO:0000779	condensed chromosome, centromeric region	cellular_component	0.026851	1	2	46	112	20205	ENSG00000104671,ENSG00000074054
GO:0008655	pyrimidine-containing compound salvage	biological_process	0.026921	1	1	46	12	20205	ENSG00000167900
GO:0043097	pyrimidine nucleoside salvage	biological_process	0.026921	1	1	46	12	20205	ENSG00000167900
GO:0010561	negative regulation of glycoprotein biosynthetic process	biological_process	0.026948	1	1	46	12	20205	ENSG00000092330
GO:0031078	histone deacetylase activity (H3-K14 specific)	molecular_function	0.026981	1	1	46	12	20205	ENSG00000163517
GO:0032041	NAD-dependent histone deacetylase activity (H3-K14 specific)	molecular_function	0.026981	1	1	46	12	20205	ENSG00000163517
GO:0006554	lysine catabolic process	biological_process	0.026989	1	1	46	12	20205	ENSG00000164904
GO:0001976	neurological system process involved in regulation of systemic arterial blood pressure	biological_process	0.026989	1	1	46	12	20205	ENSG00000187848
GO:0002864	regulation of acute inflammatory response to antigenic stimulus	biological_process	0.026989	1	1	46	12	20205	ENSG00000118432
GO:0004065	arylsulfatase activity	molecular_function	0.026989	1	1	46	12	20205	ENSG00000006756
GO:0007351	tripartite regional subdivision	biological_process	0.026989	1	1	46	12	20205	ENSG00000140479
GO:0008595	anterior/posterior axis specification, embryo	biological_process	0.026989	1	1	46	12	20205	ENSG00000140479
GO:0009263	deoxyribonucleotide biosynthetic process	biological_process	0.026989	1	1	46	12	20205	ENSG00000134326
GO:0035428	hexose transmembrane transport	biological_process	0.026989	1	1	46	12	20205	ENSG00000173262
GO:0035630	bone mineralization involved in bone maturation	biological_process	0.026989	1	1	46	12	20205	ENSG00000012223
GO:0044406	adhesion of symbiont to host	biological_process	0.026989	1	1	46	12	20205	ENSG00000012223
GO:1901201	regulation of extracellular matrix assembly	biological_process	0.026989	1	1	46	12	20205	ENSG00000074054
GO:1904659	glucose transmembrane transport	biological_process	0.026989	1	1	46	12	20205	ENSG00000173262
GO:0050778	positive regulation of immune response	biological_process	0.027576	1	5	46	753	20205	ENSG00000118432,ENSG00000012223,ENSG00000118004,ENSG00000101096,ENSG00000159674
GO:0001837	epithelial to mesenchymal transition	biological_process	0.027795	1	2	46	114	20205	ENSG00000101447,ENSG00000074054
GO:0051974	negative regulation of telomerase activity	biological_process	0.029165	1	1	46	13	20205	ENSG00000092330
GO:0005513	detection of calcium ion	biological_process	0.029203	1	1	46	13	20205	ENSG00000120049
GO:0045161	neuronal ion channel clustering	biological_process	0.029203	1	1	46	13	20205	ENSG00000120049
GO:0017110	nucleoside-diphosphatase activity	molecular_function	0.029205	1	1	46	13	20205	ENSG00000171302
GO:0006553	lysine metabolic process	biological_process	0.029205	1	1	46	13	20205	ENSG00000164904
GO:0043008	ATP-dependent protein binding	molecular_function	0.029205	1	1	46	13	20205	ENSG00000142230
GO:0031622	positive regulation of fever generation	biological_process	0.029205	1	1	46	13	20205	ENSG00000118432
GO:0070062	extracellular exosome	cellular_component	0.029523	1	12	46	2954	20205	ENSG00000111664,ENSG00000163517,ENSG00000196776,ENSG00000012223,ENSG00000142669,ENSG00000074054,ENSG00000159674,ENSG00000147604,ENSG00000006756,ENSG00000171302,ENSG00000026025,ENSG00000164904
GO:0065010	extracellular membrane-bounded organelle	cellular_component	0.029592	1	12	46	2955	20205	ENSG00000111664,ENSG00000163517,ENSG00000196776,ENSG00000074054,ENSG00000142669,ENSG00000012223,ENSG00000159674,ENSG00000147604,ENSG00000171302,ENSG00000006756,ENSG00000164904,ENSG00000026025
GO:1903561	extracellular vesicle	cellular_component	0.030439	1	12	46	2967	20205	ENSG00000074054,ENSG00000012223,ENSG00000142669,ENSG00000147604,ENSG00000159674,ENSG00000006756,ENSG00000171302,ENSG00000164904,ENSG00000026025,ENSG00000111664,ENSG00000163517,ENSG00000196776
GO:0032680	regulation of tumor necrosis factor production	biological_process	0.030495	1	2	46	120	20205	ENSG00000012223,ENSG00000159674
GO:0043230	extracellular organelle	cellular_component	0.03051	1	12	46	2968	20205	ENSG00000196776,ENSG00000163517,ENSG00000111664,ENSG00000164904,ENSG00000026025,ENSG00000006756,ENSG00000171302,ENSG00000147604,ENSG00000159674,ENSG00000074054,ENSG00000012223,ENSG00000142669
GO:0009063	cellular amino acid catabolic process	biological_process	0.030548	1	2	46	120	20205	ENSG00000164904,ENSG00000166123
GO:0032640	tumor necrosis factor production	biological_process	0.030964	1	2	46	121	20205	ENSG00000159674,ENSG00000012223
GO:0034399	nuclear periphery	cellular_component	0.031009	1	2	46	121	20205	ENSG00000092330,ENSG00000276043
GO:0010934	macrophage cytokine production	biological_process	0.031166	1	1	46	14	20205	ENSG00000159674
GO:0010639	negative regulation of organelle organization	biological_process	0.031288	1	3	46	302	20205	ENSG00000074054,ENSG00000092330,ENSG00000119335
GO:0019206	nucleoside kinase activity	molecular_function	0.03135	1	1	46	14	20205	ENSG00000167900
GO:0010369	chromocenter	cellular_component	0.031377	1	1	46	14	20205	ENSG00000092330
GO:0070198	protein localization to chromosome, telomeric region	biological_process	0.031377	1	1	46	14	20205	ENSG00000092330
GO:0035067	negative regulation of histone acetylation	biological_process	0.031393	1	1	46	14	20205	ENSG00000119335
GO:0005639	integral component of nuclear inner membrane	cellular_component	0.031417	1	1	46	14	20205	ENSG00000187848
GO:0031116	positive regulation of microtubule polymerization	biological_process	0.031417	1	1	46	14	20205	ENSG00000074054
GO:0031229	intrinsic component of nuclear inner membrane	cellular_component	0.031417	1	1	46	14	20205	ENSG00000187848
GO:0031620	regulation of fever generation	biological_process	0.031417	1	1	46	14	20205	ENSG00000118432
GO:0032780	negative regulation of ATPase activity	biological_process	0.031417	1	1	46	14	20205	ENSG00000012223
GO:0042581	specific granule	cellular_component	0.031417	1	1	46	14	20205	ENSG00000012223
GO:0048266	behavioral response to pain	biological_process	0.031417	1	1	46	14	20205	ENSG00000187848
GO:0099738	cell cortex region	cellular_component	0.031417	1	1	46	14	20205	ENSG00000074054
GO:0044422	organelle part	cellular_component	0.031769	1	27	46	8890	20205	ENSG00000006756,ENSG00000104671,ENSG00000276043,ENSG00000164904,ENSG00000115827,ENSG00000012223,ENSG00000101096,ENSG00000101447,ENSG00000101057,ENSG00000140479,ENSG00000172469,ENSG00000162105,ENSG00000163517,ENSG00000149792,ENSG00000171302,ENSG00000026025,ENSG00000074054,ENSG00000115274,ENSG00000119335,ENSG00000147604,ENSG00000134326,ENSG00000166123,ENSG00000142230,ENSG00000092330,ENSG00000115524…
GO:0005261	cation channel activity	molecular_function	0.031823	1	3	46	304	20205	ENSG00000120049,ENSG00000187848,ENSG00000160746
GO:1903555	regulation of tumor necrosis factor superfamily cytokine production	biological_process	0.03191	1	2	46	123	20205	ENSG00000159674,ENSG00000012223
GO:0044454	nuclear chromosome part	cellular_component	0.032253	1	4	46	531	20205	ENSG00000115274,ENSG00000101096,ENSG00000092330,ENSG00000276043
GO:0044282	small molecule catabolic process	biological_process	0.032357	1	3	46	306	20205	ENSG00000166123,ENSG00000164904,ENSG00000118432
GO:0051179	localization	biological_process	0.032638	1	20	46	6001	20205	ENSG00000101447,ENSG00000159674,ENSG00000101096,ENSG00000118004,ENSG00000120049,ENSG00000012223,ENSG00000142669,ENSG00000104671,ENSG00000196776,ENSG00000173262,ENSG00000118432,ENSG00000140479,ENSG00000119335,ENSG00000147604,ENSG00000074054,ENSG00000086666,ENSG00000187848,ENSG00000092330,ENSG00000142230,ENSG00000160746
GO:0002684	positive regulation of immune system process	biological_process	0.03274	1	6	46	1065	20205	ENSG00000118432,ENSG00000196776,ENSG00000159674,ENSG00000101096,ENSG00000118004,ENSG00000012223
GO:0071706	tumor necrosis factor superfamily cytokine production	biological_process	0.033351	1	2	46	126	20205	ENSG00000159674,ENSG00000012223
GO:0060049	regulation of protein glycosylation	biological_process	0.033583	1	1	46	15	20205	ENSG00000092330
GO:1903019	negative regulation of glycoprotein metabolic process	biological_process	0.033583	1	1	46	15	20205	ENSG00000092330
GO:1904357	negative regulation of telomere maintenance via telomere lengthening	biological_process	0.033583	1	1	46	15	20205	ENSG00000092330
GO:0004559	alpha-mannosidase activity	molecular_function	0.033624	1	1	46	15	20205	ENSG00000172469
GO:0010042	response to manganese ion	biological_process	0.033624	1	1	46	15	20205	ENSG00000180902
GO:0014821	phasic smooth muscle contraction	biological_process	0.033624	1	1	46	15	20205	ENSG00000187848
GO:0019215	intermediate filament binding	molecular_function	0.033624	1	1	46	15	20205	ENSG00000026025
GO:0031998	regulation of fatty acid beta-oxidation	biological_process	0.033624	1	1	46	15	20205	ENSG00000118432
GO:0035988	chondrocyte proliferation	biological_process	0.033624	1	1	46	15	20205	ENSG00000012223
GO:0044453	nuclear membrane part	cellular_component	0.033624	1	1	46	15	20205	ENSG00000187848
GO:0000790	nuclear chromatin	cellular_component	0.035614	1	3	46	318	20205	ENSG00000101096,ENSG00000115274,ENSG00000276043
GO:0043174	nucleoside salvage	biological_process	0.035759	1	1	46	16	20205	ENSG00000167900
GO:0071004	U2-type prespliceosome	cellular_component	0.035826	1	1	46	16	20205	ENSG00000115524
GO:0001660	fever generation	biological_process	0.035826	1	1	46	16	20205	ENSG00000118432
GO:0007350	blastoderm segmentation	biological_process	0.035826	1	1	46	16	20205	ENSG00000140479
GO:0009200	deoxyribonucleoside triphosphate metabolic process	biological_process	0.035826	1	1	46	16	20205	ENSG00000134326
GO:0009219	pyrimidine deoxyribonucleotide metabolic process	biological_process	0.035826	1	1	46	16	20205	ENSG00000134326
GO:0031652	positive regulation of heat generation	biological_process	0.035826	1	1	46	16	20205	ENSG00000118432
GO:0031665	negative regulation of lipopolysaccharide-mediated signaling pathway	biological_process	0.035826	1	1	46	16	20205	ENSG00000012223
GO:0035313	wound healing, spreading of epidermal cells	biological_process	0.035826	1	1	46	16	20205	ENSG00000074054
GO:0035371	microtubule plus-end	cellular_component	0.035826	1	1	46	16	20205	ENSG00000074054
GO:0036035	osteoclast development	biological_process	0.035826	1	1	46	16	20205	ENSG00000012223
GO:0071711	basement membrane organization	biological_process	0.035826	1	1	46	16	20205	ENSG00000074054
GO:0051128	regulation of cellular component organization	biological_process	0.036048	1	10	46	2351	20205	ENSG00000118432,ENSG00000142230,ENSG00000196776,ENSG00000092330,ENSG00000026025,ENSG00000276043,ENSG00000119335,ENSG00000101096,ENSG00000142669,ENSG00000074054
GO:0000776	kinetochore	cellular_component	0.036308	1	2	46	132	20205	ENSG00000074054,ENSG00000104671
GO:0006936	muscle contraction	biological_process	0.037078	1	3	46	323	20205	ENSG00000187848,ENSG00000120049,ENSG00000026025
GO:0044699	single-organism process	biological_process	0.037199	1	39	46	14622	20205	ENSG00000092330,ENSG00000134326,ENSG00000074054,ENSG00000115274,ENSG00000119335,ENSG00000149792,ENSG00000167900,ENSG00000173262,ENSG00000101057,ENSG00000118432,ENSG00000162105,ENSG00000120049,ENSG00000101447,ENSG00000164904,ENSG00000111664,ENSG00000151465,ENSG00000187848,ENSG00000180902,ENSG00000160746,ENSG00000142230,ENSG00000166123,ENSG00000111321,ENSG00000114948,ENSG00000147604,ENSG00000171302…
GO:0055002	striated muscle cell development	biological_process	0.037372	1	2	46	134	20205	ENSG00000187848,ENSG00000101096
GO:0016032	viral process	biological_process	0.037467	1	5	46	818	20205	ENSG00000111321,ENSG00000026025,ENSG00000012223,ENSG00000147604,ENSG00000119335
GO:0051234	establishment of localization	biological_process	0.037761	1	17	46	4911	20205	ENSG00000104671,ENSG00000101447,ENSG00000159674,ENSG00000118004,ENSG00000012223,ENSG00000120049,ENSG00000118432,ENSG00000140479,ENSG00000196776,ENSG00000173262,ENSG00000086666,ENSG00000119335,ENSG00000147604,ENSG00000074054,ENSG00000142230,ENSG00000160746,ENSG00000187848
GO:0002183	cytoplasmic translational initiation	biological_process	0.037812	1	1	46	17	20205	ENSG00000151465
GO:0019722	calcium-mediated signaling	biological_process	0.03788	1	2	46	135	20205	ENSG00000101096,ENSG00000187848
GO:0006625	protein targeting to peroxisome	biological_process	0.037988	1	1	46	17	20205	ENSG00000086666
GO:0072662	protein localization to peroxisome	biological_process	0.037988	1	1	46	17	20205	ENSG00000086666
GO:0072663	establishment of protein localization to peroxisome	biological_process	0.037988	1	1	46	17	20205	ENSG00000086666
GO:2000757	negative regulation of peptidyl-lysine acetylation	biological_process	0.037998	1	1	46	17	20205	ENSG00000119335
GO:0005229	intracellular calcium activated chloride channel activity	molecular_function	0.038015	1	1	46	17	20205	ENSG00000160746
GO:0017136	NAD-dependent histone deacetylase activity	molecular_function	0.038015	1	1	46	17	20205	ENSG00000163517
GO:0034979	NAD-dependent protein deacetylase activity	molecular_function	0.038015	1	1	46	17	20205	ENSG00000163517
GO:0006577	amino-acid betaine metabolic process	biological_process	0.038022	1	1	46	17	20205	ENSG00000164904
GO:0008484	sulfuric ester hydrolase activity	molecular_function	0.038022	1	1	46	17	20205	ENSG00000006756
GO:0009068	aspartate family amino acid catabolic process	biological_process	0.038022	1	1	46	17	20205	ENSG00000164904
GO:0015923	mannosidase activity	molecular_function	0.038022	1	1	46	17	20205	ENSG00000172469
GO:0034143	regulation of toll-like receptor 4 signaling pathway	biological_process	0.038022	1	1	46	17	20205	ENSG00000012223
GO:0051497	negative regulation of stress fiber assembly	biological_process	0.038022	1	1	46	17	20205	ENSG00000074054
GO:0071625	vocalization behavior	biological_process	0.038022	1	1	46	17	20205	ENSG00000162105
GO:1903055	positive regulation of extracellular matrix organization	biological_process	0.038022	1	1	46	17	20205	ENSG00000074054
GO:0007270	neuron-neuron synaptic transmission	biological_process	0.038904	1	2	46	137	20205	ENSG00000162105,ENSG00000118432
GO:0007051	spindle organization	biological_process	0.03942	1	2	46	138	20205	ENSG00000101057,ENSG00000074054
GO:0050729	positive regulation of inflammatory response	biological_process	0.03942	1	2	46	138	20205	ENSG00000196776,ENSG00000118432
GO:0000228	nuclear chromosome	cellular_component	0.039788	1	4	46	568	20205	ENSG00000101096,ENSG00000115274,ENSG00000092330,ENSG00000276043
GO:0043574	peroxisomal transport	biological_process	0.04018	1	1	46	18	20205	ENSG00000086666
GO:0006337	nucleosome disassembly	biological_process	0.04019	1	1	46	18	20205	ENSG00000119335
GO:0032986	protein-DNA complex disassembly	biological_process	0.04019	1	1	46	18	20205	ENSG00000119335
GO:0004550	nucleoside diphosphate kinase activity	molecular_function	0.040214	1	1	46	18	20205	ENSG00000134326
GO:0005355	glucose transmembrane transporter activity	molecular_function	0.040214	1	1	46	18	20205	ENSG00000173262
GO:0010715	regulation of extracellular matrix disassembly	biological_process	0.040214	1	1	46	18	20205	ENSG00000074054
GO:0031112	positive regulation of microtubule polymerization or depolymerization	biological_process	0.040214	1	1	46	18	20205	ENSG00000074054
GO:0031650	regulation of heat generation	biological_process	0.040214	1	1	46	18	20205	ENSG00000118432
GO:0071682	endocytic vesicle lumen	cellular_component	0.040214	1	1	46	18	20205	ENSG00000012223
GO:0044764	multi-organism cellular process	biological_process	0.040549	1	5	46	836	20205	ENSG00000026025,ENSG00000111321,ENSG00000147604,ENSG00000119335,ENSG00000012223
GO:0030426	growth cone	cellular_component	0.040983	1	2	46	141	20205	ENSG00000162105,ENSG00000118432
GO:0033993	response to lipid	biological_process	0.04125	1	5	46	840	20205	ENSG00000012223,ENSG00000159674,ENSG00000134326,ENSG00000111321,ENSG00000118432
GO:0005537	mannose binding	molecular_function	0.042401	1	1	46	19	20205	ENSG00000118004
GO:0005212	structural constituent of eye lens	molecular_function	0.042402	1	1	46	19	20205	ENSG00000026025
GO:0005686	U2 snRNP	cellular_component	0.042402	1	1	46	19	20205	ENSG00000115524
GO:0007620	copulation	biological_process	0.042402	1	1	46	19	20205	ENSG00000118432
GO:0009148	pyrimidine nucleoside triphosphate biosynthetic process	biological_process	0.042402	1	1	46	19	20205	ENSG00000134326
GO:0014046	dopamine secretion	biological_process	0.042402	1	1	46	19	20205	ENSG00000118432
GO:0014059	regulation of dopamine secretion	biological_process	0.042402	1	1	46	19	20205	ENSG00000118432
GO:0015149	hexose transmembrane transporter activity	molecular_function	0.042402	1	1	46	19	20205	ENSG00000173262
GO:0043931	ossification involved in bone maturation	biological_process	0.042402	1	1	46	19	20205	ENSG00000012223
GO:0051953	negative regulation of amine transport	biological_process	0.042402	1	1	46	19	20205	ENSG00000118432
GO:0007026	negative regulation of microtubule depolymerization	biological_process	0.042402	1	1	46	19	20205	ENSG00000074054
GO:0031935	regulation of chromatin silencing	biological_process	0.042402	1	1	46	19	20205	ENSG00000276043
GO:1903308	regulation of chromatin modification	biological_process	0.042564	1	2	46	144	20205	ENSG00000276043,ENSG00000119335
GO:1901566	organonitrogen compound biosynthetic process	biological_process	0.042603	1	7	46	1438	20205	ENSG00000151465,ENSG00000147604,ENSG00000167900,ENSG00000149792,ENSG00000134326,ENSG00000166123,ENSG00000164904
GO:0030427	site of polarized growth	cellular_component	0.043641	1	2	46	146	20205	ENSG00000162105,ENSG00000118432
GO:0022836	gated channel activity	molecular_function	0.043999	1	3	46	346	20205	ENSG00000160746,ENSG00000120049,ENSG00000187848
GO:0007605	sensory perception of sound	biological_process	0.04418	1	2	46	147	20205	ENSG00000187848,ENSG00000164904
GO:0044403	symbiosis, encompassing mutualism through parasitism	biological_process	0.044338	1	5	46	857	20205	ENSG00000026025,ENSG00000111321,ENSG00000119335,ENSG00000147604,ENSG00000012223
GO:0044419	interspecies interaction between organisms	biological_process	0.044338	1	5	46	857	20205	ENSG00000111321,ENSG00000026025,ENSG00000012223,ENSG00000119335,ENSG00000147604
GO:0031498	chromatin disassembly	biological_process	0.04456	1	1	46	20	20205	ENSG00000119335
GO:1901984	negative regulation of protein acetylation	biological_process	0.04456	1	1	46	20	20205	ENSG00000119335
GO:0004029	aldehyde dehydrogenase (NAD) activity	molecular_function	0.044584	1	1	46	20	20205	ENSG00000164904
GO:0007413	axonal fasciculation	biological_process	0.044584	1	1	46	20	20205	ENSG00000118432
GO:0034219	carbohydrate transmembrane transport	biological_process	0.044584	1	1	46	20	20205	ENSG00000173262
GO:0035590	purinergic nucleotide receptor signaling pathway	biological_process	0.044584	1	1	46	20	20205	ENSG00000187848
GO:0060259	regulation of feeding behavior	biological_process	0.044584	1	1	46	20	20205	ENSG00000118432
GO:0033043	regulation of organelle organization	biological_process	0.044686	1	6	46	1148	20205	ENSG00000142230,ENSG00000276043,ENSG00000119335,ENSG00000074054,ENSG00000092330,ENSG00000142669
GO:0055001	muscle cell development	biological_process	0.044721	1	2	46	148	20205	ENSG00000187848,ENSG00000101096
GO:1901700	response to oxygen-containing compound	biological_process	0.044951	1	7	46	1455	20205	ENSG00000111664,ENSG00000012223,ENSG00000187848,ENSG00000159674,ENSG00000134326,ENSG00000118432,ENSG00000111321
GO:1902589	single-organism organelle organization	biological_process	0.045184	1	11	46	2790	20205	ENSG00000149792,ENSG00000086666,ENSG00000276043,ENSG00000026025,ENSG00000074054,ENSG00000142669,ENSG00000101447,ENSG00000119335,ENSG00000101057,ENSG00000092330,ENSG00000163517
GO:0044763	single-organism cellular process	biological_process	0.045615	1	36	46	13258	20205	ENSG00000160746,ENSG00000142230,ENSG00000166123,ENSG00000111321,ENSG00000151465,ENSG00000111664,ENSG00000187848,ENSG00000180902,ENSG00000171302,ENSG00000086666,ENSG00000026025,ENSG00000147604,ENSG00000140479,ENSG00000113621,ENSG00000163517,ENSG00000196776,ENSG00000006756,ENSG00000276043,ENSG00000012223,ENSG00000142669,ENSG00000101096,ENSG00000159674,ENSG00000134326,ENSG00000092330,ENSG00000149792…
GO:0051276	chromosome organization	biological_process	0.045619	1	6	46	1154	20205	ENSG00000276043,ENSG00000074054,ENSG00000092330,ENSG00000115274,ENSG00000119335,ENSG00000163517
GO:1902275	regulation of chromatin organization	biological_process	0.046355	1	2	46	151	20205	ENSG00000119335,ENSG00000276043
GO:0019538	protein metabolic process	biological_process	0.046495	1	19	46	5816	20205	ENSG00000163517,ENSG00000140479,ENSG00000101447,ENSG00000012223,ENSG00000115827,ENSG00000118004,ENSG00000276043,ENSG00000006756,ENSG00000180902,ENSG00000092330,ENSG00000111664,ENSG00000151465,ENSG00000114948,ENSG00000111321,ENSG00000142230,ENSG00000119335,ENSG00000147604,ENSG00000171302,ENSG00000149792
GO:0008601	protein phosphatase type 2A regulator activity	molecular_function	0.046737	1	1	46	21	20205	ENSG00000119335
GO:0001614	purinergic nucleotide receptor activity	molecular_function	0.046761	1	1	46	21	20205	ENSG00000187848
GO:0002227	innate immune response in mucosa	biological_process	0.046761	1	1	46	21	20205	ENSG00000012223
GO:0006346	methylation-dependent chromatin silencing	biological_process	0.046761	1	1	46	21	20205	ENSG00000276043
GO:0007020	microtubule nucleation	biological_process	0.046761	1	1	46	21	20205	ENSG00000074054
GO:0008327	methyl-CpG binding	molecular_function	0.046761	1	1	46	21	20205	ENSG00000276043
GO:0008483	transaminase activity	molecular_function	0.046761	1	1	46	21	20205	ENSG00000166123
GO:0009147	pyrimidine nucleoside triphosphate metabolic process	biological_process	0.046761	1	1	46	21	20205	ENSG00000134326
GO:0015145	monosaccharide transmembrane transporter activity	molecular_function	0.046761	1	1	46	21	20205	ENSG00000173262
GO:0016502	nucleotide receptor activity	molecular_function	0.046761	1	1	46	21	20205	ENSG00000187848
GO:0030215	semaphorin receptor binding	molecular_function	0.046761	1	1	46	21	20205	ENSG00000142669
GO:0031114	regulation of microtubule depolymerization	biological_process	0.046761	1	1	46	21	20205	ENSG00000074054
GO:0032232	negative regulation of actin filament bundle assembly	biological_process	0.046761	1	1	46	21	20205	ENSG00000074054
GO:0043539	protein serine/threonine kinase activator activity	molecular_function	0.046761	1	1	46	21	20205	ENSG00000012223
GO:0044788	modulation by host of viral process	biological_process	0.046761	1	1	46	21	20205	ENSG00000012223
GO:0045109	intermediate filament organization	biological_process	0.046761	1	1	46	21	20205	ENSG00000026025
GO:0051968	positive regulation of synaptic transmission, glutamatergic	biological_process	0.046761	1	1	46	21	20205	ENSG00000162105
GO:0070977	bone maturation	biological_process	0.046761	1	1	46	21	20205	ENSG00000012223
GO:0071010	prespliceosome	cellular_component	0.046761	1	1	46	21	20205	ENSG00000115524
GO:1901741	positive regulation of myoblast fusion	biological_process	0.046761	1	1	46	21	20205	ENSG00000101096
GO:0007268	synaptic transmission	biological_process	0.046858	1	4	46	599	20205	ENSG00000162105,ENSG00000118432,ENSG00000120049,ENSG00000187848
GO:0048584	positive regulation of response to stimulus	biological_process	0.04848	1	9	46	2132	20205	ENSG00000111321,ENSG00000118432,ENSG00000187848,ENSG00000196776,ENSG00000171302,ENSG00000159674,ENSG00000012223,ENSG00000118004,ENSG00000101096
GO:0001530	lipopolysaccharide binding	molecular_function	0.048688	1	1	46	22	20205	ENSG00000159674
GO:0000987	core promoter proximal region sequence-specific DNA binding	molecular_function	0.04884	1	3	46	361	20205	ENSG00000101096,ENSG00000276043,ENSG00000101057
GO:0043011	myeloid dendritic cell differentiation	biological_process	0.048895	1	1	46	22	20205	ENSG00000111321
GO:0070932	histone H3 deacetylation	biological_process	0.048926	1	1	46	22	20205	ENSG00000163517
GO:0015035	protein disulfide oxidoreductase activity	molecular_function	0.048934	1	1	46	22	20205	ENSG00000142669
GO:0002861	regulation of inflammatory response to antigenic stimulus	biological_process	0.048934	1	1	46	22	20205	ENSG00000118432
GO:0034123	positive regulation of toll-like receptor signaling pathway	biological_process	0.048934	1	1	46	22	20205	ENSG00000012223
GO:0035255	ionotropic glutamate receptor binding	molecular_function	0.048934	1	1	46	22	20205	ENSG00000162105
GO:0045922	negative regulation of fatty acid metabolic process	biological_process	0.048934	1	1	46	22	20205	ENSG00000118432
GO:0051354	negative regulation of oxidoreductase activity	biological_process	0.048934	1	1	46	22	20205	ENSG00000118432
GO:0090162	establishment of epithelial cell polarity	biological_process	0.048934	1	1	46	22	20205	ENSG00000074054
GO:1903010	regulation of bone development	biological_process	0.048934	1	1	46	22	20205	ENSG00000012223
GO:1990752	microtubule end	cellular_component	0.048934	1	1	46	22	20205	ENSG00000074054
GO:0001159	core promoter proximal region DNA binding	molecular_function	0.049839	1	3	46	364	20205	ENSG00000101096,ENSG00000276043,ENSG00000101057
GO:0098687	chromosomal region	cellular_component	0.050466	1	3	46	366	20205	ENSG00000092330,ENSG00000074054,ENSG00000104671
GO:0051129	negative regulation of cellular component organization	biological_process	0.050739	1	4	46	615	20205	ENSG00000092330,ENSG00000074054,ENSG00000119335,ENSG00000026025
GO:0061082	myeloid leukocyte cytokine production	biological_process	0.050856	1	1	46	23	20205	ENSG00000159674
GO:0006471	protein ADP-ribosylation	biological_process	0.051062	1	1	46	23	20205	ENSG00000092330
GO:0042402	cellular biogenic amine catabolic process	biological_process	0.051102	1	1	46	23	20205	ENSG00000164904
GO:0002438	acute inflammatory response to antigenic stimulus	biological_process	0.051102	1	1	46	23	20205	ENSG00000118432
GO:0014002	astrocyte development	biological_process	0.051102	1	1	46	23	20205	ENSG00000026025
GO:0016769	transferase activity, transferring nitrogenous groups	molecular_function	0.051102	1	1	46	23	20205	ENSG00000166123
GO:0031649	heat generation	biological_process	0.051102	1	1	46	23	20205	ENSG00000118432
GO:1901739	regulation of myoblast fusion	biological_process	0.051102	1	1	46	23	20205	ENSG00000101096
GO:0050954	sensory perception of mechanical stimulus	biological_process	0.051984	1	2	46	161	20205	ENSG00000164904,ENSG00000187848
GO:0045948	positive regulation of translational initiation	biological_process	0.053058	1	1	46	24	20205	ENSG00000151465
GO:0008201	heparin binding	molecular_function	0.053136	1	2	46	163	20205	ENSG00000012223,ENSG00000140479
GO:0032205	negative regulation of telomere maintenance	biological_process	0.053225	1	1	46	24	20205	ENSG00000092330
GO:2000279	negative regulation of DNA biosynthetic process	biological_process	0.053225	1	1	46	24	20205	ENSG00000092330
GO:0034047	regulation of protein phosphatase type 2A activity	biological_process	0.053241	1	1	46	24	20205	ENSG00000119335
GO:0009310	amine catabolic process	biological_process	0.053264	1	1	46	24	20205	ENSG00000164904
GO:0019201	nucleotide kinase activity	molecular_function	0.053264	1	1	46	24	20205	ENSG00000134326
GO:0030159	receptor signaling complex scaffold activity	molecular_function	0.053264	1	1	46	24	20205	ENSG00000162105
GO:0033173	calcineurin-NFAT signaling cascade	biological_process	0.053264	1	1	46	24	20205	ENSG00000101096
GO:0033688	regulation of osteoblast proliferation	biological_process	0.053264	1	1	46	24	20205	ENSG00000012223
GO:0060292	long term synaptic depression	biological_process	0.053264	1	1	46	24	20205	ENSG00000162105
GO:0071897	DNA biosynthetic process	biological_process	0.05427	1	2	46	165	20205	ENSG00000092330,ENSG00000167900
GO:0031011	Ino80 complex	cellular_component	0.055112	1	1	46	25	20205	ENSG00000115274
GO:0033202	DNA helicase complex	cellular_component	0.055112	1	1	46	25	20205	ENSG00000115274
GO:0005031	tumor necrosis factor-activated receptor activity	molecular_function	0.055384	1	1	46	25	20205	ENSG00000111321
GO:0005035	death receptor activity	molecular_function	0.055384	1	1	46	25	20205	ENSG00000111321
GO:0035586	purinergic receptor activity	molecular_function	0.055422	1	1	46	25	20205	ENSG00000187848
GO:0048799	organ maturation	biological_process	0.055422	1	1	46	25	20205	ENSG00000012223
GO:0080008	Cul4-RING E3 ubiquitin ligase complex	cellular_component	0.055422	1	1	46	25	20205	ENSG00000115827
GO:0003729	mRNA binding	molecular_function	0.055423	1	2	46	167	20205	ENSG00000115524,ENSG00000147604
GO:0051130	positive regulation of cellular component organization	biological_process	0.055569	1	6	46	1212	20205	ENSG00000196776,ENSG00000092330,ENSG00000101096,ENSG00000074054,ENSG00000118432,ENSG00000142230
GO:0033365	protein localization to organelle	biological_process	0.055892	1	5	46	915	20205	ENSG00000092330,ENSG00000147604,ENSG00000101447,ENSG00000086666,ENSG00000142230
GO:0022411	cellular component disassembly	biological_process	0.056638	1	4	46	638	20205	ENSG00000149792,ENSG00000119335,ENSG00000142669,ENSG00000074054
GO:0002274	myeloid leukocyte activation	biological_process	0.056639	1	2	46	169	20205	ENSG00000111321,ENSG00000118432
GO:0016568	chromatin modification	biological_process	0.057129	1	4	46	640	20205	ENSG00000119335,ENSG00000163517,ENSG00000115274,ENSG00000276043
GO:0000470	maturation of LSU-rRNA	biological_process	0.057408	1	1	46	26	20205	ENSG00000147604
GO:0030507	spectrin binding	molecular_function	0.057574	1	1	46	26	20205	ENSG00000111664
GO:0005689	U12-type spliceosomal complex	cellular_component	0.057576	1	1	46	26	20205	ENSG00000115524
GO:0014072	response to isoquinoline alkaloid	biological_process	0.057576	1	1	46	26	20205	ENSG00000118432
GO:0031113	regulation of microtubule polymerization	biological_process	0.057576	1	1	46	26	20205	ENSG00000074054
GO:0035640	exploration behavior	biological_process	0.057576	1	1	46	26	20205	ENSG00000162105
GO:0043278	response to morphine	biological_process	0.057576	1	1	46	26	20205	ENSG00000118432
GO:0070306	lens fiber cell differentiation	biological_process	0.057576	1	1	46	26	20205	ENSG00000026025
GO:0070011	peptidase activity, acting on L-amino acid peptides	molecular_function	0.058238	1	4	46	644	20205	ENSG00000114948,ENSG00000140479,ENSG00000012223,ENSG00000118004
GO:0010632	regulation of epithelial cell migration	biological_process	0.058435	1	2	46	172	20205	ENSG00000142669,ENSG00000074054
GO:0006810	transport	biological_process	0.058705	1	16	46	4781	20205	ENSG00000119335,ENSG00000147604,ENSG00000074054,ENSG00000086666,ENSG00000187848,ENSG00000142230,ENSG00000160746,ENSG00000159674,ENSG00000012223,ENSG00000120049,ENSG00000118004,ENSG00000104671,ENSG00000196776,ENSG00000173262,ENSG00000118432,ENSG00000140479
GO:0044421	extracellular region part	cellular_component	0.059294	1	14	46	4022	20205	ENSG00000196776,ENSG00000163517,ENSG00000111664,ENSG00000140479,ENSG00000159674,ENSG00000147604,ENSG00000074054,ENSG00000142669,ENSG00000012223,ENSG00000164904,ENSG00000026025,ENSG00000008517,ENSG00000171302,ENSG00000006756
GO:0005576	extracellular region	cellular_component	0.059588	1	16	46	4790	20205	ENSG00000074054,ENSG00000147604,ENSG00000171302,ENSG00000008517,ENSG00000026025,ENSG00000111664,ENSG00000114948,ENSG00000118004,ENSG00000012223,ENSG00000142669,ENSG00000159674,ENSG00000006756,ENSG00000164904,ENSG00000163517,ENSG00000196776,ENSG00000140479
GO:0007274	neuromuscular synaptic transmission	biological_process	0.059724	1	1	46	27	20205	ENSG00000187848
GO:0010458	exit from mitosis	biological_process	0.059724	1	1	46	27	20205	ENSG00000074054
GO:0031664	regulation of lipopolysaccharide-mediated signaling pathway	biological_process	0.059724	1	1	46	27	20205	ENSG00000012223
GO:0033687	osteoblast proliferation	biological_process	0.059724	1	1	46	27	20205	ENSG00000012223
GO:0040001	establishment of mitotic spindle localization	biological_process	0.059724	1	1	46	27	20205	ENSG00000074054
GO:0046320	regulation of fatty acid oxidation	biological_process	0.059724	1	1	46	27	20205	ENSG00000118432
GO:0050995	negative regulation of lipid catabolic process	biological_process	0.059724	1	1	46	27	20205	ENSG00000118432
GO:0060143	positive regulation of syncytium formation by plasma membrane fusion	biological_process	0.059724	1	1	46	27	20205	ENSG00000101096
GO:0009100	glycoprotein metabolic process	biological_process	0.059996	1	3	46	393	20205	ENSG00000092330,ENSG00000171302,ENSG00000140479
GO:0003012	muscle system process	biological_process	0.060369	1	3	46	394	20205	ENSG00000026025,ENSG00000187848,ENSG00000120049
GO:0044391	ribosomal subunit	cellular_component	0.061409	1	2	46	177	20205	ENSG00000149792,ENSG00000147604
GO:0005227	calcium activated cation channel activity	molecular_function	0.06186	1	1	46	28	20205	ENSG00000160746
GO:0010390	histone monoubiquitination	biological_process	0.061868	1	1	46	28	20205	ENSG00000276043
GO:0031111	negative regulation of microtubule polymerization or depolymerization	biological_process	0.061868	1	1	46	28	20205	ENSG00000074054
GO:0033198	response to ATP	biological_process	0.061868	1	1	46	28	20205	ENSG00000187848
GO:0014031	mesenchymal cell development	biological_process	0.062067	1	2	46	178	20205	ENSG00000101447,ENSG00000074054
GO:0008233	peptidase activity	molecular_function	0.063454	1	4	46	663	20205	ENSG00000012223,ENSG00000118004,ENSG00000114948,ENSG00000140479
GO:0010001	glial cell differentiation	biological_process	0.063909	1	2	46	181	20205	ENSG00000026025,ENSG00000163517
GO:0009394	2'-deoxyribonucleotide metabolic process	biological_process	0.064007	1	1	46	29	20205	ENSG00000134326
GO:0015036	disulfide oxidoreductase activity	molecular_function	0.064007	1	1	46	29	20205	ENSG00000142669
GO:0032228	regulation of synaptic transmission, GABAergic	biological_process	0.064007	1	1	46	29	20205	ENSG00000118432
GO:0045671	negative regulation of osteoclast differentiation	biological_process	0.064007	1	1	46	29	20205	ENSG00000012223
GO:0051294	establishment of spindle orientation	biological_process	0.064007	1	1	46	29	20205	ENSG00000074054
GO:0060142	regulation of syncytium formation by plasma membrane fusion	biological_process	0.064007	1	1	46	29	20205	ENSG00000101096
GO:0072698	protein localization to microtubule cytoskeleton	biological_process	0.064007	1	1	46	29	20205	ENSG00000101447
GO:1903792	negative regulation of anion transport	biological_process	0.064007	1	1	46	29	20205	ENSG00000118432
GO:0048864	stem cell development	biological_process	0.06515	1	2	46	183	20205	ENSG00000101447,ENSG00000074054
GO:0016482	cytoplasmic transport	biological_process	0.065278	1	6	46	1263	20205	ENSG00000104671,ENSG00000086666,ENSG00000142230,ENSG00000119335,ENSG00000147604,ENSG00000187848
GO:0042162	telomeric DNA binding	molecular_function	0.066102	1	1	46	30	20205	ENSG00000092330
GO:0002385	mucosal immune response	biological_process	0.066141	1	1	46	30	20205	ENSG00000012223
GO:0006221	pyrimidine nucleotide biosynthetic process	biological_process	0.066141	1	1	46	30	20205	ENSG00000134326
GO:0035587	purinergic receptor signaling pathway	biological_process	0.066141	1	1	46	30	20205	ENSG00000187848
GO:0044319	wound healing, spreading of cells	biological_process	0.066141	1	1	46	30	20205	ENSG00000074054
GO:0085029	extracellular matrix assembly	biological_process	0.066141	1	1	46	30	20205	ENSG00000074054
GO:0090505	epiboly involved in wound healing	biological_process	0.066141	1	1	46	30	20205	ENSG00000074054
GO:0071822	protein complex subunit organization	biological_process	0.066282	1	8	46	1921	20205	ENSG00000074054,ENSG00000142669,ENSG00000119335,ENSG00000149792,ENSG00000167900,ENSG00000026025,ENSG00000187848,ENSG00000101057
GO:0008022	protein C-terminus binding	molecular_function	0.066398	1	2	46	185	20205	ENSG00000142230,ENSG00000026025
GO:0044708	single-organism behavior	biological_process	0.066767	1	3	46	411	20205	ENSG00000118432,ENSG00000162105,ENSG00000187848
GO:0030154	cell differentiation	biological_process	0.067034	1	13	46	3715	20205	ENSG00000026025,ENSG00000120049,ENSG00000012223,ENSG00000101096,ENSG00000074054,ENSG00000159674,ENSG00000101447,ENSG00000101057,ENSG00000118432,ENSG00000111321,ENSG00000173262,ENSG00000163517,ENSG00000187848
GO:0042802	identical protein binding	molecular_function	0.067524	1	6	46	1274	20205	ENSG00000147604,ENSG00000187848,ENSG00000167900,ENSG00000111321,ENSG00000276043,ENSG00000026025
GO:0046134	pyrimidine nucleoside biosynthetic process	biological_process	0.068205	1	1	46	31	20205	ENSG00000167900
GO:0015872	dopamine transport	biological_process	0.06827	1	1	46	31	20205	ENSG00000118432
GO:0019692	deoxyribose phosphate metabolic process	biological_process	0.06827	1	1	46	31	20205	ENSG00000134326
GO:0034142	toll-like receptor 4 signaling pathway	biological_process	0.06827	1	1	46	31	20205	ENSG00000012223
GO:0048016	inositol phosphate-mediated signaling	biological_process	0.06827	1	1	46	31	20205	ENSG00000101096
GO:0048265	response to pain	biological_process	0.06827	1	1	46	31	20205	ENSG00000187848
GO:0048741	skeletal muscle fiber development	biological_process	0.06827	1	1	46	31	20205	ENSG00000187848
GO:0090504	epiboly	biological_process	0.06827	1	1	46	31	20205	ENSG00000074054
GO:0042393	histone binding	molecular_function	0.068278	1	2	46	188	20205	ENSG00000119335,ENSG00000276043
GO:1901135	carbohydrate derivative metabolic process	biological_process	0.068982	1	6	46	1281	20205	ENSG00000092330,ENSG00000167900,ENSG00000140479,ENSG00000171302,ENSG00000006756,ENSG00000134326
GO:1903036	positive regulation of response to wounding	biological_process	0.069553	1	2	46	190	20205	ENSG00000196776,ENSG00000118432
GO:0097346	INO80-type complex	cellular_component	0.070089	1	1	46	32	20205	ENSG00000115274
GO:0002720	positive regulation of cytokine production involved in immune response	biological_process	0.070154	1	1	46	32	20205	ENSG00000159674
GO:0048762	mesenchymal cell differentiation	biological_process	0.07019	1	2	46	191	20205	ENSG00000101447,ENSG00000074054
GO:0001773	myeloid dendritic cell activation	biological_process	0.070357	1	1	46	32	20205	ENSG00000111321
GO:0000315	organellar large ribosomal subunit	cellular_component	0.070395	1	1	46	32	20205	ENSG00000149792
GO:0005762	mitochondrial large ribosomal subunit	cellular_component	0.070395	1	1	46	32	20205	ENSG00000149792
GO:0000578	embryonic axis specification	biological_process	0.070395	1	1	46	32	20205	ENSG00000140479
GO:0002251	organ or tissue specific immune response	biological_process	0.070395	1	1	46	32	20205	ENSG00000012223
GO:0007019	microtubule depolymerization	biological_process	0.070395	1	1	46	32	20205	ENSG00000074054
GO:0035254	glutamate receptor binding	molecular_function	0.070395	1	1	46	32	20205	ENSG00000162105
GO:0050850	positive regulation of calcium-mediated signaling	biological_process	0.070395	1	1	46	32	20205	ENSG00000187848
GO:1902808	positive regulation of cell cycle G1/S phase transition	biological_process	0.070395	1	1	46	32	20205	ENSG00000101447
GO:0000775	chromosome, centromeric region	cellular_component	0.072041	1	2	46	194	20205	ENSG00000074054,ENSG00000104671
GO:0007031	peroxisome organization	biological_process	0.072481	1	1	46	33	20205	ENSG00000086666
GO:0000791	euchromatin	cellular_component	0.072514	1	1	46	33	20205	ENSG00000276043
GO:0002675	positive regulation of acute inflammatory response	biological_process	0.072514	1	1	46	33	20205	ENSG00000118432
GO:0008038	neuron recognition	biological_process	0.072514	1	1	46	33	20205	ENSG00000118432
GO:0009262	deoxyribonucleotide metabolic process	biological_process	0.072514	1	1	46	33	20205	ENSG00000134326
GO:0010831	positive regulation of myotube differentiation	biological_process	0.072514	1	1	46	33	20205	ENSG00000101096
GO:0016486	peptide hormone processing	biological_process	0.072514	1	1	46	33	20205	ENSG00000140479
GO:0005925	focal adhesion	cellular_component	0.073033	1	3	46	427	20205	ENSG00000026025,ENSG00000074054,ENSG00000147604
GO:0005924	cell-substrate adherens junction	cellular_component	0.074243	1	3	46	430	20205	ENSG00000147604,ENSG00000074054,ENSG00000026025
GO:0044765	single-organism transport	biological_process	0.074475	1	14	46	4155	20205	ENSG00000187848,ENSG00000196776,ENSG00000173262,ENSG00000160746,ENSG00000140479,ENSG00000142230,ENSG00000118432,ENSG00000074054,ENSG00000012223,ENSG00000120049,ENSG00000159674,ENSG00000147604,ENSG00000104671,ENSG00000086666
GO:0005720	nuclear heterochromatin	cellular_component	0.074629	1	1	46	34	20205	ENSG00000276043
GO:0044380	protein localization to cytoskeleton	biological_process	0.074629	1	1	46	34	20205	ENSG00000101447
GO:0051119	sugar transmembrane transporter activity	molecular_function	0.074629	1	1	46	34	20205	ENSG00000173262
GO:1903053	regulation of extracellular matrix organization	biological_process	0.074629	1	1	46	34	20205	ENSG00000074054
GO:0007067	mitotic nuclear division	biological_process	0.074679	1	3	46	431	20205	ENSG00000101447,ENSG00000074054,ENSG00000101057
GO:0000278	mitotic cell cycle	biological_process	0.074732	1	5	46	996	20205	ENSG00000142230,ENSG00000101057,ENSG00000101447,ENSG00000074054,ENSG00000151465
GO:0006259	DNA metabolic process	biological_process	0.075209	1	5	46	998	20205	ENSG00000119335,ENSG00000115274,ENSG00000092330,ENSG00000276043,ENSG00000167900
GO:0032403	protein complex binding	molecular_function	0.075261	1	5	46	998	20205	ENSG00000101447,ENSG00000074054,ENSG00000276043,ENSG00000026025,ENSG00000114948
GO:0030055	cell-substrate junction	cellular_component	0.075869	1	3	46	434	20205	ENSG00000026025,ENSG00000147604,ENSG00000074054
GO:0016570	histone modification	biological_process	0.075895	1	3	46	434	20205	ENSG00000163517,ENSG00000119335,ENSG00000276043
GO:0005216	ion channel activity	molecular_function	0.075899	1	3	46	434	20205	ENSG00000160746,ENSG00000187848,ENSG00000120049
GO:0014003	oligodendrocyte development	biological_process	0.076733	1	1	46	35	20205	ENSG00000163517
GO:0010470	regulation of gastrulation	biological_process	0.07674	1	1	46	35	20205	ENSG00000074054
GO:0030501	positive regulation of bone mineralization	biological_process	0.07674	1	1	46	35	20205	ENSG00000012223
GO:0040019	positive regulation of embryonic development	biological_process	0.07674	1	1	46	35	20205	ENSG00000074054
GO:0006413	translational initiation	biological_process	0.077866	1	2	46	203	20205	ENSG00000151465,ENSG00000147604
GO:0032844	regulation of homeostatic process	biological_process	0.07795	1	3	46	439	20205	ENSG00000092330,ENSG00000187848,ENSG00000118432
GO:0002573	myeloid leukocyte differentiation	biological_process	0.07863	1	2	46	204	20205	ENSG00000111321,ENSG00000012223
GO:0043094	cellular metabolic compound salvage	biological_process	0.078782	1	1	46	36	20205	ENSG00000167900
GO:0016620	oxidoreductase activity, acting on the aldehyde or oxo group of donors, NAD or NADP as acceptor	molecular_function	0.078846	1	1	46	36	20205	ENSG00000164904
GO:0019894	kinesin binding	molecular_function	0.078846	1	1	46	36	20205	ENSG00000101447
GO:0032781	positive regulation of ATPase activity	biological_process	0.078846	1	1	46	36	20205	ENSG00000276043
GO:0033003	regulation of mast cell activation	biological_process	0.078846	1	1	46	36	20205	ENSG00000118432
GO:0051932	synaptic transmission, GABAergic	biological_process	0.078846	1	1	46	36	20205	ENSG00000118432
GO:1901564	organonitrogen compound metabolic process	biological_process	0.079253	1	9	46	2345	20205	ENSG00000164904,ENSG00000006756,ENSG00000167900,ENSG00000149792,ENSG00000147604,ENSG00000166123,ENSG00000140479,ENSG00000134326,ENSG00000151465
GO:0010559	regulation of glycoprotein biosynthetic process	biological_process	0.080908	1	1	46	37	20205	ENSG00000092330
GO:0086009	membrane repolarization	biological_process	0.080945	1	1	46	37	20205	ENSG00000120049
GO:0010524	positive regulation of calcium ion transport into cytosol	biological_process	0.080947	1	1	46	37	20205	ENSG00000187848
GO:0045777	positive regulation of blood pressure	biological_process	0.080947	1	1	46	37	20205	ENSG00000118432
GO:0050433	regulation of catecholamine secretion	biological_process	0.080947	1	1	46	37	20205	ENSG00000118432
GO:0051293	establishment of spindle localization	biological_process	0.080947	1	1	46	37	20205	ENSG00000074054
GO:0098900	regulation of action potential	biological_process	0.080947	1	1	46	37	20205	ENSG00000118432
GO:0071396	cellular response to lipid	biological_process	0.081251	1	3	46	447	20205	ENSG00000134326,ENSG00000159674,ENSG00000012223
GO:0022838	substrate-specific channel activity	molecular_function	0.081297	1	3	46	447	20205	ENSG00000160746,ENSG00000120049,ENSG00000187848
GO:0005539	glycosaminoglycan binding	molecular_function	0.081305	1	2	46	208	20205	ENSG00000140479,ENSG00000012223
GO:0006996	organelle organization	biological_process	0.081359	1	13	46	3827	20205	ENSG00000026025,ENSG00000276043,ENSG00000086666,ENSG00000149792,ENSG00000119335,ENSG00000101447,ENSG00000115274,ENSG00000142669,ENSG00000074054,ENSG00000142230,ENSG00000101057,ENSG00000163517,ENSG00000092330
GO:0008283	cell proliferation	biological_process	0.082141	1	8	46	2012	20205	ENSG00000111321,ENSG00000196776,ENSG00000092330,ENSG00000151465,ENSG00000276043,ENSG00000101447,ENSG00000012223,ENSG00000101096
GO:0000793	condensed chromosome	cellular_component	0.082572	1	2	46	210	20205	ENSG00000104671,ENSG00000074054
GO:0031057	negative regulation of histone modification	biological_process	0.08302	1	1	46	38	20205	ENSG00000119335
GO:0071377	cellular response to glucagon stimulus	biological_process	0.083041	1	1	46	38	20205	ENSG00000111664
GO:0043687	post-translational protein modification	biological_process	0.083043	1	1	46	38	20205	ENSG00000006756
GO:0098751	bone cell development	biological_process	0.083043	1	1	46	38	20205	ENSG00000012223
GO:0030234	enzyme regulator activity	molecular_function	0.083321	1	5	46	1029	20205	ENSG00000119335,ENSG00000012223,ENSG00000142669,ENSG00000092330,ENSG00000142230
GO:0008017	microtubule binding	molecular_function	0.084673	1	2	46	213	20205	ENSG00000074054,ENSG00000101447
GO:0001917	photoreceptor inner segment	cellular_component	0.085134	1	1	46	39	20205	ENSG00000162105
GO:0030890	positive regulation of B cell proliferation	biological_process	0.085134	1	1	46	39	20205	ENSG00000101096
GO:0070169	positive regulation of biomineral tissue development	biological_process	0.085134	1	1	46	39	20205	ENSG00000012223
GO:0007528	neuromuscular junction development	biological_process	0.087221	1	1	46	40	20205	ENSG00000187848
GO:0030049	muscle filament sliding	biological_process	0.087221	1	1	46	40	20205	ENSG00000026025
GO:0033275	actin-myosin filament sliding	biological_process	0.087221	1	1	46	40	20205	ENSG00000026025
GO:0050432	catecholamine secretion	biological_process	0.087221	1	1	46	40	20205	ENSG00000118432
GO:0006325	chromatin organization	biological_process	0.087982	1	4	46	743	20205	ENSG00000115274,ENSG00000163517,ENSG00000119335,ENSG00000276043
GO:0007611	learning or memory	biological_process	0.088083	1	2	46	218	20205	ENSG00000162105,ENSG00000118432
GO:0001659	temperature homeostasis	biological_process	0.089304	1	1	46	41	20205	ENSG00000118432
GO:0005684	U2-type spliceosomal complex	cellular_component	0.089304	1	1	46	41	20205	ENSG00000115524
GO:0007520	myoblast fusion	biological_process	0.089304	1	1	46	41	20205	ENSG00000101096
GO:0016776	phosphotransferase activity, phosphate group as acceptor	molecular_function	0.089304	1	1	46	41	20205	ENSG00000134326
GO:0016877	ligase activity, forming carbon-sulfur bonds	molecular_function	0.089304	1	1	46	41	20205	ENSG00000142230
GO:0031122	cytoplasmic microtubule organization	biological_process	0.089304	1	1	46	41	20205	ENSG00000074054
GO:1903034	regulation of response to wounding	biological_process	0.089481	1	3	46	466	20205	ENSG00000118432,ENSG00000074054,ENSG00000196776
GO:0005829	cytosol	cellular_component	0.09077	1	12	46	3514	20205	ENSG00000111664,ENSG00000142230,ENSG00000134326,ENSG00000147604,ENSG00000119335,ENSG00000074054,ENSG00000101096,ENSG00000164904,ENSG00000026025,ENSG00000008517,ENSG00000167900,ENSG00000104671
GO:0051972	regulation of telomerase activity	biological_process	0.091343	1	1	46	42	20205	ENSG00000092330
GO:1903018	regulation of glycoprotein metabolic process	biological_process	0.091343	1	1	46	42	20205	ENSG00000092330
GO:0004407	histone deacetylase activity	molecular_function	0.091374	1	1	46	42	20205	ENSG00000163517
GO:0033558	protein deacetylase activity	molecular_function	0.091374	1	1	46	42	20205	ENSG00000163517
GO:0045104	intermediate filament cytoskeleton organization	biological_process	0.091381	1	1	46	42	20205	ENSG00000026025
GO:0051653	spindle localization	biological_process	0.091381	1	1	46	42	20205	ENSG00000074054
GO:0022618	ribonucleoprotein complex assembly	biological_process	0.091468	1	2	46	223	20205	ENSG00000151465,ENSG00000115524
GO:0031349	positive regulation of defense response	biological_process	0.092136	1	3	46	472	20205	ENSG00000196776,ENSG00000012223,ENSG00000118432
GO:0000785	chromatin	cellular_component	0.092964	1	3	46	474	20205	ENSG00000276043,ENSG00000101096,ENSG00000115274
GO:1901137	carbohydrate derivative biosynthetic process	biological_process	0.093083	1	4	46	758	20205	ENSG00000092330,ENSG00000134326,ENSG00000171302,ENSG00000167900
GO:0045912	negative regulation of carbohydrate metabolic process	biological_process	0.093416	1	1	46	43	20205	ENSG00000092330
GO:0045103	intermediate filament-based process	biological_process	0.093454	1	1	46	43	20205	ENSG00000026025
GO:0045776	negative regulation of blood pressure	biological_process	0.093454	1	1	46	43	20205	ENSG00000118432
GO:0001077	transcriptional activator activity, RNA polymerase II core promoter proximal region sequence-specific binding	molecular_function	0.094324	1	2	46	227	20205	ENSG00000101057,ENSG00000101096
GO:0019932	second-messenger-mediated signaling	biological_process	0.095025	1	2	46	228	20205	ENSG00000101096,ENSG00000187848
GO:0050808	synapse organization	biological_process	0.095025	1	2	46	228	20205	ENSG00000187848,ENSG00000162105
GO:0051649	establishment of localization in cell	biological_process	0.095138	1	10	46	2797	20205	ENSG00000142230,ENSG00000118432,ENSG00000140479,ENSG00000187848,ENSG00000086666,ENSG00000104671,ENSG00000119335,ENSG00000101447,ENSG00000147604,ENSG00000074054
GO:0022839	ion gated channel activity	molecular_function	0.095515	1	1	46	44	20205	ENSG00000160746
GO:0042551	neuron maturation	biological_process	0.095521	1	1	46	44	20205	ENSG00000120049
GO:0002832	negative regulation of response to biotic stimulus	biological_process	0.095523	1	1	46	44	20205	ENSG00000012223
GO:0007618	mating	biological_process	0.095523	1	1	46	44	20205	ENSG00000118432
GO:0016574	histone ubiquitination	biological_process	0.095523	1	1	46	44	20205	ENSG00000276043
GO:0015267	channel activity	molecular_function	0.095725	1	3	46	480	20205	ENSG00000160746,ENSG00000187848,ENSG00000120049
GO:0022803	passive transmembrane transporter activity	molecular_function	0.096632	1	3	46	482	20205	ENSG00000120049,ENSG00000187848,ENSG00000160746
GO:0003735	structural constituent of ribosome	molecular_function	0.097084	1	2	46	231	20205	ENSG00000147604,ENSG00000149792
GO:0010631	epithelial cell migration	biological_process	0.097139	1	2	46	231	20205	ENSG00000074054,ENSG00000142669
GO:0032210	regulation of telomere maintenance via telomerase	biological_process	0.097549	1	1	46	45	20205	ENSG00000092330
GO:0015459	potassium channel regulator activity	molecular_function	0.097585	1	1	46	45	20205	ENSG00000120049
GO:0006220	pyrimidine nucleotide metabolic process	biological_process	0.097586	1	1	46	45	20205	ENSG00000134326
GO:0034453	microtubule anchoring	biological_process	0.097586	1	1	46	45	20205	ENSG00000074054
GO:0071826	ribonucleoprotein complex subunit organization	biological_process	0.098487	1	2	46	233	20205	ENSG00000115524,ENSG00000151465
GO:0090132	epithelium migration	biological_process	0.099265	1	2	46	234	20205	ENSG00000074054,ENSG00000142669
GO:0005622	intracellular	cellular_component	0.099455	1	38	46	14806	20205	ENSG00000134326,ENSG00000115524,ENSG00000092330,ENSG00000167900,ENSG00000149792,ENSG00000119335,ENSG00000115274,ENSG00000074054,ENSG00000162105,ENSG00000118432,ENSG00000172469,ENSG00000101057,ENSG00000173262,ENSG00000164904,ENSG00000101447,ENSG00000120049,ENSG00000166123,ENSG00000142230,ENSG00000140691,ENSG00000160746,ENSG00000180902,ENSG00000187848,ENSG00000151465,ENSG00000111664,ENSG00000026025…
GO:0005048	signal sequence binding	molecular_function	0.099644	1	1	46	46	20205	ENSG00000120049
GO:0008328	ionotropic glutamate receptor complex	cellular_component	0.099646	1	1	46	46	20205	ENSG00000162105
GO:0015144	carbohydrate transmembrane transporter activity	molecular_function	0.099646	1	1	46	46	20205	ENSG00000173262
GO:0042220	response to cocaine	biological_process	0.099646	1	1	46	46	20205	ENSG00000118432
GO:0051310	metaphase plate congression	biological_process	0.099646	1	1	46	46	20205	ENSG00000101447
GO:1901476	carbohydrate transporter activity	molecular_function	0.099646	1	1	46	46	20205	ENSG00000173262
GO:1902578	single-organism localization	biological_process	0.10065	1	14	46	4346	20205	ENSG00000118432,ENSG00000142230,ENSG00000140479,ENSG00000160746,ENSG00000173262,ENSG00000196776,ENSG00000187848,ENSG00000086666,ENSG00000104671,ENSG00000159674,ENSG00000147604,ENSG00000012223,ENSG00000120049,ENSG00000074054
GO:0002448	mast cell mediated immunity	biological_process	0.10147	1	1	46	47	20205	ENSG00000159674
GO:1903309	negative regulation of chromatin modification	biological_process	0.10168	1	1	46	47	20205	ENSG00000119335
GO:0031491	nucleosome binding	molecular_function	0.1017	1	1	46	47	20205	ENSG00000276043
GO:0005887	integral component of plasma membrane	cellular_component	0.10176	1	7	46	1761	20205	ENSG00000120049,ENSG00000196776,ENSG00000187848,ENSG00000114948,ENSG00000118432,ENSG00000162105,ENSG00000111321
GO:0042063	gliogenesis	biological_process	0.10284	1	2	46	239	20205	ENSG00000026025,ENSG00000163517
GO:0050776	regulation of immune response	biological_process	0.10316	1	5	46	1099	20205	ENSG00000118432,ENSG00000159674,ENSG00000012223,ENSG00000118004,ENSG00000101096
GO:0090130	tissue migration	biological_process	0.10356	1	2	46	240	20205	ENSG00000074054,ENSG00000142669
GO:1901681	sulfur compound binding	molecular_function	0.10356	1	2	46	240	20205	ENSG00000140479,ENSG00000012223
GO:0032206	positive regulation of telomere maintenance	biological_process	0.10371	1	1	46	48	20205	ENSG00000092330
GO:0031593	polyubiquitin binding	molecular_function	0.10372	1	1	46	48	20205	ENSG00000086666
GO:0004864	protein phosphatase inhibitor activity	molecular_function	0.10373	1	1	46	48	20205	ENSG00000119335
GO:0035065	regulation of histone acetylation	biological_process	0.10373	1	1	46	48	20205	ENSG00000119335
GO:0033762	response to glucagon	biological_process	0.10375	1	1	46	48	20205	ENSG00000111664
GO:0006879	cellular iron ion homeostasis	biological_process	0.10375	1	1	46	48	20205	ENSG00000012223
GO:0010171	body morphogenesis	biological_process	0.10375	1	1	46	48	20205	ENSG00000074054
GO:0016903	oxidoreductase activity, acting on the aldehyde or oxo group of donors	molecular_function	0.10375	1	1	46	48	20205	ENSG00000164904
GO:0005198	structural molecule activity	molecular_function	0.10398	1	4	46	789	20205	ENSG00000147604,ENSG00000026025,ENSG00000162105,ENSG00000149792
GO:0098772	molecular function regulator	molecular_function	0.10503	1	6	46	1434	20205	ENSG00000142230,ENSG00000012223,ENSG00000120049,ENSG00000142669,ENSG00000092330,ENSG00000119335
GO:0021700	developmental maturation	biological_process	0.10572	1	2	46	243	20205	ENSG00000120049,ENSG00000012223
GO:1904356	regulation of telomere maintenance via telomere lengthening	biological_process	0.10576	1	1	46	49	20205	ENSG00000092330
GO:0002762	negative regulation of myeloid leukocyte differentiation	biological_process	0.1058	1	1	46	49	20205	ENSG00000012223
GO:0016667	oxidoreductase activity, acting on a sulfur group of donors	molecular_function	0.1058	1	1	46	49	20205	ENSG00000142669
GO:0030834	regulation of actin filament depolymerization	biological_process	0.1058	1	1	46	49	20205	ENSG00000142669
GO:0035176	social behavior	biological_process	0.1058	1	1	46	49	20205	ENSG00000162105
GO:0045178	basal part of cell	cellular_component	0.1058	1	1	46	49	20205	ENSG00000074054
GO:0051703	intraspecies interaction between organisms	biological_process	0.1058	1	1	46	49	20205	ENSG00000162105
GO:0097110	scaffold protein binding	molecular_function	0.1058	1	1	46	49	20205	ENSG00000026025
GO:0008047	enzyme activator activity	molecular_function	0.10637	1	3	46	503	20205	ENSG00000012223,ENSG00000142669,ENSG00000142230
GO:0065003	macromolecular complex assembly	biological_process	0.10715	1	7	46	1784	20205	ENSG00000101057,ENSG00000167900,ENSG00000187848,ENSG00000119335,ENSG00000074054,ENSG00000115524,ENSG00000151465
GO:0005882	intermediate filament	cellular_component	0.10718	1	2	46	245	20205	ENSG00000026025,ENSG00000162105
GO:0006213	pyrimidine nucleoside metabolic process	biological_process	0.10777	1	1	46	50	20205	ENSG00000167900
GO:0016233	telomere capping	biological_process	0.1078	1	1	46	50	20205	ENSG00000092330
GO:0019212	phosphatase inhibitor activity	molecular_function	0.10781	1	1	46	50	20205	ENSG00000119335
GO:0009948	anterior/posterior axis specification	biological_process	0.10784	1	1	46	50	20205	ENSG00000140479
GO:0031526	brush border membrane	cellular_component	0.10784	1	1	46	50	20205	ENSG00000162105
GO:0051893	regulation of focal adhesion assembly	biological_process	0.10784	1	1	46	50	20205	ENSG00000074054
GO:0060291	long-term synaptic potentiation	biological_process	0.10784	1	1	46	50	20205	ENSG00000162105
GO:0071695	anatomical structure maturation	biological_process	0.10784	1	1	46	50	20205	ENSG00000012223
GO:0090109	regulation of cell-substrate junction assembly	biological_process	0.10784	1	1	46	50	20205	ENSG00000074054
GO:0051641	cellular localization	biological_process	0.10787	1	11	46	3240	20205	ENSG00000119335,ENSG00000147604,ENSG00000101447,ENSG00000074054,ENSG00000086666,ENSG00000104671,ENSG00000187848,ENSG00000092330,ENSG00000118432,ENSG00000142230,ENSG00000140479
GO:0051146	striated muscle cell differentiation	biological_process	0.1079	1	2	46	246	20205	ENSG00000187848,ENSG00000101096
GO:0048869	cellular developmental process	biological_process	0.10795	1	13	46	4004	20205	ENSG00000163517,ENSG00000173262,ENSG00000187848,ENSG00000101057,ENSG00000118432,ENSG00000111321,ENSG00000120049,ENSG00000012223,ENSG00000101096,ENSG00000074054,ENSG00000159674,ENSG00000101447,ENSG00000026025
GO:0022613	ribonucleoprotein complex biogenesis	biological_process	0.10818	1	3	46	507	20205	ENSG00000151465,ENSG00000115524,ENSG00000147604
GO:0060485	mesenchyme development	biological_process	0.10863	1	2	46	247	20205	ENSG00000101447,ENSG00000074054
GO:0005840	ribosome	cellular_component	0.1093	1	2	46	248	20205	ENSG00000149792,ENSG00000147604
GO:0034502	protein localization to chromosome	biological_process	0.10984	1	1	46	51	20205	ENSG00000092330
GO:0000768	syncytium formation by plasma membrane fusion	biological_process	0.10987	1	1	46	51	20205	ENSG00000101096
GO:0002437	inflammatory response to antigenic stimulus	biological_process	0.10987	1	1	46	51	20205	ENSG00000118432
GO:0050999	regulation of nitric-oxide synthase activity	biological_process	0.10987	1	1	46	51	20205	ENSG00000118432
GO:0043234	protein complex	cellular_component	0.11105	1	15	46	4807	20205	ENSG00000074054,ENSG00000115274,ENSG00000118004,ENSG00000120049,ENSG00000101096,ENSG00000012223,ENSG00000115827,ENSG00000119335,ENSG00000104671,ENSG00000026025,ENSG00000187848,ENSG00000163517,ENSG00000101057,ENSG00000142230,ENSG00000162105
GO:2001238	positive regulation of extrinsic apoptotic signaling pathway	biological_process	0.11187	1	1	46	52	20205	ENSG00000111321
GO:2000756	regulation of peptidyl-lysine acetylation	biological_process	0.11188	1	1	46	52	20205	ENSG00000119335
GO:0009066	aspartate family amino acid metabolic process	biological_process	0.1119	1	1	46	52	20205	ENSG00000164904
GO:0031110	regulation of microtubule polymerization or depolymerization	biological_process	0.1119	1	1	46	52	20205	ENSG00000074054
GO:1903391	regulation of adherens junction organization	biological_process	0.1119	1	1	46	52	20205	ENSG00000074054
GO:0006928	movement of cell or subcellular component	biological_process	0.11248	1	7	46	1806	20205	ENSG00000026025,ENSG00000159674,ENSG00000101447,ENSG00000196776,ENSG00000074054,ENSG00000142669,ENSG00000101096
GO:0043228	non-membrane-bounded organelle	cellular_component	0.11257	1	13	46	4032	20205	ENSG00000162105,ENSG00000101057,ENSG00000092330,ENSG00000276043,ENSG00000026025,ENSG00000149792,ENSG00000104671,ENSG00000147604,ENSG00000101447,ENSG00000074054,ENSG00000115274,ENSG00000115827,ENSG00000101096
GO:0043232	intracellular non-membrane-bounded organelle	cellular_component	0.11257	1	13	46	4032	20205	ENSG00000162105,ENSG00000101057,ENSG00000092330,ENSG00000026025,ENSG00000276043,ENSG00000104671,ENSG00000149792,ENSG00000147604,ENSG00000101447,ENSG00000101096,ENSG00000115274,ENSG00000115827,ENSG00000074054
GO:0008156	negative regulation of DNA replication	biological_process	0.11389	1	1	46	53	20205	ENSG00000092330
GO:0002011	morphogenesis of an epithelial sheet	biological_process	0.11393	1	1	46	53	20205	ENSG00000074054
GO:0010043	response to zinc ion	biological_process	0.11393	1	1	46	53	20205	ENSG00000180902
GO:0035064	methylated histone binding	molecular_function	0.11393	1	1	46	53	20205	ENSG00000276043
GO:0046785	microtubule polymerization	biological_process	0.11393	1	1	46	53	20205	ENSG00000074054
GO:0050848	regulation of calcium-mediated signaling	biological_process	0.11393	1	1	46	53	20205	ENSG00000187848
GO:0051865	protein autoubiquitination	biological_process	0.11393	1	1	46	53	20205	ENSG00000276043
GO:0051937	catecholamine transport	biological_process	0.11393	1	1	46	53	20205	ENSG00000118432
GO:0042742	defense response to bacterium	biological_process	0.11443	1	2	46	255	20205	ENSG00000012223,ENSG00000159674
GO:0006909	phagocytosis	biological_process	0.11517	1	2	46	256	20205	ENSG00000196776,ENSG00000159674
GO:0007004	telomere maintenance via telomerase	biological_process	0.11592	1	1	46	54	20205	ENSG00000092330
GO:0005876	spindle microtubule	cellular_component	0.11595	1	1	46	54	20205	ENSG00000074054
GO:0006949	syncytium formation	biological_process	0.11595	1	1	46	54	20205	ENSG00000101096
GO:0030042	actin filament depolymerization	biological_process	0.11595	1	1	46	54	20205	ENSG00000142669
GO:0002694	regulation of leukocyte activation	biological_process	0.11599	1	3	46	523	20205	ENSG00000118432,ENSG00000196776,ENSG00000101096
GO:0050890	cognition	biological_process	0.11599	1	2	46	257	20205	ENSG00000118432,ENSG00000162105
GO:0044085	cellular component biogenesis	biological_process	0.11615	1	10	46	2909	20205	ENSG00000162105,ENSG00000101057,ENSG00000187848,ENSG00000115524,ENSG00000151465,ENSG00000092330,ENSG00000167900,ENSG00000147604,ENSG00000119335,ENSG00000074054
GO:0045321	leukocyte activation	biological_process	0.11623	1	4	46	822	20205	ENSG00000118432,ENSG00000111321,ENSG00000196776,ENSG00000101096
GO:0005575	cellular_component	cellular_component	0.1172	1	46	46	19286	20205	ENSG00000140479,ENSG00000164659,ENSG00000113621,ENSG00000163517,ENSG00000196776,ENSG00000104671,ENSG00000006756,ENSG00000276043,ENSG00000118004,ENSG00000115827,ENSG00000012223,ENSG00000142669,ENSG00000101096,ENSG00000159674,ENSG00000160746,ENSG00000140691,ENSG00000111321,ENSG00000142230,ENSG00000166123,ENSG00000186106,ENSG00000114948,ENSG00000151465,ENSG00000111664,ENSG00000187848,ENSG00000180902…
GO:0031226	intrinsic component of plasma membrane	cellular_component	0.11722	1	7	46	1825	20205	ENSG00000162105,ENSG00000114948,ENSG00000118432,ENSG00000111321,ENSG00000120049,ENSG00000196776,ENSG00000187848
GO:0030529	ribonucleoprotein complex	cellular_component	0.11735	1	4	46	825	20205	ENSG00000149792,ENSG00000147604,ENSG00000101096,ENSG00000115524
GO:0044424	intracellular part	cellular_component	0.11793	1	37	46	14456	20205	ENSG00000026025,ENSG00000086666,ENSG00000171302,ENSG00000008517,ENSG00000147604,ENSG00000166123,ENSG00000142230,ENSG00000140691,ENSG00000180902,ENSG00000187848,ENSG00000111664,ENSG00000151465,ENSG00000276043,ENSG00000104671,ENSG00000006756,ENSG00000142669,ENSG00000012223,ENSG00000101096,ENSG00000115827,ENSG00000140479,ENSG00000163517,ENSG00000167900,ENSG00000149792,ENSG00000119335,ENSG00000115274…
GO:0006953	acute-phase response	biological_process	0.11797	1	1	46	55	20205	ENSG00000118432
GO:0010830	regulation of myotube differentiation	biological_process	0.11797	1	1	46	55	20205	ENSG00000101096
GO:0030888	regulation of B cell proliferation	biological_process	0.11797	1	1	46	55	20205	ENSG00000101096
GO:0045576	mast cell activation	biological_process	0.11797	1	1	46	55	20205	ENSG00000118432
GO:0048747	muscle fiber development	biological_process	0.11797	1	1	46	55	20205	ENSG00000187848
GO:0019725	cellular homeostasis	biological_process	0.11815	1	4	46	827	20205	ENSG00000187848,ENSG00000113621,ENSG00000142669,ENSG00000012223
GO:0019213	deacetylase activity	molecular_function	0.11998	1	1	46	56	20205	ENSG00000163517
GO:0044710	single-organism metabolic process	biological_process	0.11998	1	17	46	5667	20205	ENSG00000164904,ENSG00000276043,ENSG00000006756,ENSG00000101447,ENSG00000142669,ENSG00000118004,ENSG00000118432,ENSG00000163517,ENSG00000149792,ENSG00000167900,ENSG00000119335,ENSG00000115274,ENSG00000111321,ENSG00000166123,ENSG00000134326,ENSG00000180902,ENSG00000092330
GO:0030170	pyridoxal phosphate binding	molecular_function	0.11999	1	1	46	56	20205	ENSG00000166123
GO:0035094	response to nicotine	biological_process	0.11999	1	1	46	56	20205	ENSG00000118432
GO:0043535	regulation of blood vessel endothelial cell migration	biological_process	0.11999	1	1	46	56	20205	ENSG00000142669
GO:0006278	RNA-dependent DNA replication	biological_process	0.12196	1	1	46	57	20205	ENSG00000092330
GO:0005231	excitatory extracellular ligand-gated ion channel activity	molecular_function	0.122	1	1	46	57	20205	ENSG00000187848
GO:0045071	negative regulation of viral genome replication	biological_process	0.122	1	1	46	57	20205	ENSG00000012223
GO:0051260	protein homooligomerization	biological_process	0.1227	1	2	46	266	20205	ENSG00000167900,ENSG00000187848
GO:0048037	cofactor binding	molecular_function	0.12273	1	2	46	266	20205	ENSG00000180902,ENSG00000166123
GO:0006518	peptide metabolic process	biological_process	0.1235	1	4	46	841	20205	ENSG00000140479,ENSG00000149792,ENSG00000147604,ENSG00000151465
GO:1901379	regulation of potassium ion transmembrane transport	biological_process	0.124	1	1	46	58	20205	ENSG00000120049
GO:0005637	nuclear inner membrane	cellular_component	0.124	1	1	46	58	20205	ENSG00000187848
GO:0042398	cellular modified amino acid biosynthetic process	biological_process	0.124	1	1	46	58	20205	ENSG00000164904
GO:0050853	B cell receptor signaling pathway	biological_process	0.124	1	1	46	58	20205	ENSG00000101096
GO:0050994	regulation of lipid catabolic process	biological_process	0.124	1	1	46	58	20205	ENSG00000118432
GO:0060135	maternal process involved in female pregnancy	biological_process	0.124	1	1	46	58	20205	ENSG00000118432
GO:0048583	regulation of response to stimulus	biological_process	0.12425	1	13	46	4099	20205	ENSG00000171302,ENSG00000086666,ENSG00000118004,ENSG00000101096,ENSG00000012223,ENSG00000074054,ENSG00000101447,ENSG00000159674,ENSG00000140479,ENSG00000118432,ENSG00000111321,ENSG00000196776,ENSG00000187848
GO:1901605	alpha-amino acid metabolic process	biological_process	0.12499	1	2	46	269	20205	ENSG00000166123,ENSG00000164904
GO:0010628	positive regulation of gene expression	biological_process	0.12538	1	7	46	1857	20205	ENSG00000012223,ENSG00000151465,ENSG00000101096,ENSG00000115524,ENSG00000101057,ENSG00000026025,ENSG00000276043
GO:0097028	dendritic cell differentiation	biological_process	0.12596	1	1	46	59	20205	ENSG00000111321
GO:1901983	regulation of protein acetylation	biological_process	0.12598	1	1	46	59	20205	ENSG00000119335
GO:0006513	protein monoubiquitination	biological_process	0.126	1	1	46	59	20205	ENSG00000276043
GO:0034121	regulation of toll-like receptor signaling pathway	biological_process	0.126	1	1	46	59	20205	ENSG00000012223
GO:1901880	negative regulation of protein depolymerization	biological_process	0.126	1	1	46	59	20205	ENSG00000074054
GO:1903556	negative regulation of tumor necrosis factor superfamily cytokine production	biological_process	0.126	1	1	46	59	20205	ENSG00000012223
GO:0031012	extracellular matrix	cellular_component	0.1279	1	3	46	547	20205	ENSG00000026025,ENSG00000140479,ENSG00000159674
GO:0005881	cytoplasmic microtubule	cellular_component	0.128	1	1	46	60	20205	ENSG00000074054
GO:0009880	embryonic pattern specification	biological_process	0.128	1	1	46	60	20205	ENSG00000140479
GO:0045669	positive regulation of osteoblast differentiation	biological_process	0.128	1	1	46	60	20205	ENSG00000012223
GO:1903651	positive regulation of cytoplasmic transport	biological_process	0.12955	1	2	46	275	20205	ENSG00000187848,ENSG00000142230
GO:0022625	cytosolic large ribosomal subunit	cellular_component	0.12983	1	1	46	61	20205	ENSG00000147604
GO:0051289	protein homotetramerization	biological_process	0.12993	1	1	46	61	20205	ENSG00000167900
GO:0030166	proteoglycan biosynthetic process	biological_process	0.12999	1	1	46	61	20205	ENSG00000171302
GO:0046164	alcohol catabolic process	biological_process	0.12999	1	1	46	61	20205	ENSG00000164904
GO:0050766	positive regulation of phagocytosis	biological_process	0.12999	1	1	46	61	20205	ENSG00000196776
GO:0060395	SMAD protein signal transduction	biological_process	0.12999	1	1	46	61	20205	ENSG00000026025
GO:0061045	negative regulation of wound healing	biological_process	0.12999	1	1	46	61	20205	ENSG00000074054
GO:0005657	replication fork	cellular_component	0.13197	1	1	46	62	20205	ENSG00000276043
GO:0051155	positive regulation of striated muscle cell differentiation	biological_process	0.13197	1	1	46	62	20205	ENSG00000101096
GO:0051851	modification by host of symbiont morphology or physiology	biological_process	0.13197	1	1	46	62	20205	ENSG00000012223
GO:0060968	regulation of gene silencing	biological_process	0.13197	1	1	46	62	20205	ENSG00000276043
GO:0061515	myeloid cell development	biological_process	0.13197	1	1	46	62	20205	ENSG00000012223
GO:0022607	cellular component assembly	biological_process	0.13245	1	9	46	2613	20205	ENSG00000187848,ENSG00000151465,ENSG00000115524,ENSG00000092330,ENSG00000162105,ENSG00000101057,ENSG00000119335,ENSG00000074054,ENSG00000167900
GO:0044877	macromolecular complex binding	molecular_function	0.13256	1	6	46	1532	20205	ENSG00000074054,ENSG00000101096,ENSG00000101447,ENSG00000276043,ENSG00000026025,ENSG00000114948
GO:0016569	covalent chromatin modification	biological_process	0.13306	1	3	46	557	20205	ENSG00000276043,ENSG00000163517,ENSG00000119335
GO:0050865	regulation of cell activation	biological_process	0.13307	1	3	46	557	20205	ENSG00000101096,ENSG00000196776,ENSG00000118432
GO:0032760	positive regulation of tumor necrosis factor production	biological_process	0.13373	1	1	46	63	20205	ENSG00000159674
GO:0010833	telomere maintenance via telomere lengthening	biological_process	0.13392	1	1	46	63	20205	ENSG00000092330
GO:0000118	histone deacetylase complex	cellular_component	0.13395	1	1	46	63	20205	ENSG00000163517
GO:0003725	double-stranded RNA binding	molecular_function	0.13396	1	1	46	63	20205	ENSG00000026025
GO:0043086	negative regulation of catalytic activity	biological_process	0.13552	1	4	46	871	20205	ENSG00000092330,ENSG00000012223,ENSG00000119335,ENSG00000118432
GO:0060284	regulation of cell development	biological_process	0.13553	1	4	46	871	20205	ENSG00000012223,ENSG00000074054,ENSG00000026025,ENSG00000118432
GO:0050804	modulation of synaptic transmission	biological_process	0.1357	1	2	46	283	20205	ENSG00000118432,ENSG00000162105
GO:0042273	ribosomal large subunit biogenesis	biological_process	0.13578	1	1	46	64	20205	ENSG00000147604
GO:0000245	spliceosomal complex assembly	biological_process	0.13593	1	1	46	64	20205	ENSG00000115524
GO:0048708	astrocyte differentiation	biological_process	0.13593	1	1	46	64	20205	ENSG00000026025
GO:0051303	establishment of chromosome localization	biological_process	0.13593	1	1	46	64	20205	ENSG00000101447
GO:0051702	interaction with symbiont	biological_process	0.13593	1	1	46	64	20205	ENSG00000012223
GO:0072686	mitotic spindle	cellular_component	0.13593	1	1	46	64	20205	ENSG00000101447
GO:0002718	regulation of cytokine production involved in immune response	biological_process	0.13768	1	1	46	65	20205	ENSG00000159674
GO:1903557	positive regulation of tumor necrosis factor superfamily cytokine production	biological_process	0.13768	1	1	46	65	20205	ENSG00000159674
GO:0000280	nuclear division	biological_process	0.13774	1	3	46	566	20205	ENSG00000101057,ENSG00000101447,ENSG00000074054
GO:0050000	chromosome localization	biological_process	0.13791	1	1	46	65	20205	ENSG00000101447
GO:0051952	regulation of amine transport	biological_process	0.13791	1	1	46	65	20205	ENSG00000118432
GO:1901989	positive regulation of cell cycle phase transition	biological_process	0.13791	1	1	46	65	20205	ENSG00000101447
GO:0015631	tubulin binding	molecular_function	0.13802	1	2	46	286	20205	ENSG00000101447,ENSG00000074054
GO:0016324	apical plasma membrane	cellular_component	0.13802	1	2	46	286	20205	ENSG00000187848,ENSG00000162105
GO:0007275	multicellular organismal development	biological_process	0.13827	1	15	46	4970	20205	ENSG00000111321,ENSG00000118432,ENSG00000162105,ENSG00000114948,ENSG00000140479,ENSG00000187848,ENSG00000163517,ENSG00000173262,ENSG00000026025,ENSG00000101447,ENSG00000159674,ENSG00000074054,ENSG00000012223,ENSG00000118004,ENSG00000120049
GO:0008284	positive regulation of cell proliferation	biological_process	0.13877	1	4	46	879	20205	ENSG00000196776,ENSG00000012223,ENSG00000101096,ENSG00000151465
GO:0034702	ion channel complex	cellular_component	0.13879	1	2	46	287	20205	ENSG00000120049,ENSG00000162105
GO:0031663	lipopolysaccharide-mediated signaling pathway	biological_process	0.13988	1	1	46	66	20205	ENSG00000012223
GO:0032947	protein complex scaffold	molecular_function	0.13988	1	1	46	66	20205	ENSG00000162105
GO:0050805	negative regulation of synaptic transmission	biological_process	0.13988	1	1	46	66	20205	ENSG00000162105
GO:0016787	hydrolase activity	molecular_function	0.14039	1	9	46	2647	20205	ENSG00000140479,ENSG00000114948,ENSG00000172469,ENSG00000111664,ENSG00000163517,ENSG00000006756,ENSG00000171302,ENSG00000118004,ENSG00000012223
GO:0031981	nuclear lumen	cellular_component	0.14039	1	12	46	3794	20205	ENSG00000142230,ENSG00000134326,ENSG00000101057,ENSG00000163517,ENSG00000092330,ENSG00000115524,ENSG00000276043,ENSG00000119335,ENSG00000147604,ENSG00000115274,ENSG00000101096,ENSG00000115827
GO:0006955	immune response	biological_process	0.14065	1	7	46	1914	20205	ENSG00000159674,ENSG00000012223,ENSG00000118004,ENSG00000101096,ENSG00000118432,ENSG00000111321,ENSG00000008517
GO:0032956	regulation of actin cytoskeleton organization	biological_process	0.14113	1	2	46	290	20205	ENSG00000074054,ENSG00000142669
GO:0048863	stem cell differentiation	biological_process	0.14113	1	2	46	290	20205	ENSG00000074054,ENSG00000101447
GO:0048522	positive regulation of cellular process	biological_process	0.14151	1	15	46	4988	20205	ENSG00000142230,ENSG00000111321,ENSG00000162105,ENSG00000118432,ENSG00000101057,ENSG00000187848,ENSG00000196776,ENSG00000092330,ENSG00000151465,ENSG00000276043,ENSG00000171302,ENSG00000101447,ENSG00000074054,ENSG00000101096,ENSG00000012223
GO:0032204	regulation of telomere maintenance	biological_process	0.14181	1	1	46	67	20205	ENSG00000092330
GO:0048029	monosaccharide binding	molecular_function	0.14184	1	1	46	67	20205	ENSG00000118004
GO:0001895	retina homeostasis	biological_process	0.14184	1	1	46	67	20205	ENSG00000012223
GO:0002088	lens development in camera-type eye	biological_process	0.14184	1	1	46	67	20205	ENSG00000026025
GO:0044428	nuclear part	cellular_component	0.14235	1	13	46	4196	20205	ENSG00000147604,ENSG00000119335,ENSG00000101096,ENSG00000115274,ENSG00000115827,ENSG00000276043,ENSG00000163517,ENSG00000187848,ENSG00000115524,ENSG00000092330,ENSG00000142230,ENSG00000101057,ENSG00000134326
GO:0001578	microtubule bundle formation	biological_process	0.1438	1	1	46	68	20205	ENSG00000074054
GO:0015844	monoamine transport	biological_process	0.1438	1	1	46	68	20205	ENSG00000118432
GO:0030295	protein kinase activator activity	molecular_function	0.1438	1	1	46	68	20205	ENSG00000012223
GO:0032768	regulation of monooxygenase activity	biological_process	0.1438	1	1	46	68	20205	ENSG00000118432
GO:0043242	negative regulation of protein complex disassembly	biological_process	0.1438	1	1	46	68	20205	ENSG00000074054
GO:0051492	regulation of stress fiber assembly	biological_process	0.1438	1	1	46	68	20205	ENSG00000074054
GO:0045111	intermediate filament cytoskeleton	cellular_component	0.14503	1	2	46	295	20205	ENSG00000026025,ENSG00000162105
GO:0031988	membrane-bounded vesicle	cellular_component	0.14568	1	12	46	3820	20205	ENSG00000111664,ENSG00000196776,ENSG00000163517,ENSG00000142669,ENSG00000012223,ENSG00000074054,ENSG00000159674,ENSG00000147604,ENSG00000006756,ENSG00000171302,ENSG00000026025,ENSG00000164904
GO:0006635	fatty acid beta-oxidation	biological_process	0.14576	1	1	46	69	20205	ENSG00000118432
GO:0042127	regulation of cell proliferation	biological_process	0.14718	1	6	46	1580	20205	ENSG00000196776,ENSG00000012223,ENSG00000092330,ENSG00000151465,ENSG00000101096,ENSG00000111321
GO:0071260	cellular response to mechanical stimulus	biological_process	0.14767	1	1	46	70	20205	ENSG00000111321
GO:0032006	regulation of TOR signaling	biological_process	0.14771	1	1	46	70	20205	ENSG00000101447
GO:0045670	regulation of osteoclast differentiation	biological_process	0.14771	1	1	46	70	20205	ENSG00000012223
GO:0005819	spindle	cellular_component	0.14896	1	2	46	300	20205	ENSG00000101447,ENSG00000074054
GO:0032755	positive regulation of interleukin-6 production	biological_process	0.14944	1	1	46	71	20205	ENSG00000159674
GO:0007045	cell-substrate adherens junction assembly	biological_process	0.14966	1	1	46	71	20205	ENSG00000074054
GO:0010717	regulation of epithelial to mesenchymal transition	biological_process	0.14966	1	1	46	71	20205	ENSG00000074054
GO:0048041	focal adhesion assembly	biological_process	0.14966	1	1	46	71	20205	ENSG00000074054
GO:0043269	regulation of ion transport	biological_process	0.15099	1	3	46	591	20205	ENSG00000118432,ENSG00000120049,ENSG00000187848
GO:0032102	negative regulation of response to external stimulus	biological_process	0.15133	1	2	46	303	20205	ENSG00000074054,ENSG00000012223
GO:0000792	heterochromatin	cellular_component	0.1516	1	1	46	72	20205	ENSG00000276043
GO:0005230	extracellular ligand-gated ion channel activity	molecular_function	0.1516	1	1	46	72	20205	ENSG00000187848
GO:0033555	multicellular organismal response to stress	biological_process	0.1516	1	1	46	72	20205	ENSG00000187848
GO:0010038	response to metal ion	biological_process	0.15212	1	2	46	304	20205	ENSG00000180902,ENSG00000120049
GO:0044767	single-organism developmental process	biological_process	0.15325	1	17	46	5866	20205	ENSG00000187848,ENSG00000111321,ENSG00000114948,ENSG00000074054,ENSG00000026025,ENSG00000163517,ENSG00000173262,ENSG00000101057,ENSG00000140479,ENSG00000162105,ENSG00000118432,ENSG00000118004,ENSG00000012223,ENSG00000101096,ENSG00000120049,ENSG00000159674,ENSG00000101447
GO:2000278	regulation of DNA biosynthetic process	biological_process	0.1535	1	1	46	73	20205	ENSG00000092330
GO:0043666	regulation of phosphoprotein phosphatase activity	biological_process	0.15352	1	1	46	73	20205	ENSG00000119335
GO:0032580	Golgi cisterna membrane	cellular_component	0.15354	1	1	46	73	20205	ENSG00000171302
GO:0001750	photoreceptor outer segment	cellular_component	0.15354	1	1	46	73	20205	ENSG00000162105
GO:0015837	amine transport	biological_process	0.15354	1	1	46	73	20205	ENSG00000118432
GO:0030500	regulation of bone mineralization	biological_process	0.15354	1	1	46	73	20205	ENSG00000012223
GO:0055072	iron ion homeostasis	biological_process	0.15354	1	1	46	73	20205	ENSG00000012223
GO:0016477	cell migration	biological_process	0.1537	1	5	46	1251	20205	ENSG00000074054,ENSG00000142669,ENSG00000101096,ENSG00000101447,ENSG00000196776
GO:0002702	positive regulation of production of molecular mediator of immune response	biological_process	0.15525	1	1	46	74	20205	ENSG00000159674
GO:0043266	regulation of potassium ion transport	biological_process	0.15547	1	1	46	74	20205	ENSG00000120049
GO:0009142	nucleoside triphosphate biosynthetic process	biological_process	0.15547	1	1	46	74	20205	ENSG00000134326
GO:0010522	regulation of calcium ion transport into cytosol	biological_process	0.15547	1	1	46	74	20205	ENSG00000187848
GO:0002253	activation of immune response	biological_process	0.15586	1	3	46	600	20205	ENSG00000101096,ENSG00000118004,ENSG00000012223
GO:1901701	cellular response to oxygen-containing compound	biological_process	0.15645	1	4	46	921	20205	ENSG00000134326,ENSG00000012223,ENSG00000111664,ENSG00000159674
GO:0071356	cellular response to tumor necrosis factor	biological_process	0.15686	1	2	46	310	20205	ENSG00000111321,ENSG00000086666
GO:0019209	kinase activator activity	molecular_function	0.1574	1	1	46	75	20205	ENSG00000012223
GO:0048285	organelle fission	biological_process	0.1575	1	3	46	603	20205	ENSG00000101057,ENSG00000074054,ENSG00000101447
GO:0010721	negative regulation of cell development	biological_process	0.15769	1	2	46	311	20205	ENSG00000026025,ENSG00000012223
GO:1902533	positive regulation of intracellular signal transduction	biological_process	0.15779	1	4	46	924	20205	ENSG00000171302,ENSG00000111321,ENSG00000012223,ENSG00000187848
GO:0097367	carbohydrate derivative binding	molecular_function	0.1586	1	8	46	2346	20205	ENSG00000159674,ENSG00000074054,ENSG00000012223,ENSG00000026025,ENSG00000167900,ENSG00000187848,ENSG00000134326,ENSG00000140479
GO:0097525	spliceosomal snRNP complex	cellular_component	0.15933	1	1	46	76	20205	ENSG00000115524
GO:1901616	organic hydroxy compound catabolic process	biological_process	0.15933	1	1	46	76	20205	ENSG00000164904
GO:0010638	positive regulation of organelle organization	biological_process	0.15968	1	3	46	607	20205	ENSG00000074054,ENSG00000092330,ENSG00000142230
GO:0019217	regulation of fatty acid metabolic process	biological_process	0.16125	1	1	46	77	20205	ENSG00000118432
GO:0050660	flavin adenine dinucleotide binding	molecular_function	0.16125	1	1	46	77	20205	ENSG00000180902
GO:0007178	transmembrane receptor protein serine/threonine kinase signaling pathway	biological_process	0.16329	1	2	46	318	20205	ENSG00000140479,ENSG00000026025
GO:0042592	homeostatic process	biological_process	0.16426	1	6	46	1633	20205	ENSG00000187848,ENSG00000012223,ENSG00000142669,ENSG00000092330,ENSG00000113621,ENSG00000118432
GO:1902495	transmembrane transporter complex	cellular_component	0.1649	1	2	46	320	20205	ENSG00000162105,ENSG00000120049
GO:0048709	oligodendrocyte differentiation	biological_process	0.16507	1	1	46	79	20205	ENSG00000163517
GO:0006687	glycosphingolipid metabolic process	biological_process	0.16508	1	1	46	79	20205	ENSG00000006756
GO:0001228	transcriptional activator activity, RNA polymerase II transcription regulatory region sequence-specific binding	molecular_function	0.1657	1	2	46	321	20205	ENSG00000101057,ENSG00000101096
GO:0044271	cellular nitrogen compound biosynthetic process	biological_process	0.16633	1	15	46	5119	20205	ENSG00000149792,ENSG00000167900,ENSG00000276043,ENSG00000164904,ENSG00000115274,ENSG00000012223,ENSG00000101096,ENSG00000119335,ENSG00000147604,ENSG00000101057,ENSG00000134326,ENSG00000140479,ENSG00000092330,ENSG00000151465,ENSG00000163517
GO:0009165	nucleotide biosynthetic process	biological_process	0.16649	1	2	46	322	20205	ENSG00000167900,ENSG00000134326
GO:0002367	cytokine production involved in immune response	biological_process	0.16677	1	1	46	80	20205	ENSG00000159674
GO:0002444	myeloid leukocyte mediated immunity	biological_process	0.16677	1	1	46	80	20205	ENSG00000159674
GO:0016575	histone deacetylation	biological_process	0.16698	1	1	46	80	20205	ENSG00000163517
GO:0000313	organellar ribosome	cellular_component	0.16699	1	1	46	80	20205	ENSG00000149792
GO:0005761	mitochondrial ribosome	cellular_component	0.16699	1	1	46	80	20205	ENSG00000149792
GO:0006903	vesicle targeting	biological_process	0.16699	1	1	46	80	20205	ENSG00000074054
GO:0043149	stress fiber assembly	biological_process	0.16699	1	1	46	80	20205	ENSG00000074054
GO:0043534	blood vessel endothelial cell migration	biological_process	0.16699	1	1	46	80	20205	ENSG00000142669
GO:0045833	negative regulation of lipid metabolic process	biological_process	0.16699	1	1	46	80	20205	ENSG00000118432
GO:0010959	regulation of metal ion transport	biological_process	0.16732	1	2	46	323	20205	ENSG00000120049,ENSG00000187848
GO:0007059	chromosome segregation	biological_process	0.16732	1	2	46	323	20205	ENSG00000074054,ENSG00000101447
GO:0043005	neuron projection	cellular_component	0.16743	1	4	46	946	20205	ENSG00000026025,ENSG00000118432,ENSG00000162105,ENSG00000111664
GO:0030510	regulation of BMP signaling pathway	biological_process	0.16889	1	1	46	81	20205	ENSG00000140479
GO:0032231	regulation of actin filament bundle assembly	biological_process	0.16889	1	1	46	81	20205	ENSG00000074054
GO:0034333	adherens junction assembly	biological_process	0.16889	1	1	46	81	20205	ENSG00000074054
GO:0070167	regulation of biomineral tissue development	biological_process	0.16889	1	1	46	81	20205	ENSG00000012223
GO:1901293	nucleoside phosphate biosynthetic process	biological_process	0.16891	1	2	46	325	20205	ENSG00000167900,ENSG00000134326
GO:1990351	transporter complex	cellular_component	0.16974	1	2	46	326	20205	ENSG00000120049,ENSG00000162105
GO:0031929	TOR signaling	biological_process	0.17079	1	1	46	82	20205	ENSG00000101447
GO:0050871	positive regulation of B cell activation	biological_process	0.17079	1	1	46	82	20205	ENSG00000101096
GO:0050909	sensory perception of taste	biological_process	0.17079	1	1	46	82	20205	ENSG00000187848
GO:0051705	multi-organism behavior	biological_process	0.17079	1	1	46	82	20205	ENSG00000162105
GO:1901888	regulation of cell junction assembly	biological_process	0.17079	1	1	46	82	20205	ENSG00000074054
GO:0000982	transcription factor activity, RNA polymerase II core promoter proximal region sequence-specific binding	molecular_function	0.17136	1	2	46	328	20205	ENSG00000101057,ENSG00000101096
GO:0032502	developmental process	biological_process	0.17206	1	17	46	5967	20205	ENSG00000120049,ENSG00000012223,ENSG00000118004,ENSG00000101096,ENSG00000159674,ENSG00000101447,ENSG00000173262,ENSG00000163517,ENSG00000101057,ENSG00000140479,ENSG00000118432,ENSG00000162105,ENSG00000074054,ENSG00000026025,ENSG00000187848,ENSG00000111321,ENSG00000114948
GO:0001667	ameboidal-type cell migration	biological_process	0.17217	1	2	46	329	20205	ENSG00000142669,ENSG00000074054
GO:0032103	positive regulation of response to external stimulus	biological_process	0.17217	1	2	46	329	20205	ENSG00000118432,ENSG00000196776
GO:0030532	small nuclear ribonucleoprotein complex	cellular_component	0.17269	1	1	46	83	20205	ENSG00000115524
GO:0030863	cortical cytoskeleton	cellular_component	0.17269	1	1	46	83	20205	ENSG00000074054
GO:0031109	microtubule polymerization or depolymerization	biological_process	0.17269	1	1	46	83	20205	ENSG00000074054
GO:0045778	positive regulation of ossification	biological_process	0.17269	1	1	46	83	20205	ENSG00000012223
GO:0045921	positive regulation of exocytosis	biological_process	0.17269	1	1	46	83	20205	ENSG00000074054
GO:0060170	ciliary membrane	cellular_component	0.17269	1	1	46	83	20205	ENSG00000162105
GO:0034612	response to tumor necrosis factor	biological_process	0.17295	1	2	46	330	20205	ENSG00000111321,ENSG00000086666
GO:0098655	cation transmembrane transport	biological_process	0.17301	1	3	46	631	20205	ENSG00000160746,ENSG00000187848,ENSG00000120049
GO:0031982	vesicle	cellular_component	0.17305	1	12	46	3947	20205	ENSG00000012223,ENSG00000142669,ENSG00000074054,ENSG00000147604,ENSG00000159674,ENSG00000171302,ENSG00000006756,ENSG00000026025,ENSG00000164904,ENSG00000111664,ENSG00000163517,ENSG00000196776
GO:0043235	receptor complex	cellular_component	0.17379	1	2	46	331	20205	ENSG00000187848,ENSG00000162105
GO:0051050	positive regulation of transport	biological_process	0.17412	1	4	46	961	20205	ENSG00000074054,ENSG00000196776,ENSG00000187848,ENSG00000142230
GO:0005254	chloride channel activity	molecular_function	0.17457	1	1	46	84	20205	ENSG00000160746
GO:0050764	regulation of phagocytosis	biological_process	0.17458	1	1	46	84	20205	ENSG00000196776
GO:0060359	response to ammonium ion	biological_process	0.17458	1	1	46	84	20205	ENSG00000118432
GO:0048871	multicellular organismal homeostasis	biological_process	0.17542	1	2	46	333	20205	ENSG00000118432,ENSG00000012223
GO:0009611	response to wounding	biological_process	0.17547	1	4	46	964	20205	ENSG00000118432,ENSG00000074054,ENSG00000196776,ENSG00000187848
GO:0006446	regulation of translational initiation	biological_process	0.17628	1	1	46	85	20205	ENSG00000151465
GO:0045815	positive regulation of gene expression, epigenetic	biological_process	0.17646	1	1	46	85	20205	ENSG00000115524
GO:0003073	regulation of systemic arterial blood pressure	biological_process	0.17646	1	1	46	85	20205	ENSG00000187848
GO:0040011	locomotion	biological_process	0.17731	1	6	46	1672	20205	ENSG00000074054,ENSG00000101096,ENSG00000142669,ENSG00000159674,ENSG00000101447,ENSG00000196776
GO:0044267	cellular protein metabolic process	biological_process	0.17792	1	15	46	5176	20205	ENSG00000111664,ENSG00000092330,ENSG00000151465,ENSG00000180902,ENSG00000163517,ENSG00000111321,ENSG00000142230,ENSG00000012223,ENSG00000115827,ENSG00000119335,ENSG00000147604,ENSG00000101447,ENSG00000149792,ENSG00000006756,ENSG00000276043
GO:0016811	hydrolase activity, acting on carbon-nitrogen (but not peptide) bonds, in linear amides	molecular_function	0.17834	1	1	46	86	20205	ENSG00000163517
GO:2001257	regulation of cation channel activity	biological_process	0.17835	1	1	46	86	20205	ENSG00000120049
GO:0006029	proteoglycan metabolic process	biological_process	0.17835	1	1	46	86	20205	ENSG00000171302
GO:0006081	cellular aldehyde metabolic process	biological_process	0.17835	1	1	46	86	20205	ENSG00000164904
GO:0006165	nucleoside diphosphate phosphorylation	biological_process	0.17835	1	1	46	86	20205	ENSG00000134326
GO:0040029	regulation of gene expression, epigenetic	biological_process	0.17868	1	2	46	337	20205	ENSG00000115524,ENSG00000276043
GO:0019888	protein phosphatase regulator activity	molecular_function	0.18021	1	1	46	87	20205	ENSG00000119335
GO:0042100	B cell proliferation	biological_process	0.18023	1	1	46	87	20205	ENSG00000101096
GO:0048666	neuron development	biological_process	0.1804	1	4	46	975	20205	ENSG00000118432,ENSG00000026025,ENSG00000120049,ENSG00000159674
GO:0007015	actin filament organization	biological_process	0.18113	1	2	46	340	20205	ENSG00000142669,ENSG00000074054
GO:0050727	regulation of inflammatory response	biological_process	0.18113	1	2	46	340	20205	ENSG00000118432,ENSG00000196776
GO:0008076	voltage-gated potassium channel complex	cellular_component	0.1821	1	1	46	88	20205	ENSG00000120049
GO:0007044	cell-substrate junction assembly	biological_process	0.1821	1	1	46	88	20205	ENSG00000074054
GO:0045069	regulation of viral genome replication	biological_process	0.1821	1	1	46	88	20205	ENSG00000012223
GO:0042391	regulation of membrane potential	biological_process	0.18277	1	2	46	342	20205	ENSG00000118432,ENSG00000120049
GO:0000978	RNA polymerase II core promoter proximal region sequence-specific DNA binding	molecular_function	0.18277	1	2	46	342	20205	ENSG00000101096,ENSG00000101057
GO:0032970	regulation of actin filament-based process	biological_process	0.18359	1	2	46	343	20205	ENSG00000142669,ENSG00000074054
GO:0051251	positive regulation of lymphocyte activation	biological_process	0.18359	1	2	46	343	20205	ENSG00000101096,ENSG00000196776
GO:0034705	potassium channel complex	cellular_component	0.18397	1	1	46	89	20205	ENSG00000120049
GO:0031985	Golgi cisterna	cellular_component	0.18397	1	1	46	89	20205	ENSG00000171302
GO:0060349	bone morphogenesis	biological_process	0.18397	1	1	46	89	20205	ENSG00000012223
GO:0051656	establishment of organelle localization	biological_process	0.18441	1	2	46	344	20205	ENSG00000101447,ENSG00000074054
GO:0009062	fatty acid catabolic process	biological_process	0.18584	1	1	46	90	20205	ENSG00000118432
GO:0046916	cellular transition metal ion homeostasis	biological_process	0.18584	1	1	46	90	20205	ENSG00000012223
GO:0046939	nucleotide phosphorylation	biological_process	0.18584	1	1	46	90	20205	ENSG00000134326
GO:0051301	cell division	biological_process	0.18661	1	3	46	655	20205	ENSG00000101447,ENSG00000151465,ENSG00000074054
GO:0002682	regulation of immune system process	biological_process	0.18662	1	6	46	1699	20205	ENSG00000118432,ENSG00000118004,ENSG00000012223,ENSG00000101096,ENSG00000159674,ENSG00000196776
GO:0006897	endocytosis	biological_process	0.18717	1	3	46	656	20205	ENSG00000118004,ENSG00000196776,ENSG00000159674
GO:0008324	cation transmembrane transporter activity	molecular_function	0.18724	1	3	46	656	20205	ENSG00000187848,ENSG00000120049,ENSG00000160746
GO:0071704	organic substance metabolic process	biological_process	0.18732	1	29	46	11203	20205	ENSG00000101447,ENSG00000101096,ENSG00000118004,ENSG00000012223,ENSG00000115827,ENSG00000276043,ENSG00000164904,ENSG00000006756,ENSG00000163517,ENSG00000118432,ENSG00000140479,ENSG00000101057,ENSG00000119335,ENSG00000147604,ENSG00000115274,ENSG00000026025,ENSG00000171302,ENSG00000167900,ENSG00000149792,ENSG00000180902,ENSG00000151465,ENSG00000092330,ENSG00000111664,ENSG00000115524,ENSG00000114948…
GO:0022891	substrate-specific transmembrane transporter activity	molecular_function	0.18733	1	4	46	990	20205	ENSG00000120049,ENSG00000187848,ENSG00000173262,ENSG00000160746
GO:0045727	positive regulation of translation	biological_process	0.18752	1	1	46	91	20205	ENSG00000151465
GO:0005249	voltage-gated potassium channel activity	molecular_function	0.1877	1	1	46	91	20205	ENSG00000120049
GO:0070125	mitochondrial translational elongation	biological_process	0.1877	1	1	46	91	20205	ENSG00000149792
GO:0019233	sensory perception of pain	biological_process	0.1877	1	1	46	91	20205	ENSG00000118432
GO:0045638	negative regulation of myeloid cell differentiation	biological_process	0.1877	1	1	46	91	20205	ENSG00000012223
GO:0051149	positive regulation of muscle cell differentiation	biological_process	0.1877	1	1	46	91	20205	ENSG00000101096
GO:0051726	regulation of cell cycle	biological_process	0.18775	1	4	46	991	20205	ENSG00000151465,ENSG00000101447,ENSG00000101057,ENSG00000142230
GO:0009101	glycoprotein biosynthetic process	biological_process	0.18932	1	2	46	350	20205	ENSG00000092330,ENSG00000171302
GO:0030198	extracellular matrix organization	biological_process	0.18934	1	2	46	350	20205	ENSG00000074054,ENSG00000196776
GO:0030029	actin filament-based process	biological_process	0.18954	1	3	46	660	20205	ENSG00000026025,ENSG00000142669,ENSG00000074054
GO:0006476	protein deacetylation	biological_process	0.18955	1	1	46	92	20205	ENSG00000163517
GO:0001952	regulation of cell-matrix adhesion	biological_process	0.18956	1	1	46	92	20205	ENSG00000074054
GO:0009798	axis specification	biological_process	0.18956	1	1	46	92	20205	ENSG00000140479
GO:1902106	negative regulation of leukocyte differentiation	biological_process	0.18956	1	1	46	92	20205	ENSG00000012223
GO:0043062	extracellular structure organization	biological_process	0.19016	1	2	46	351	20205	ENSG00000196776,ENSG00000074054
GO:0065008	regulation of biological quality	biological_process	0.19131	1	11	46	3628	20205	ENSG00000119335,ENSG00000012223,ENSG00000120049,ENSG00000142669,ENSG00000187848,ENSG00000111664,ENSG00000092330,ENSG00000113621,ENSG00000118432,ENSG00000162105,ENSG00000140479
GO:1902476	chloride transmembrane transport	biological_process	0.1914	1	1	46	93	20205	ENSG00000160746
GO:0006956	complement activation	biological_process	0.19141	1	1	46	93	20205	ENSG00000118004
GO:0006939	smooth muscle contraction	biological_process	0.19141	1	1	46	93	20205	ENSG00000187848
GO:0070126	mitochondrial translational termination	biological_process	0.19141	1	1	46	93	20205	ENSG00000149792
GO:0006260	DNA replication	biological_process	0.19179	1	2	46	353	20205	ENSG00000092330,ENSG00000119335
GO:0042692	muscle cell differentiation	biological_process	0.19181	1	2	46	353	20205	ENSG00000101096,ENSG00000187848
GO:0060249	anatomical structure homeostasis	biological_process	0.19262	1	2	46	354	20205	ENSG00000092330,ENSG00000012223
GO:0045177	apical part of cell	cellular_component	0.19264	1	2	46	354	20205	ENSG00000187848,ENSG00000162105
GO:0015108	chloride transmembrane transporter activity	molecular_function	0.19325	1	1	46	94	20205	ENSG00000160746
GO:0005581	collagen trimer	cellular_component	0.19326	1	1	46	94	20205	ENSG00000118004
GO:0002673	regulation of acute inflammatory response	biological_process	0.19326	1	1	46	94	20205	ENSG00000118432
GO:0008652	cellular amino acid biosynthetic process	biological_process	0.19326	1	1	46	94	20205	ENSG00000166123
GO:0042439	ethanolamine-containing compound metabolic process	biological_process	0.19326	1	1	46	94	20205	ENSG00000164904
GO:0051153	regulation of striated muscle cell differentiation	biological_process	0.19326	1	1	46	94	20205	ENSG00000101096
GO:0003824	catalytic activity	molecular_function	0.19442	1	17	46	6079	20205	ENSG00000142230,ENSG00000166123,ENSG00000114948,ENSG00000134326,ENSG00000180902,ENSG00000111664,ENSG00000167900,ENSG00000171302,ENSG00000172469,ENSG00000140479,ENSG00000163517,ENSG00000164904,ENSG00000276043,ENSG00000006756,ENSG00000118004,ENSG00000142669,ENSG00000012223
GO:0006412	translation	biological_process	0.19466	1	3	46	669	20205	ENSG00000149792,ENSG00000151465,ENSG00000147604
GO:0003008	system process	biological_process	0.19506	1	7	46	2095	20205	ENSG00000026025,ENSG00000162105,ENSG00000118432,ENSG00000164904,ENSG00000120049,ENSG00000111664,ENSG00000187848
GO:0019395	fatty acid oxidation	biological_process	0.1951	1	1	46	95	20205	ENSG00000118432
GO:0001775	cell activation	biological_process	0.19521	1	4	46	1007	20205	ENSG00000111321,ENSG00000118432,ENSG00000196776,ENSG00000101096
GO:0055114	oxidation-reduction process	biological_process	0.19522	1	4	46	1007	20205	ENSG00000164904,ENSG00000118432,ENSG00000180902,ENSG00000142669
GO:0005253	anion channel activity	molecular_function	0.19694	1	1	46	96	20205	ENSG00000160746
GO:0071013	catalytic step 2 spliceosome	cellular_component	0.19695	1	1	46	96	20205	ENSG00000115524
GO:0030316	osteoclast differentiation	biological_process	0.19695	1	1	46	96	20205	ENSG00000012223
GO:0070252	actin-mediated cell contraction	biological_process	0.19695	1	1	46	96	20205	ENSG00000026025
GO:1903955	positive regulation of protein targeting to mitochondrion	biological_process	0.19695	1	1	46	96	20205	ENSG00000142230
GO:0030099	myeloid cell differentiation	biological_process	0.19758	1	2	46	360	20205	ENSG00000111321,ENSG00000012223
GO:0031252	cell leading edge	cellular_component	0.1976	1	2	46	360	20205	ENSG00000026025,ENSG00000142669
GO:0000976	transcription regulatory region sequence-specific DNA binding	molecular_function	0.19767	1	3	46	674	20205	ENSG00000101057,ENSG00000276043,ENSG00000101096
GO:0044238	primary metabolic process	biological_process	0.19777	1	28	46	10816	20205	ENSG00000101447,ENSG00000012223,ENSG00000118004,ENSG00000101096,ENSG00000115827,ENSG00000276043,ENSG00000164904,ENSG00000006756,ENSG00000163517,ENSG00000118432,ENSG00000140479,ENSG00000101057,ENSG00000119335,ENSG00000147604,ENSG00000115274,ENSG00000167900,ENSG00000171302,ENSG00000149792,ENSG00000180902,ENSG00000092330,ENSG00000151465,ENSG00000111664,ENSG00000115524,ENSG00000114948,ENSG00000142230…
GO:0048870	cell motility	biological_process	0.19858	1	5	46	1368	20205	ENSG00000196776,ENSG00000101447,ENSG00000101096,ENSG00000142669,ENSG00000074054
GO:0051674	localization of cell	biological_process	0.19858	1	5	46	1368	20205	ENSG00000196776,ENSG00000101447,ENSG00000101096,ENSG00000142669,ENSG00000074054
GO:0035601	protein deacylation	biological_process	0.19878	1	1	46	97	20205	ENSG00000163517
GO:0007229	integrin-mediated signaling pathway	biological_process	0.19878	1	1	46	97	20205	ENSG00000196776
GO:0034440	lipid oxidation	biological_process	0.19878	1	1	46	97	20205	ENSG00000118432
GO:0035282	segmentation	biological_process	0.19878	1	1	46	97	20205	ENSG00000140479
GO:0051341	regulation of oxidoreductase activity	biological_process	0.19878	1	1	46	97	20205	ENSG00000118432
GO:0051817	modification of morphology or physiology of other organism involved in symbiotic interaction	biological_process	0.19878	1	1	46	97	20205	ENSG00000012223
GO:2000241	regulation of reproductive process	biological_process	0.19878	1	1	46	97	20205	ENSG00000118432
GO:0072594	establishment of protein localization to organelle	biological_process	0.19878	1	3	46	676	20205	ENSG00000147604,ENSG00000142230,ENSG00000086666
GO:0005623	cell	cellular_component	0.19945	1	42	46	17339	20205	ENSG00000092330,ENSG00000115524,ENSG00000134326,ENSG00000115274,ENSG00000074054,ENSG00000119335,ENSG00000167900,ENSG00000149792,ENSG00000173262,ENSG00000101057,ENSG00000162105,ENSG00000118432,ENSG00000172469,ENSG00000120049,ENSG00000101447,ENSG00000164904,ENSG00000111664,ENSG00000151465,ENSG00000180902,ENSG00000187848,ENSG00000140691,ENSG00000160746,ENSG00000114948,ENSG00000142230,ENSG00000111321…
GO:0070603	SWI/SNF superfamily-type complex	cellular_component	0.20035	1	1	46	98	20205	ENSG00000115274
GO:0007030	Golgi organization	biological_process	0.20062	1	1	46	98	20205	ENSG00000074054
GO:0032388	positive regulation of intracellular transport	biological_process	0.20092	1	2	46	364	20205	ENSG00000142230,ENSG00000187848
GO:0044429	mitochondrial part	cellular_component	0.20133	1	4	46	1020	20205	ENSG00000180902,ENSG00000149792,ENSG00000164904,ENSG00000166123
GO:0043603	cellular amide metabolic process	biological_process	0.20172	1	4	46	1021	20205	ENSG00000151465,ENSG00000147604,ENSG00000149792,ENSG00000140479
GO:0019208	phosphatase regulator activity	molecular_function	0.20242	1	1	46	99	20205	ENSG00000119335
GO:0015696	ammonium transport	biological_process	0.20245	1	1	46	99	20205	ENSG00000118432
GO:0022617	extracellular matrix disassembly	biological_process	0.20245	1	1	46	99	20205	ENSG00000074054
GO:0032101	regulation of response to external stimulus	biological_process	0.20275	1	4	46	1023	20205	ENSG00000012223,ENSG00000074054,ENSG00000196776,ENSG00000118432
GO:1902531	regulation of intracellular signal transduction	biological_process	0.20297	1	6	46	1745	20205	ENSG00000012223,ENSG00000187848,ENSG00000101447,ENSG00000171302,ENSG00000111321,ENSG00000086666
GO:0002696	positive regulation of leukocyte activation	biological_process	0.20341	1	2	46	367	20205	ENSG00000101096,ENSG00000196776
GO:0044711	single-organism biosynthetic process	biological_process	0.20441	1	6	46	1749	20205	ENSG00000166123,ENSG00000164904,ENSG00000134326,ENSG00000149792,ENSG00000167900,ENSG00000092330
GO:0007049	cell cycle	biological_process	0.20512	1	6	46	1751	20205	ENSG00000101057,ENSG00000276043,ENSG00000142230,ENSG00000151465,ENSG00000074054,ENSG00000101447
GO:0043170	macromolecule metabolic process	biological_process	0.20556	1	25	46	9541	20205	ENSG00000012223,ENSG00000118004,ENSG00000115827,ENSG00000101096,ENSG00000101447,ENSG00000006756,ENSG00000276043,ENSG00000163517,ENSG00000101057,ENSG00000140479,ENSG00000115274,ENSG00000147604,ENSG00000119335,ENSG00000149792,ENSG00000171302,ENSG00000167900,ENSG00000026025,ENSG00000151465,ENSG00000092330,ENSG00000111664,ENSG00000115524,ENSG00000180902,ENSG00000111321,ENSG00000142230,ENSG00000114948
GO:1901565	organonitrogen compound catabolic process	biological_process	0.20591	1	2	46	370	20205	ENSG00000164904,ENSG00000166123
GO:0019752	carboxylic acid metabolic process	biological_process	0.20607	1	4	46	1030	20205	ENSG00000164904,ENSG00000166123,ENSG00000118432,ENSG00000180902
GO:0005796	Golgi lumen	cellular_component	0.20609	1	1	46	101	20205	ENSG00000140479
GO:0002376	immune system process	biological_process	0.20659	1	9	46	2900	20205	ENSG00000008517,ENSG00000104671,ENSG00000159674,ENSG00000101096,ENSG00000118004,ENSG00000012223,ENSG00000111321,ENSG00000118432,ENSG00000196776
GO:0010033	response to organic substance	biological_process	0.20722	1	9	46	2902	20205	ENSG00000086666,ENSG00000012223,ENSG00000159674,ENSG00000134326,ENSG00000140479,ENSG00000111321,ENSG00000118432,ENSG00000111664,ENSG00000187848
GO:0001078	transcriptional repressor activity, RNA polymerase II core promoter proximal region sequence-specific binding	molecular_function	0.20791	1	1	46	102	20205	ENSG00000101096
GO:0034622	cellular macromolecular complex assembly	biological_process	0.2084	1	4	46	1035	20205	ENSG00000151465,ENSG00000115524,ENSG00000074054,ENSG00000119335
GO:0006614	SRP-dependent cotranslational protein targeting to membrane	biological_process	0.20958	1	1	46	103	20205	ENSG00000147604
GO:0007631	feeding behavior	biological_process	0.20972	1	1	46	103	20205	ENSG00000118432
GO:0010634	positive regulation of epithelial cell migration	biological_process	0.20972	1	1	46	103	20205	ENSG00000074054
GO:0043043	peptide biosynthetic process	biological_process	0.21051	1	3	46	696	20205	ENSG00000151465,ENSG00000147604,ENSG00000149792
GO:0008144	drug binding	molecular_function	0.21153	1	1	46	104	20205	ENSG00000118432
GO:0030282	bone mineralization	biological_process	0.21153	1	1	46	104	20205	ENSG00000012223
GO:0043197	dendritic spine	cellular_component	0.21153	1	1	46	104	20205	ENSG00000162105
GO:0050867	positive regulation of cell activation	biological_process	0.21174	1	2	46	377	20205	ENSG00000101096,ENSG00000196776
GO:0098732	macromolecule deacylation	biological_process	0.21333	1	1	46	105	20205	ENSG00000163517
GO:0047485	protein N-terminus binding	molecular_function	0.21333	1	1	46	105	20205	ENSG00000120049
GO:0005903	brush border	cellular_component	0.21333	1	1	46	105	20205	ENSG00000162105
GO:0045335	phagocytic vesicle	cellular_component	0.21333	1	1	46	105	20205	ENSG00000012223
GO:0051928	positive regulation of calcium ion transport	biological_process	0.21333	1	1	46	105	20205	ENSG00000187848
GO:0006821	chloride transport	biological_process	0.21513	1	1	46	106	20205	ENSG00000160746
GO:0004553	hydrolase activity, hydrolyzing O-glycosyl compounds	molecular_function	0.21513	1	1	46	106	20205	ENSG00000172469
GO:1903214	regulation of protein targeting to mitochondrion	biological_process	0.21513	1	1	46	106	20205	ENSG00000142230
GO:0006415	translational termination	biological_process	0.21693	1	1	46	107	20205	ENSG00000149792
GO:0005200	structural constituent of cytoskeleton	molecular_function	0.21693	1	1	46	107	20205	ENSG00000026025
GO:0044309	neuron spine	cellular_component	0.21693	1	1	46	107	20205	ENSG00000162105
GO:0044707	single-multicellular organism process	biological_process	0.21755	1	19	46	7028	20205	ENSG00000187848,ENSG00000111664,ENSG00000111321,ENSG00000114948,ENSG00000074054,ENSG00000026025,ENSG00000163517,ENSG00000173262,ENSG00000118432,ENSG00000162105,ENSG00000140479,ENSG00000159674,ENSG00000101447,ENSG00000118004,ENSG00000120049,ENSG00000101096,ENSG00000142669,ENSG00000012223,ENSG00000164904
GO:0045047	protein targeting to ER	biological_process	0.22037	1	1	46	109	20205	ENSG00000147604
GO:0006812	cation transport	biological_process	0.22049	1	4	46	1060	20205	ENSG00000120049,ENSG00000187848,ENSG00000160746,ENSG00000118432
GO:0003677	DNA binding	molecular_function	0.22076	1	8	46	2558	20205	ENSG00000276043,ENSG00000086666,ENSG00000012223,ENSG00000101096,ENSG00000119335,ENSG00000147604,ENSG00000101057,ENSG00000092330
GO:0051053	negative regulation of DNA metabolic process	biological_process	0.22226	1	1	46	110	20205	ENSG00000092330
GO:0019079	viral genome replication	biological_process	0.22229	1	1	46	110	20205	ENSG00000012223
GO:0045667	regulation of osteoblast differentiation	biological_process	0.22229	1	1	46	110	20205	ENSG00000012223
GO:0060205	cytoplasmic membrane-bounded vesicle lumen	cellular_component	0.22229	1	1	46	110	20205	ENSG00000012223
GO:0001816	cytokine production	biological_process	0.22309	1	3	46	717	20205	ENSG00000012223,ENSG00000101096,ENSG00000159674
GO:0007399	nervous system development	biological_process	0.22393	1	7	46	2182	20205	ENSG00000026025,ENSG00000114948,ENSG00000118432,ENSG00000162105,ENSG00000120049,ENSG00000163517,ENSG00000159674
GO:0006613	cotranslational protein targeting to membrane	biological_process	0.22394	1	1	46	111	20205	ENSG00000147604
GO:0005178	integrin binding	molecular_function	0.22407	1	1	46	111	20205	ENSG00000114948
GO:0031983	vesicle lumen	cellular_component	0.22407	1	1	46	111	20205	ENSG00000012223
GO:0043565	sequence-specific DNA binding	molecular_function	0.22438	1	4	46	1068	20205	ENSG00000276043,ENSG00000101057,ENSG00000101096,ENSG00000092330
GO:0006605	protein targeting	biological_process	0.2249	1	3	46	720	20205	ENSG00000147604,ENSG00000142230,ENSG00000086666
GO:0042981	regulation of apoptotic process	biological_process	0.22576	1	5	46	1434	20205	ENSG00000111321,ENSG00000086666,ENSG00000118432,ENSG00000012223,ENSG00000119335
GO:0043130	ubiquitin binding	molecular_function	0.22582	1	1	46	112	20205	ENSG00000086666
GO:0098661	inorganic anion transmembrane transport	biological_process	0.22584	1	1	46	112	20205	ENSG00000160746
GO:0044325	ion channel binding	molecular_function	0.22585	1	1	46	112	20205	ENSG00000120049
GO:0022857	transmembrane transporter activity	molecular_function	0.22585	1	4	46	1071	20205	ENSG00000187848,ENSG00000173262,ENSG00000120049,ENSG00000160746
GO:0009893	positive regulation of metabolic process	biological_process	0.2273	1	11	46	3767	20205	ENSG00000115524,ENSG00000092330,ENSG00000151465,ENSG00000101057,ENSG00000142230,ENSG00000111321,ENSG00000012223,ENSG00000142669,ENSG00000101096,ENSG00000026025,ENSG00000276043
GO:0072599	establishment of protein localization to endoplasmic reticulum	biological_process	0.22749	1	1	46	113	20205	ENSG00000147604
GO:0001508	action potential	biological_process	0.22762	1	1	46	113	20205	ENSG00000118432
GO:0072329	monocarboxylic acid catabolic process	biological_process	0.22762	1	1	46	113	20205	ENSG00000118432
GO:0006954	inflammatory response	biological_process	0.22796	1	3	46	725	20205	ENSG00000111321,ENSG00000118432,ENSG00000196776
GO:0032675	regulation of interleukin-6 production	biological_process	0.22919	1	1	46	114	20205	ENSG00000159674
GO:0034250	positive regulation of cellular amide metabolic process	biological_process	0.22922	1	1	46	114	20205	ENSG00000151465
GO:0050680	negative regulation of epithelial cell proliferation	biological_process	0.22936	1	1	46	114	20205	ENSG00000092330
GO:0051592	response to calcium ion	biological_process	0.22939	1	1	46	114	20205	ENSG00000120049
GO:0006342	chromatin silencing	biological_process	0.22939	1	1	46	114	20205	ENSG00000276043
GO:0030010	establishment of cell polarity	biological_process	0.22939	1	1	46	114	20205	ENSG00000074054
GO:0032273	positive regulation of protein polymerization	biological_process	0.22939	1	1	46	114	20205	ENSG00000074054
GO:0022008	neurogenesis	biological_process	0.22996	1	5	46	1444	20205	ENSG00000120049,ENSG00000159674,ENSG00000163517,ENSG00000118432,ENSG00000026025
GO:0009132	nucleoside diphosphate metabolic process	biological_process	0.23116	1	1	46	115	20205	ENSG00000134326
GO:0022610	biological adhesion	biological_process	0.23178	1	6	46	1823	20205	ENSG00000114948,ENSG00000008517,ENSG00000196776,ENSG00000159674,ENSG00000012223,ENSG00000074054
GO:0004857	enzyme inhibitor activity	molecular_function	0.23186	1	2	46	401	20205	ENSG00000119335,ENSG00000092330
GO:0043067	regulation of programmed cell death	biological_process	0.23211	1	5	46	1449	20205	ENSG00000118432,ENSG00000111321,ENSG00000086666,ENSG00000119335,ENSG00000012223
GO:0072376	protein activation cascade	biological_process	0.23292	1	1	46	116	20205	ENSG00000118004
GO:0030048	actin filament-based movement	biological_process	0.23292	1	1	46	116	20205	ENSG00000026025
GO:0045995	regulation of embryonic development	biological_process	0.23292	1	1	46	116	20205	ENSG00000074054
GO:0050806	positive regulation of synaptic transmission	biological_process	0.23292	1	1	46	116	20205	ENSG00000162105
GO:0050864	regulation of B cell activation	biological_process	0.23292	1	1	46	116	20205	ENSG00000101096
GO:0051494	negative regulation of cytoskeleton organization	biological_process	0.23292	1	1	46	116	20205	ENSG00000074054
GO:0002700	regulation of production of molecular mediator of immune response	biological_process	0.23447	1	1	46	117	20205	ENSG00000159674
GO:0007610	behavior	biological_process	0.23463	1	3	46	736	20205	ENSG00000187848,ENSG00000118432,ENSG00000162105
GO:0007368	determination of left/right symmetry	biological_process	0.23467	1	1	46	117	20205	ENSG00000140479
GO:0010604	positive regulation of macromolecule metabolic process	biological_process	0.23494	1	9	46	2996	20205	ENSG00000101057,ENSG00000111321,ENSG00000151465,ENSG00000092330,ENSG00000115524,ENSG00000026025,ENSG00000276043,ENSG00000012223,ENSG00000101096
GO:0010975	regulation of neuron projection development	biological_process	0.23779	1	2	46	408	20205	ENSG00000026025,ENSG00000118432
GO:0004222	metalloendopeptidase activity	molecular_function	0.23817	1	1	46	119	20205	ENSG00000114948
GO:0010594	regulation of endothelial cell migration	biological_process	0.23817	1	1	46	119	20205	ENSG00000142669
GO:0035821	modification of morphology or physiology of other organism	biological_process	0.23817	1	1	46	119	20205	ENSG00000012223
GO:1903901	negative regulation of viral life cycle	biological_process	0.23817	1	1	46	119	20205	ENSG00000012223
GO:0032635	interleukin-6 production	biological_process	0.23972	1	1	46	120	20205	ENSG00000159674
GO:0022626	cytosolic ribosome	cellular_component	0.23978	1	1	46	120	20205	ENSG00000147604
GO:0002761	regulation of myeloid leukocyte differentiation	biological_process	0.23992	1	1	46	120	20205	ENSG00000012223
GO:0034332	adherens junction organization	biological_process	0.23992	1	1	46	120	20205	ENSG00000074054
GO:0055076	transition metal ion homeostasis	biological_process	0.23992	1	1	46	120	20205	ENSG00000012223
GO:0051049	regulation of transport	biological_process	0.2414	1	6	46	1848	20205	ENSG00000142230,ENSG00000118432,ENSG00000187848,ENSG00000196776,ENSG00000074054,ENSG00000120049
GO:0005515	protein binding	molecular_function	0.24143	1	30	46	11923	20205	ENSG00000115524,ENSG00000092330,ENSG00000111664,ENSG00000187848,ENSG00000111321,ENSG00000142230,ENSG00000114948,ENSG00000074054,ENSG00000115274,ENSG00000119335,ENSG00000147604,ENSG00000149792,ENSG00000008517,ENSG00000167900,ENSG00000086666,ENSG00000026025,ENSG00000163517,ENSG00000196776,ENSG00000101057,ENSG00000140479,ENSG00000118432,ENSG00000162105,ENSG00000142669,ENSG00000120049,ENSG00000012223…
GO:0009055	electron carrier activity	molecular_function	0.24166	1	1	46	121	20205	ENSG00000142669
GO:0031023	microtubule organizing center organization	biological_process	0.24166	1	1	46	121	20205	ENSG00000074054
GO:0043271	negative regulation of ion transport	biological_process	0.24166	1	1	46	121	20205	ENSG00000118432
GO:0048525	negative regulation of viral process	biological_process	0.24166	1	1	46	121	20205	ENSG00000012223
GO:0060402	calcium ion transport into cytosol	biological_process	0.24166	1	1	46	121	20205	ENSG00000187848
GO:0000904	cell morphogenesis involved in differentiation	biological_process	0.24187	1	3	46	748	20205	ENSG00000101447,ENSG00000159674,ENSG00000074054
GO:0015103	inorganic anion transmembrane transporter activity	molecular_function	0.24339	1	1	46	122	20205	ENSG00000160746
GO:0005267	potassium channel activity	molecular_function	0.2434	1	1	46	122	20205	ENSG00000120049
GO:0005795	Golgi stack	cellular_component	0.2434	1	1	46	122	20205	ENSG00000171302
GO:0017124	SH3 domain binding	molecular_function	0.2434	1	1	46	122	20205	ENSG00000162105
GO:0044448	cell cortex part	cellular_component	0.2434	1	1	46	122	20205	ENSG00000074054
GO:0060401	cytosolic calcium ion transport	biological_process	0.2434	1	1	46	122	20205	ENSG00000187848
GO:0005912	adherens junction	cellular_component	0.24372	1	3	46	751	20205	ENSG00000026025,ENSG00000074054,ENSG00000147604
GO:0006952	defense response	biological_process	0.24401	1	6	46	1855	20205	ENSG00000008517,ENSG00000118432,ENSG00000111321,ENSG00000012223,ENSG00000196776,ENSG00000159674
GO:0003690	double-stranded DNA binding	molecular_function	0.24513	1	1	46	123	20205	ENSG00000276043
GO:0006664	glycolipid metabolic process	biological_process	0.24513	1	1	46	123	20205	ENSG00000006756
GO:0045471	response to ethanol	biological_process	0.24513	1	1	46	123	20205	ENSG00000118432
GO:0071310	cellular response to organic substance	biological_process	0.24616	1	7	46	2246	20205	ENSG00000140479,ENSG00000134326,ENSG00000086666,ENSG00000111321,ENSG00000012223,ENSG00000111664,ENSG00000159674
GO:0032543	mitochondrial translation	biological_process	0.24686	1	1	46	124	20205	ENSG00000149792
GO:0044249	cellular biosynthetic process	biological_process	0.24809	1	17	46	6323	20205	ENSG00000164904,ENSG00000276043,ENSG00000101096,ENSG00000012223,ENSG00000140479,ENSG00000101057,ENSG00000163517,ENSG00000167900,ENSG00000171302,ENSG00000149792,ENSG00000115274,ENSG00000119335,ENSG00000147604,ENSG00000134326,ENSG00000166123,ENSG00000151465,ENSG00000092330
GO:0000922	spindle pole	cellular_component	0.24858	1	1	46	125	20205	ENSG00000101447
GO:0007062	sister chromatid cohesion	biological_process	0.24858	1	1	46	125	20205	ENSG00000074054
GO:0046683	response to organophosphorus	biological_process	0.24858	1	1	46	125	20205	ENSG00000187848
GO:1903749	positive regulation of establishment of protein localization to mitochondrion	biological_process	0.24858	1	1	46	125	20205	ENSG00000142230
GO:0010977	negative regulation of neuron projection development	biological_process	0.25031	1	1	46	126	20205	ENSG00000026025
GO:1903509	liposaccharide metabolic process	biological_process	0.25031	1	1	46	126	20205	ENSG00000006756
GO:0042221	response to chemical	biological_process	0.25173	1	12	46	4263	20205	ENSG00000111321,ENSG00000118432,ENSG00000134326,ENSG00000140479,ENSG00000187848,ENSG00000180902,ENSG00000111664,ENSG00000086666,ENSG00000159674,ENSG00000120049,ENSG00000012223,ENSG00000101096
GO:0009855	determination of bilateral symmetry	biological_process	0.25202	1	1	46	127	20205	ENSG00000140479
GO:0051017	actin filament bundle assembly	biological_process	0.25202	1	1	46	127	20205	ENSG00000074054
GO:0002683	negative regulation of immune system process	biological_process	0.25217	1	2	46	425	20205	ENSG00000012223,ENSG00000118432
GO:0044092	negative regulation of molecular function	biological_process	0.25315	1	4	46	1126	20205	ENSG00000118432,ENSG00000092330,ENSG00000012223,ENSG00000119335
GO:0002224	toll-like receptor signaling pathway	biological_process	0.25374	1	1	46	128	20205	ENSG00000012223
GO:0009799	specification of symmetry	biological_process	0.25374	1	1	46	128	20205	ENSG00000140479
GO:0019838	growth factor binding	molecular_function	0.25374	1	1	46	128	20205	ENSG00000140479
GO:0046914	transition metal ion binding	molecular_function	0.25451	1	5	46	1501	20205	ENSG00000276043,ENSG00000086666,ENSG00000114948,ENSG00000167900,ENSG00000012223
GO:0009163	nucleoside biosynthetic process	biological_process	0.2554	1	1	46	129	20205	ENSG00000167900
GO:0031056	regulation of histone modification	biological_process	0.25543	1	1	46	129	20205	ENSG00000119335
GO:0016247	channel regulator activity	molecular_function	0.25545	1	1	46	129	20205	ENSG00000120049
GO:0061041	regulation of wound healing	biological_process	0.25545	1	1	46	129	20205	ENSG00000074054
GO:0070161	anchoring junction	cellular_component	0.25601	1	3	46	771	20205	ENSG00000026025,ENSG00000147604,ENSG00000074054
GO:0006461	protein complex assembly	biological_process	0.25626	1	5	46	1505	20205	ENSG00000167900,ENSG00000101057,ENSG00000187848,ENSG00000119335,ENSG00000074054
GO:0070271	protein complex biogenesis	biological_process	0.25626	1	5	46	1505	20205	ENSG00000074054,ENSG00000119335,ENSG00000187848,ENSG00000101057,ENSG00000167900
GO:0018205	peptidyl-lysine modification	biological_process	0.25639	1	2	46	430	20205	ENSG00000142230,ENSG00000119335
GO:0032182	ubiquitin-like protein binding	molecular_function	0.25713	1	1	46	130	20205	ENSG00000086666
GO:0007612	learning	biological_process	0.25715	1	1	46	130	20205	ENSG00000162105
GO:1990267	response to transition metal nanoparticle	biological_process	0.25715	1	1	46	130	20205	ENSG00000180902
GO:0016491	oxidoreductase activity	molecular_function	0.25729	1	3	46	773	20205	ENSG00000142669,ENSG00000180902,ENSG00000164904
GO:0010243	response to organonitrogen compound	biological_process	0.25791	1	3	46	774	20205	ENSG00000118432,ENSG00000111664,ENSG00000187848
GO:1901659	glycosyl compound biosynthetic process	biological_process	0.2588	1	1	46	131	20205	ENSG00000167900
GO:0046330	positive regulation of JNK cascade	biological_process	0.25883	1	1	46	131	20205	ENSG00000111321
GO:0016798	hydrolase activity, acting on glycosyl bonds	molecular_function	0.25886	1	1	46	131	20205	ENSG00000172469
GO:0061572	actin filament bundle organization	biological_process	0.25886	1	1	46	131	20205	ENSG00000074054
GO:2000736	regulation of stem cell differentiation	biological_process	0.25886	1	1	46	131	20205	ENSG00000074054
GO:0016020	membrane	cellular_component	0.25917	1	25	46	9801	20205	ENSG00000163517,ENSG00000196776,ENSG00000173262,ENSG00000113621,ENSG00000164659,ENSG00000118432,ENSG00000162105,ENSG00000172469,ENSG00000140479,ENSG00000101096,ENSG00000120049,ENSG00000115827,ENSG00000187848,ENSG00000111664,ENSG00000186106,ENSG00000114948,ENSG00000111321,ENSG00000160746,ENSG00000147604,ENSG00000115274,ENSG00000074054,ENSG00000026025,ENSG00000171302,ENSG00000008517,ENSG00000149792
GO:0043436	oxoacid metabolic process	biological_process	0.25923	1	4	46	1138	20205	ENSG00000118432,ENSG00000166123,ENSG00000164904,ENSG00000180902
GO:0000184	nuclear-transcribed mRNA catabolic process, nonsense-mediated decay	biological_process	0.26042	1	1	46	132	20205	ENSG00000147604
GO:0044070	regulation of anion transport	biological_process	0.26055	1	1	46	132	20205	ENSG00000118432
GO:0070887	cellular response to chemical stimulus	biological_process	0.26074	1	8	46	2681	20205	ENSG00000111321,ENSG00000134326,ENSG00000140479,ENSG00000187848,ENSG00000111664,ENSG00000086666,ENSG00000159674,ENSG00000012223
GO:0004871	signal transducer activity	molecular_function	0.26085	1	6	46	1898	20205	ENSG00000111321,ENSG00000118432,ENSG00000171302,ENSG00000187848,ENSG00000196776,ENSG00000111664
GO:0007267	cell-cell signaling	biological_process	0.26125	1	4	46	1142	20205	ENSG00000120049,ENSG00000187848,ENSG00000162105,ENSG00000118432
GO:0070972	protein localization to endoplasmic reticulum	biological_process	0.26212	1	1	46	133	20205	ENSG00000147604
GO:0000723	telomere maintenance	biological_process	0.26222	1	1	46	133	20205	ENSG00000092330
GO:0061337	cardiac conduction	biological_process	0.26225	1	1	46	133	20205	ENSG00000120049
GO:0005777	peroxisome	cellular_component	0.26225	1	1	46	133	20205	ENSG00000026025
GO:0042579	microbody	cellular_component	0.26225	1	1	46	133	20205	ENSG00000026025
GO:0016874	ligase activity	molecular_function	0.26318	1	2	46	438	20205	ENSG00000276043,ENSG00000142230
GO:0043524	negative regulation of neuron apoptotic process	biological_process	0.26392	1	1	46	134	20205	ENSG00000119335
GO:0006576	cellular biogenic amine metabolic process	biological_process	0.26394	1	1	46	134	20205	ENSG00000164904
GO:0045807	positive regulation of endocytosis	biological_process	0.26394	1	1	46	134	20205	ENSG00000196776
GO:0051493	regulation of cytoskeleton organization	biological_process	0.26403	1	2	46	439	20205	ENSG00000142669,ENSG00000074054
GO:0043604	amide biosynthetic process	biological_process	0.2646	1	3	46	785	20205	ENSG00000149792,ENSG00000151465,ENSG00000147604
GO:0016192	vesicle-mediated transport	biological_process	0.26497	1	5	46	1525	20205	ENSG00000159674,ENSG00000196776,ENSG00000074054,ENSG00000118004,ENSG00000104671
GO:0051173	positive regulation of nitrogen compound metabolic process	biological_process	0.26515	1	6	46	1909	20205	ENSG00000101057,ENSG00000276043,ENSG00000012223,ENSG00000092330,ENSG00000151465,ENSG00000101096
GO:0051262	protein tetramerization	biological_process	0.26558	1	1	46	135	20205	ENSG00000167900
GO:0044798	nuclear transcription factor complex	cellular_component	0.26563	1	1	46	135	20205	ENSG00000101096
GO:0045814	negative regulation of gene expression, epigenetic	biological_process	0.26563	1	1	46	135	20205	ENSG00000276043
GO:0006082	organic acid metabolic process	biological_process	0.26786	1	4	46	1155	20205	ENSG00000118432,ENSG00000164904,ENSG00000166123,ENSG00000180902
GO:0030425	dendrite	cellular_component	0.26827	1	2	46	444	20205	ENSG00000162105,ENSG00000111664
GO:1903747	regulation of establishment of protein localization to mitochondrion	biological_process	0.26899	1	1	46	137	20205	ENSG00000142230
GO:0001076	transcription factor activity, RNA polymerase II transcription factor binding	molecular_function	0.27066	1	1	46	138	20205	ENSG00000101057
GO:0031214	biomineral tissue development	biological_process	0.27066	1	1	46	138	20205	ENSG00000012223
GO:0061564	axon development	biological_process	0.27071	1	2	46	447	20205	ENSG00000159674,ENSG00000118432
GO:0006520	cellular amino acid metabolic process	biological_process	0.27081	1	2	46	447	20205	ENSG00000164904,ENSG00000166123
GO:0034645	cellular macromolecule biosynthetic process	biological_process	0.27175	1	14	46	5164	20205	ENSG00000119335,ENSG00000147604,ENSG00000012223,ENSG00000115274,ENSG00000101096,ENSG00000276043,ENSG00000149792,ENSG00000167900,ENSG00000171302,ENSG00000163517,ENSG00000151465,ENSG00000092330,ENSG00000101057,ENSG00000140479
GO:0007416	synapse assembly	biological_process	0.27234	1	1	46	139	20205	ENSG00000162105
GO:0014074	response to purine-containing compound	biological_process	0.27234	1	1	46	139	20205	ENSG00000187848
GO:0030509	BMP signaling pathway	biological_process	0.27234	1	1	46	139	20205	ENSG00000140479
GO:0043279	response to alkaloid	biological_process	0.27234	1	1	46	139	20205	ENSG00000118432
GO:0048167	regulation of synaptic plasticity	biological_process	0.27234	1	1	46	139	20205	ENSG00000162105
GO:0010941	regulation of cell death	biological_process	0.27258	1	5	46	1542	20205	ENSG00000086666,ENSG00000111321,ENSG00000118432,ENSG00000012223,ENSG00000119335
GO:0030534	adult behavior	biological_process	0.274	1	1	46	140	20205	ENSG00000162105
GO:1903707	negative regulation of hemopoiesis	biological_process	0.274	1	1	46	140	20205	ENSG00000012223
GO:0051640	organelle localization	biological_process	0.2742	1	2	46	451	20205	ENSG00000101447,ENSG00000074054
GO:1903649	regulation of cytoplasmic transport	biological_process	0.27505	1	2	46	452	20205	ENSG00000187848,ENSG00000142230
GO:1901576	organic substance biosynthetic process	biological_process	0.27537	1	17	46	6437	20205	ENSG00000134326,ENSG00000166123,ENSG00000092330,ENSG00000151465,ENSG00000149792,ENSG00000167900,ENSG00000171302,ENSG00000115274,ENSG00000147604,ENSG00000119335,ENSG00000101057,ENSG00000140479,ENSG00000163517,ENSG00000276043,ENSG00000164904,ENSG00000101096,ENSG00000012223
GO:0032501	multicellular organismal process	biological_process	0.27544	1	19	46	7286	20205	ENSG00000163517,ENSG00000173262,ENSG00000162105,ENSG00000118432,ENSG00000140479,ENSG00000159674,ENSG00000101447,ENSG00000120049,ENSG00000118004,ENSG00000142669,ENSG00000012223,ENSG00000101096,ENSG00000164904,ENSG00000187848,ENSG00000111664,ENSG00000114948,ENSG00000111321,ENSG00000074054,ENSG00000026025
GO:1902494	catalytic complex	cellular_component	0.27546	1	4	46	1170	20205	ENSG00000115274,ENSG00000115827,ENSG00000163517,ENSG00000142230
GO:0070507	regulation of microtubule cytoskeleton organization	biological_process	0.27567	1	1	46	141	20205	ENSG00000074054
GO:0000226	microtubule cytoskeleton organization	biological_process	0.2759	1	2	46	453	20205	ENSG00000074054,ENSG00000101057
GO:0022892	substrate-specific transporter activity	molecular_function	0.27758	1	4	46	1174	20205	ENSG00000120049,ENSG00000187848,ENSG00000173262,ENSG00000160746
GO:0007010	cytoskeleton organization	biological_process	0.27759	1	4	46	1174	20205	ENSG00000074054,ENSG00000142669,ENSG00000026025,ENSG00000101057
GO:0010921	regulation of phosphatase activity	biological_process	0.27897	1	1	46	143	20205	ENSG00000119335
GO:0044430	cytoskeletal part	cellular_component	0.28013	1	5	46	1559	20205	ENSG00000101447,ENSG00000074054,ENSG00000162105,ENSG00000026025,ENSG00000104671
GO:0048731	system development	biological_process	0.28047	1	12	46	4367	20205	ENSG00000074054,ENSG00000120049,ENSG00000012223,ENSG00000101447,ENSG00000159674,ENSG00000026025,ENSG00000187848,ENSG00000163517,ENSG00000111321,ENSG00000162105,ENSG00000118432,ENSG00000114948
GO:0016925	protein sumoylation	biological_process	0.28064	1	1	46	144	20205	ENSG00000142230
GO:0005737	cytoplasm	cellular_component	0.28208	1	28	46	11220	20205	ENSG00000164904,ENSG00000006756,ENSG00000104671,ENSG00000101447,ENSG00000012223,ENSG00000120049,ENSG00000142669,ENSG00000101096,ENSG00000162105,ENSG00000172469,ENSG00000140479,ENSG00000026025,ENSG00000086666,ENSG00000171302,ENSG00000167900,ENSG00000149792,ENSG00000008517,ENSG00000147604,ENSG00000119335,ENSG00000115274,ENSG00000074054,ENSG00000166123,ENSG00000142230,ENSG00000140691,ENSG00000134326…
GO:0000784	nuclear chromosome, telomeric region	cellular_component	0.28226	1	1	46	145	20205	ENSG00000092330
GO:2001252	positive regulation of chromosome organization	biological_process	0.28226	1	1	46	145	20205	ENSG00000092330
GO:0032200	telomere organization	biological_process	0.28391	1	1	46	146	20205	ENSG00000092330
GO:0016573	histone acetylation	biological_process	0.28392	1	1	46	146	20205	ENSG00000119335
GO:0045595	regulation of cell differentiation	biological_process	0.28556	1	5	46	1571	20205	ENSG00000026025,ENSG00000118432,ENSG00000012223,ENSG00000101096,ENSG00000074054
GO:0006414	translational elongation	biological_process	0.28558	1	1	46	147	20205	ENSG00000149792
GO:0015758	glucose transport	biological_process	0.28558	1	1	46	147	20205	ENSG00000173262
GO:0031345	negative regulation of cell projection organization	biological_process	0.28558	1	1	46	147	20205	ENSG00000026025
GO:0031513	nonmotile primary cilium	cellular_component	0.28558	1	1	46	147	20205	ENSG00000162105
GO:0015629	actin cytoskeleton	cellular_component	0.28598	1	2	46	465	20205	ENSG00000101096,ENSG00000104671
GO:0071772	response to BMP	biological_process	0.28722	1	1	46	148	20205	ENSG00000140479
GO:0071773	cellular response to BMP stimulus	biological_process	0.28722	1	1	46	148	20205	ENSG00000140479
GO:0051259	protein oligomerization	biological_process	0.28774	1	2	46	467	20205	ENSG00000187848,ENSG00000167900
GO:0010035	response to inorganic substance	biological_process	0.28776	1	2	46	467	20205	ENSG00000120049,ENSG00000180902
GO:0060627	regulation of vesicle-mediated transport	biological_process	0.28777	1	2	46	467	20205	ENSG00000196776,ENSG00000074054
GO:0006811	ion transport	biological_process	0.28826	1	5	46	1577	20205	ENSG00000120049,ENSG00000012223,ENSG00000187848,ENSG00000160746,ENSG00000118432
GO:1901575	organic substance catabolic process	biological_process	0.28879	1	6	46	1968	20205	ENSG00000118432,ENSG00000276043,ENSG00000166123,ENSG00000164904,ENSG00000101447,ENSG00000147604
GO:0006334	nucleosome assembly	biological_process	0.28883	1	1	46	149	20205	ENSG00000119335
GO:0022843	voltage-gated cation channel activity	molecular_function	0.28885	1	1	46	149	20205	ENSG00000120049
GO:0008645	hexose transport	biological_process	0.28885	1	1	46	149	20205	ENSG00000173262
GO:0051094	positive regulation of developmental process	biological_process	0.28892	1	4	46	1196	20205	ENSG00000118432,ENSG00000101096,ENSG00000012223,ENSG00000074054
GO:0048856	anatomical structure development	biological_process	0.28927	1	14	46	5230	20205	ENSG00000026025,ENSG00000120049,ENSG00000012223,ENSG00000101096,ENSG00000074054,ENSG00000101447,ENSG00000159674,ENSG00000140479,ENSG00000118432,ENSG00000114948,ENSG00000162105,ENSG00000111321,ENSG00000163517,ENSG00000187848
GO:0051249	regulation of lymphocyte activation	biological_process	0.28946	1	2	46	469	20205	ENSG00000101096,ENSG00000196776
GO:0031175	neuron projection development	biological_process	0.2902	1	3	46	826	20205	ENSG00000026025,ENSG00000118432,ENSG00000159674
GO:0031032	actomyosin structure organization	biological_process	0.29048	1	1	46	150	20205	ENSG00000074054
GO:0006875	cellular metal ion homeostasis	biological_process	0.29115	1	2	46	471	20205	ENSG00000187848,ENSG00000012223
GO:0032874	positive regulation of stress-activated MAPK cascade	biological_process	0.29208	1	1	46	151	20205	ENSG00000111321
GO:0015749	monosaccharide transport	biological_process	0.29211	1	1	46	151	20205	ENSG00000173262
GO:0023051	regulation of signaling	biological_process	0.29274	1	9	46	3179	20205	ENSG00000086666,ENSG00000171302,ENSG00000101447,ENSG00000012223,ENSG00000162105,ENSG00000118432,ENSG00000111321,ENSG00000140479,ENSG00000187848
GO:0008152	metabolic process	biological_process	0.29335	1	30	46	12154	20205	ENSG00000180902,ENSG00000115524,ENSG00000092330,ENSG00000151465,ENSG00000111664,ENSG00000114948,ENSG00000166123,ENSG00000142230,ENSG00000111321,ENSG00000134326,ENSG00000147604,ENSG00000119335,ENSG00000115274,ENSG00000026025,ENSG00000167900,ENSG00000171302,ENSG00000149792,ENSG00000163517,ENSG00000118432,ENSG00000140479,ENSG00000101057,ENSG00000101447,ENSG00000118004,ENSG00000012223,ENSG00000142669…
GO:0046907	intracellular transport	biological_process	0.2936	1	6	46	1980	20205	ENSG00000119335,ENSG00000187848,ENSG00000147604,ENSG00000104671,ENSG00000086666,ENSG00000142230
GO:0070304	positive regulation of stress-activated protein kinase signaling cascade	biological_process	0.2937	1	1	46	152	20205	ENSG00000111321
GO:0008037	cell recognition	biological_process	0.29373	1	1	46	152	20205	ENSG00000118432
GO:0016614	oxidoreductase activity, acting on CH-OH group of donors	molecular_function	0.29373	1	1	46	152	20205	ENSG00000180902
GO:1902806	regulation of cell cycle G1/S phase transition	biological_process	0.29373	1	1	46	152	20205	ENSG00000101447
GO:0016567	protein ubiquitination	biological_process	0.29529	1	3	46	834	20205	ENSG00000115827,ENSG00000276043,ENSG00000142230
GO:0010675	regulation of cellular carbohydrate metabolic process	biological_process	0.29532	1	1	46	153	20205	ENSG00000092330
GO:0015079	potassium ion transmembrane transporter activity	molecular_function	0.29535	1	1	46	153	20205	ENSG00000120049
GO:0016810	hydrolase activity, acting on carbon-nitrogen (but not peptide) bonds	molecular_function	0.29696	1	1	46	154	20205	ENSG00000163517
GO:0002695	negative regulation of leukocyte activation	biological_process	0.29697	1	1	46	154	20205	ENSG00000118432
GO:0038095	Fc-epsilon receptor signaling pathway	biological_process	0.29697	1	1	46	154	20205	ENSG00000101096
GO:0003682	chromatin binding	molecular_function	0.29708	1	2	46	478	20205	ENSG00000276043,ENSG00000101096
GO:0050790	regulation of catalytic activity	biological_process	0.29726	1	7	46	2386	20205	ENSG00000119335,ENSG00000092330,ENSG00000012223,ENSG00000142669,ENSG00000118432,ENSG00000276043,ENSG00000142230
GO:0009058	biosynthetic process	biological_process	0.29726	1	17	46	6525	20205	ENSG00000163517,ENSG00000140479,ENSG00000101057,ENSG00000101096,ENSG00000012223,ENSG00000164904,ENSG00000276043,ENSG00000151465,ENSG00000092330,ENSG00000166123,ENSG00000134326,ENSG00000147604,ENSG00000119335,ENSG00000115274,ENSG00000171302,ENSG00000167900,ENSG00000149792
GO:0023056	positive regulation of signaling	biological_process	0.29774	1	5	46	1598	20205	ENSG00000187848,ENSG00000012223,ENSG00000162105,ENSG00000111321,ENSG00000171302
GO:0019886	antigen processing and presentation of exogenous peptide antigen via MHC class II	biological_process	0.2984	1	1	46	155	20205	ENSG00000104671
GO:0007188	adenylate cyclase-modulating G-protein coupled receptor signaling pathway	biological_process	0.29858	1	1	46	155	20205	ENSG00000118432
GO:0005875	microtubule associated complex	cellular_component	0.30001	1	1	46	156	20205	ENSG00000104671
GO:0015698	inorganic anion transport	biological_process	0.30019	1	1	46	156	20205	ENSG00000160746
GO:0015276	ligand-gated ion channel activity	molecular_function	0.30019	1	1	46	156	20205	ENSG00000187848
GO:0022834	ligand-gated channel activity	molecular_function	0.30019	1	1	46	156	20205	ENSG00000187848
GO:0043066	negative regulation of apoptotic process	biological_process	0.30092	1	3	46	843	20205	ENSG00000012223,ENSG00000119335,ENSG00000086666
GO:0006974	cellular response to DNA damage stimulus	biological_process	0.30148	1	3	46	844	20205	ENSG00000276043,ENSG00000101096,ENSG00000115274
GO:0048469	cell maturation	biological_process	0.3034	1	1	46	158	20205	ENSG00000120049
GO:0097458	neuron part	cellular_component	0.3045	1	4	46	1226	20205	ENSG00000026025,ENSG00000118432,ENSG00000162105,ENSG00000111664
GO:0002495	antigen processing and presentation of peptide antigen via MHC class II	biological_process	0.30482	1	1	46	159	20205	ENSG00000104671
GO:0006626	protein targeting to mitochondrion	biological_process	0.305	1	1	46	159	20205	ENSG00000142230
GO:0051092	positive regulation of NF-kappaB transcription factor activity	biological_process	0.305	1	1	46	159	20205	ENSG00000012223
GO:0044212	transcription regulatory region DNA binding	molecular_function	0.30534	1	3	46	850	20205	ENSG00000276043,ENSG00000101057,ENSG00000101096
GO:0044297	cell body	cellular_component	0.30553	1	2	46	488	20205	ENSG00000111664,ENSG00000162105
GO:0010647	positive regulation of cell communication	biological_process	0.30592	1	5	46	1616	20205	ENSG00000111321,ENSG00000162105,ENSG00000171302,ENSG00000187848,ENSG00000012223
GO:0030182	neuron differentiation	biological_process	0.30601	1	4	46	1229	20205	ENSG00000120049,ENSG00000159674,ENSG00000118432,ENSG00000026025
GO:0043488	regulation of mRNA stability	biological_process	0.30658	1	1	46	160	20205	ENSG00000119335
GO:0002526	acute inflammatory response	biological_process	0.30659	1	1	46	160	20205	ENSG00000118432
GO:0031461	cullin-RING ubiquitin ligase complex	cellular_component	0.30659	1	1	46	160	20205	ENSG00000115827
GO:0051147	regulation of muscle cell differentiation	biological_process	0.30659	1	1	46	160	20205	ENSG00000101096
GO:0010646	regulation of cell communication	biological_process	0.30692	1	9	46	3222	20205	ENSG00000140479,ENSG00000111321,ENSG00000118432,ENSG00000162105,ENSG00000187848,ENSG00000171302,ENSG00000086666,ENSG00000012223,ENSG00000101447
GO:0000975	regulatory region DNA binding	molecular_function	0.30723	1	3	46	853	20205	ENSG00000101096,ENSG00000276043,ENSG00000101057
GO:0051093	negative regulation of developmental process	biological_process	0.30723	1	3	46	853	20205	ENSG00000012223,ENSG00000074054,ENSG00000026025
GO:0001067	regulatory region nucleic acid binding	molecular_function	0.30786	1	3	46	854	20205	ENSG00000276043,ENSG00000101057,ENSG00000101096
GO:0006338	chromatin remodeling	biological_process	0.30796	1	1	46	161	20205	ENSG00000115274
GO:0002521	leukocyte differentiation	biological_process	0.30805	1	2	46	491	20205	ENSG00000012223,ENSG00000111321
GO:0043542	endothelial cell migration	biological_process	0.30818	1	1	46	161	20205	ENSG00000142669
GO:0008092	cytoskeletal protein binding	molecular_function	0.30849	1	3	46	855	20205	ENSG00000074054,ENSG00000111664,ENSG00000101447
GO:0043069	negative regulation of programmed cell death	biological_process	0.3091	1	3	46	856	20205	ENSG00000012223,ENSG00000119335,ENSG00000086666
GO:0045597	positive regulation of cell differentiation	biological_process	0.30912	1	3	46	856	20205	ENSG00000012223,ENSG00000101096,ENSG00000118432
GO:0002504	antigen processing and presentation of peptide or polysaccharide antigen via MHC class II	biological_process	0.3096	1	1	46	162	20205	ENSG00000104671
GO:0006109	regulation of carbohydrate metabolic process	biological_process	0.30974	1	1	46	162	20205	ENSG00000092330
GO:0018393	internal peptidyl-lysine acetylation	biological_process	0.30976	1	1	46	162	20205	ENSG00000119335
GO:0007346	regulation of mitotic cell cycle	biological_process	0.31052	1	2	46	494	20205	ENSG00000151465,ENSG00000142230
GO:0032886	regulation of microtubule-based process	biological_process	0.31136	1	1	46	163	20205	ENSG00000074054
GO:0034613	cellular protein localization	biological_process	0.31181	1	5	46	1629	20205	ENSG00000086666,ENSG00000142230,ENSG00000147604,ENSG00000101447,ENSG00000092330
GO:0080134	regulation of response to stress	biological_process	0.31231	1	5	46	1630	20205	ENSG00000012223,ENSG00000074054,ENSG00000196776,ENSG00000118432,ENSG00000111321
GO:0006665	sphingolipid metabolic process	biological_process	0.31294	1	1	46	164	20205	ENSG00000006756
GO:0007283	spermatogenesis	biological_process	0.31313	1	2	46	497	20205	ENSG00000118432,ENSG00000173262
GO:0009605	response to external stimulus	biological_process	0.31343	1	7	46	2429	20205	ENSG00000118432,ENSG00000111321,ENSG00000134326,ENSG00000196776,ENSG00000159674,ENSG00000012223,ENSG00000074054
GO:0048232	male gamete generation	biological_process	0.31398	1	2	46	498	20205	ENSG00000118432,ENSG00000173262
GO:0031497	chromatin assembly	biological_process	0.3145	1	1	46	165	20205	ENSG00000119335
GO:0005506	iron ion binding	molecular_function	0.31451	1	1	46	165	20205	ENSG00000012223
GO:1901698	response to nitrogen compound	biological_process	0.31542	1	3	46	866	20205	ENSG00000187848,ENSG00000111664,ENSG00000118432
GO:0010817	regulation of hormone levels	biological_process	0.31566	1	2	46	500	20205	ENSG00000140479,ENSG00000118432
GO:0007519	skeletal muscle tissue development	biological_process	0.31609	1	1	46	166	20205	ENSG00000187848
GO:0008064	regulation of actin polymerization or depolymerization	biological_process	0.31609	1	1	46	166	20205	ENSG00000142669
GO:0017157	regulation of exocytosis	biological_process	0.31609	1	1	46	166	20205	ENSG00000074054
GO:0044450	microtubule organizing center part	cellular_component	0.31609	1	1	46	166	20205	ENSG00000074054
GO:0070727	cellular macromolecule localization	biological_process	0.31639	1	5	46	1639	20205	ENSG00000092330,ENSG00000101447,ENSG00000147604,ENSG00000086666,ENSG00000142230
GO:0034654	nucleobase-containing compound biosynthetic process	biological_process	0.31704	1	12	46	4494	20205	ENSG00000119335,ENSG00000147604,ENSG00000115274,ENSG00000101096,ENSG00000012223,ENSG00000276043,ENSG00000167900,ENSG00000163517,ENSG00000092330,ENSG00000101057,ENSG00000134326,ENSG00000140479
GO:0018394	peptidyl-lysine acetylation	biological_process	0.31764	1	1	46	167	20205	ENSG00000119335
GO:0035304	regulation of protein dephosphorylation	biological_process	0.31764	1	1	46	167	20205	ENSG00000119335
GO:0030832	regulation of actin filament length	biological_process	0.31766	1	1	46	167	20205	ENSG00000142669
GO:0050671	positive regulation of lymphocyte proliferation	biological_process	0.31766	1	1	46	167	20205	ENSG00000101096
GO:0031347	regulation of defense response	biological_process	0.31794	1	3	46	870	20205	ENSG00000118432,ENSG00000012223,ENSG00000196776
GO:0009059	macromolecule biosynthetic process	biological_process	0.31808	1	14	46	5336	20205	ENSG00000115274,ENSG00000012223,ENSG00000101096,ENSG00000119335,ENSG00000147604,ENSG00000167900,ENSG00000171302,ENSG00000149792,ENSG00000276043,ENSG00000151465,ENSG00000092330,ENSG00000163517,ENSG00000140479,ENSG00000101057
GO:0008270	zinc ion binding	molecular_function	0.31859	1	4	46	1253	20205	ENSG00000276043,ENSG00000086666,ENSG00000114948,ENSG00000167900
GO:0032845	negative regulation of homeostatic process	biological_process	0.3192	1	1	46	168	20205	ENSG00000092330
GO:2001236	regulation of extrinsic apoptotic signaling pathway	biological_process	0.3192	1	1	46	168	20205	ENSG00000111321
GO:0006475	internal protein amino acid acetylation	biological_process	0.31921	1	1	46	168	20205	ENSG00000119335
GO:0043487	regulation of RNA stability	biological_process	0.31921	1	1	46	168	20205	ENSG00000119335
GO:0032946	positive regulation of mononuclear cell proliferation	biological_process	0.31922	1	1	46	168	20205	ENSG00000101096
GO:1903035	negative regulation of response to wounding	biological_process	0.31922	1	1	46	168	20205	ENSG00000074054
GO:1904062	regulation of cation transmembrane transport	biological_process	0.32079	1	1	46	169	20205	ENSG00000120049
GO:1901215	negative regulation of neuron death	biological_process	0.32233	1	1	46	170	20205	ENSG00000119335
GO:0002252	immune effector process	biological_process	0.32354	1	3	46	879	20205	ENSG00000159674,ENSG00000196776,ENSG00000118004
GO:0034703	cation channel complex	cellular_component	0.3239	1	1	46	171	20205	ENSG00000120049
GO:0007584	response to nutrient	biological_process	0.3239	1	1	46	171	20205	ENSG00000118432
GO:0050866	negative regulation of cell activation	biological_process	0.3239	1	1	46	171	20205	ENSG00000118432
GO:0002440	production of molecular mediator of immune response	biological_process	0.32528	1	1	46	172	20205	ENSG00000159674
GO:0010608	posttranscriptional regulation of gene expression	biological_process	0.32567	1	2	46	512	20205	ENSG00000151465,ENSG00000119335
GO:0035303	regulation of dephosphorylation	biological_process	0.32699	1	1	46	173	20205	ENSG00000119335
GO:0001227	transcriptional repressor activity, RNA polymerase II transcription regulatory region sequence-specific binding	molecular_function	0.327	1	1	46	173	20205	ENSG00000101096
GO:0007163	establishment or maintenance of cell polarity	biological_process	0.327	1	1	46	173	20205	ENSG00000074054
GO:0006888	ER to Golgi vesicle-mediated transport	biological_process	0.32838	1	1	46	174	20205	ENSG00000104671
GO:0060538	skeletal muscle organ development	biological_process	0.32855	1	1	46	174	20205	ENSG00000187848
GO:0070665	positive regulation of leukocyte proliferation	biological_process	0.32855	1	1	46	174	20205	ENSG00000101096
GO:0005813	centrosome	cellular_component	0.32902	1	2	46	516	20205	ENSG00000074054,ENSG00000104671
GO:0032268	regulation of cellular protein metabolic process	biological_process	0.32983	1	7	46	2472	20205	ENSG00000119335,ENSG00000101447,ENSG00000012223,ENSG00000151465,ENSG00000092330,ENSG00000111321,ENSG00000276043
GO:0006275	regulation of DNA replication	biological_process	0.33006	1	1	46	175	20205	ENSG00000092330
GO:0046328	regulation of JNK cascade	biological_process	0.33006	1	1	46	175	20205	ENSG00000111321
GO:0010822	positive regulation of mitochondrion organization	biological_process	0.33009	1	1	46	175	20205	ENSG00000142230
GO:0031330	negative regulation of cellular catabolic process	biological_process	0.33009	1	1	46	175	20205	ENSG00000118432
GO:0098802	plasma membrane receptor complex	cellular_component	0.33009	1	1	46	175	20205	ENSG00000162105
GO:0032993	protein-DNA complex	cellular_component	0.3316	1	1	46	176	20205	ENSG00000092330
GO:0032271	regulation of protein polymerization	biological_process	0.33163	1	1	46	176	20205	ENSG00000074054
GO:0055085	transmembrane transport	biological_process	0.33227	1	4	46	1279	20205	ENSG00000173262,ENSG00000187848,ENSG00000120049,ENSG00000160746
GO:0005730	nucleolus	cellular_component	0.33231	1	3	46	893	20205	ENSG00000115827,ENSG00000115274,ENSG00000147604
GO:0044260	cellular macromolecule metabolic process	biological_process	0.33239	1	22	46	8811	20205	ENSG00000163517,ENSG00000101057,ENSG00000140479,ENSG00000101096,ENSG00000115827,ENSG00000012223,ENSG00000101447,ENSG00000006756,ENSG00000276043,ENSG00000111664,ENSG00000092330,ENSG00000151465,ENSG00000115524,ENSG00000180902,ENSG00000111321,ENSG00000142230,ENSG00000115274,ENSG00000147604,ENSG00000119335,ENSG00000149792,ENSG00000171302,ENSG00000167900
GO:0019058	viral life cycle	biological_process	0.33241	1	2	46	520	20205	ENSG00000147604,ENSG00000012223
GO:0043227	membrane-bounded organelle	cellular_component	0.33314	1	31	46	12761	20205	ENSG00000159674,ENSG00000012223,ENSG00000142669,ENSG00000101096,ENSG00000115827,ENSG00000164904,ENSG00000276043,ENSG00000006756,ENSG00000196776,ENSG00000173262,ENSG00000163517,ENSG00000172469,ENSG00000118432,ENSG00000162105,ENSG00000101057,ENSG00000140479,ENSG00000147604,ENSG00000119335,ENSG00000074054,ENSG00000115274,ENSG00000026025,ENSG00000149792,ENSG00000171302,ENSG00000187848,ENSG00000180902…
GO:0050796	regulation of insulin secretion	biological_process	0.33317	1	1	46	177	20205	ENSG00000118432
GO:0000781	chromosome, telomeric region	cellular_component	0.33467	1	1	46	178	20205	ENSG00000092330
GO:0034728	nucleosome organization	biological_process	0.33468	1	1	46	178	20205	ENSG00000119335
GO:0010810	regulation of cell-substrate adhesion	biological_process	0.3347	1	1	46	178	20205	ENSG00000074054
GO:1903531	negative regulation of secretion by cell	biological_process	0.3347	1	1	46	178	20205	ENSG00000118432
GO:0015075	ion transmembrane transporter activity	molecular_function	0.3356	1	3	46	898	20205	ENSG00000187848,ENSG00000120049,ENSG00000160746
GO:0060341	regulation of cellular localization	biological_process	0.33596	1	4	46	1286	20205	ENSG00000118432,ENSG00000142230,ENSG00000074054,ENSG00000187848
GO:0032412	regulation of ion transmembrane transporter activity	biological_process	0.33622	1	1	46	179	20205	ENSG00000120049
GO:0018130	heterocycle biosynthetic process	biological_process	0.33692	1	12	46	4561	20205	ENSG00000140479,ENSG00000101057,ENSG00000134326,ENSG00000163517,ENSG00000092330,ENSG00000276043,ENSG00000167900,ENSG00000119335,ENSG00000147604,ENSG00000115274,ENSG00000012223,ENSG00000101096
GO:2001235	positive regulation of apoptotic signaling pathway	biological_process	0.33772	1	1	46	180	20205	ENSG00000111321
GO:0071804	cellular potassium ion transport	biological_process	0.33775	1	1	46	180	20205	ENSG00000120049
GO:0071805	potassium ion transmembrane transport	biological_process	0.33775	1	1	46	180	20205	ENSG00000120049
GO:0030027	lamellipodium	cellular_component	0.33775	1	1	46	180	20205	ENSG00000142669
GO:0019438	aromatic compound biosynthetic process	biological_process	0.33782	1	12	46	4564	20205	ENSG00000092330,ENSG00000163517,ENSG00000140479,ENSG00000134326,ENSG00000101057,ENSG00000115274,ENSG00000012223,ENSG00000101096,ENSG00000147604,ENSG00000119335,ENSG00000167900,ENSG00000276043
GO:0002757	immune response-activating signal transduction	biological_process	0.33833	1	2	46	527	20205	ENSG00000012223,ENSG00000101096
GO:0002699	positive regulation of immune effector process	biological_process	0.3391	1	1	46	181	20205	ENSG00000159674
GO:0044464	cell part	cellular_component	0.3391	1	41	46	17313	20205	ENSG00000092330,ENSG00000115524,ENSG00000134326,ENSG00000119335,ENSG00000074054,ENSG00000115274,ENSG00000149792,ENSG00000167900,ENSG00000173262,ENSG00000172469,ENSG00000118432,ENSG00000162105,ENSG00000101057,ENSG00000101447,ENSG00000120049,ENSG00000164904,ENSG00000187848,ENSG00000180902,ENSG00000151465,ENSG00000111664,ENSG00000142230,ENSG00000166123,ENSG00000111321,ENSG00000114948,ENSG00000160746…
GO:0007565	female pregnancy	biological_process	0.33927	1	1	46	181	20205	ENSG00000118432
GO:0007417	central nervous system development	biological_process	0.34065	1	3	46	906	20205	ENSG00000114948,ENSG00000026025,ENSG00000163517
GO:0022898	regulation of transmembrane transporter activity	biological_process	0.3423	1	1	46	183	20205	ENSG00000120049
GO:0002221	pattern recognition receptor signaling pathway	biological_process	0.3423	1	1	46	183	20205	ENSG00000012223
GO:0097164	ammonium ion metabolic process	biological_process	0.3423	1	1	46	183	20205	ENSG00000164904
GO:0005856	cytoskeleton	cellular_component	0.34283	1	6	46	2099	20205	ENSG00000101447,ENSG00000101096,ENSG00000074054,ENSG00000162105,ENSG00000026025,ENSG00000104671
GO:0006281	DNA repair	biological_process	0.34322	1	2	46	533	20205	ENSG00000276043,ENSG00000115274
GO:0032879	regulation of localization	biological_process	0.34336	1	7	46	2507	20205	ENSG00000142230,ENSG00000118432,ENSG00000074054,ENSG00000120049,ENSG00000142669,ENSG00000187848,ENSG00000196776
GO:0007187	G-protein coupled receptor signaling pathway, coupled to cyclic nucleotide second messenger	biological_process	0.34381	1	1	46	184	20205	ENSG00000118432
GO:0019887	protein kinase regulator activity	molecular_function	0.34381	1	1	46	184	20205	ENSG00000012223
GO:0030278	regulation of ossification	biological_process	0.34381	1	1	46	184	20205	ENSG00000012223
GO:0065009	regulation of molecular function	biological_process	0.34474	1	8	46	2921	20205	ENSG00000142230,ENSG00000118432,ENSG00000092330,ENSG00000276043,ENSG00000012223,ENSG00000120049,ENSG00000142669,ENSG00000119335
GO:0043900	regulation of multi-organism process	biological_process	0.34585	1	2	46	536	20205	ENSG00000012223,ENSG00000118432
GO:1902580	single-organism cellular localization	biological_process	0.34698	1	4	46	1307	20205	ENSG00000142230,ENSG00000086666,ENSG00000147604,ENSG00000074054
GO:0060548	negative regulation of cell death	biological_process	0.34821	1	3	46	918	20205	ENSG00000012223,ENSG00000119335,ENSG00000086666
GO:0006508	proteolysis	biological_process	0.34827	1	5	46	1708	20205	ENSG00000276043,ENSG00000114948,ENSG00000140479,ENSG00000012223,ENSG00000118004
GO:0035637	multicellular organismal signaling	biological_process	0.34833	1	1	46	187	20205	ENSG00000120049
GO:0014069	postsynaptic density	cellular_component	0.34833	1	1	46	187	20205	ENSG00000162105
GO:0055065	metal ion homeostasis	biological_process	0.34835	1	2	46	539	20205	ENSG00000187848,ENSG00000012223
GO:0044281	small molecule metabolic process	biological_process	0.34958	1	6	46	2115	20205	ENSG00000166123,ENSG00000164904,ENSG00000118432,ENSG00000134326,ENSG00000167900,ENSG00000180902
GO:0043523	regulation of neuron apoptotic process	biological_process	0.34981	1	1	46	188	20205	ENSG00000119335
GO:2000021	regulation of ion homeostasis	biological_process	0.34983	1	1	46	188	20205	ENSG00000187848
GO:0031344	regulation of cell projection organization	biological_process	0.35084	1	2	46	542	20205	ENSG00000026025,ENSG00000118432
GO:0008643	carbohydrate transport	biological_process	0.35281	1	1	46	190	20205	ENSG00000173262
GO:0050662	coenzyme binding	molecular_function	0.35281	1	1	46	190	20205	ENSG00000180902
GO:0060348	bone development	biological_process	0.35281	1	1	46	190	20205	ENSG00000012223
GO:1903047	mitotic cell cycle process	biological_process	0.35327	1	3	46	926	20205	ENSG00000101447,ENSG00000074054,ENSG00000101057
GO:0006333	chromatin assembly or disassembly	biological_process	0.35428	1	1	46	191	20205	ENSG00000119335
GO:0000086	G2/M transition of mitotic cell cycle	biological_process	0.3543	1	1	46	191	20205	ENSG00000074054
GO:0007369	gastrulation	biological_process	0.3543	1	1	46	191	20205	ENSG00000074054
GO:0045665	negative regulation of neuron differentiation	biological_process	0.3543	1	1	46	191	20205	ENSG00000026025
GO:0043226	organelle	cellular_component	0.35649	1	33	46	13741	20205	ENSG00000149792,ENSG00000119335,ENSG00000115274,ENSG00000074054,ENSG00000134326,ENSG00000115524,ENSG00000092330,ENSG00000164904,ENSG00000101447,ENSG00000162105,ENSG00000118432,ENSG00000172469,ENSG00000101057,ENSG00000173262,ENSG00000026025,ENSG00000171302,ENSG00000147604,ENSG00000142230,ENSG00000166123,ENSG00000180902,ENSG00000187848,ENSG00000111664,ENSG00000276043,ENSG00000104671,ENSG00000006756…
GO:0033209	tumor necrosis factor-mediated signaling pathway	biological_process	0.35724	1	1	46	193	20205	ENSG00000111321
GO:0006473	protein acetylation	biological_process	0.35725	1	1	46	193	20205	ENSG00000119335
GO:0008237	metallopeptidase activity	molecular_function	0.35726	1	1	46	193	20205	ENSG00000114948
GO:0008134	transcription factor binding	molecular_function	0.35748	1	2	46	550	20205	ENSG00000101096,ENSG00000163517
GO:0045664	regulation of neuron differentiation	biological_process	0.35831	1	2	46	551	20205	ENSG00000118432,ENSG00000026025
GO:0005244	voltage-gated ion channel activity	molecular_function	0.35874	1	1	46	194	20205	ENSG00000120049
GO:0022832	voltage-gated channel activity	molecular_function	0.35874	1	1	46	194	20205	ENSG00000120049
GO:0044242	cellular lipid catabolic process	biological_process	0.35874	1	1	46	194	20205	ENSG00000118432
GO:0051495	positive regulation of cytoskeleton organization	biological_process	0.35874	1	1	46	194	20205	ENSG00000074054
GO:0051054	positive regulation of DNA metabolic process	biological_process	0.36019	1	1	46	195	20205	ENSG00000092330
GO:0032409	regulation of transporter activity	biological_process	0.36168	1	1	46	196	20205	ENSG00000120049
GO:0008154	actin polymerization or depolymerization	biological_process	0.36169	1	1	46	196	20205	ENSG00000142669
GO:0045637	regulation of myeloid cell differentiation	biological_process	0.36169	1	1	46	196	20205	ENSG00000012223
GO:0072655	establishment of protein localization to mitochondrion	biological_process	0.36315	1	1	46	197	20205	ENSG00000142230
GO:0030003	cellular cation homeostasis	biological_process	0.36328	1	2	46	557	20205	ENSG00000187848,ENSG00000012223
GO:0006612	protein targeting to membrane	biological_process	0.3645	1	1	46	198	20205	ENSG00000147604
GO:0043901	negative regulation of multi-organism process	biological_process	0.36462	1	1	46	198	20205	ENSG00000012223
GO:0006807	nitrogen compound metabolic process	biological_process	0.36482	1	18	46	7212	20205	ENSG00000134326,ENSG00000166123,ENSG00000092330,ENSG00000151465,ENSG00000115524,ENSG00000149792,ENSG00000167900,ENSG00000115274,ENSG00000119335,ENSG00000147604,ENSG00000101057,ENSG00000140479,ENSG00000163517,ENSG00000006756,ENSG00000276043,ENSG00000164904,ENSG00000012223,ENSG00000101096
GO:0016021	integral component of membrane	cellular_component	0.36513	1	15	46	5928	20205	ENSG00000171302,ENSG00000115827,ENSG00000120049,ENSG00000160746,ENSG00000111321,ENSG00000172469,ENSG00000186106,ENSG00000114948,ENSG00000118432,ENSG00000162105,ENSG00000164659,ENSG00000113621,ENSG00000187848,ENSG00000196776,ENSG00000173262
GO:0005739	mitochondrion	cellular_component	0.36593	1	5	46	1746	20205	ENSG00000180902,ENSG00000166123,ENSG00000164904,ENSG00000134326,ENSG00000149792
GO:0009612	response to mechanical stimulus	biological_process	0.36605	1	1	46	199	20205	ENSG00000111321
GO:0060089	molecular transducer activity	molecular_function	0.36643	1	6	46	2155	20205	ENSG00000118432,ENSG00000111321,ENSG00000171302,ENSG00000196776,ENSG00000187848,ENSG00000111664
GO:0044770	cell cycle phase transition	biological_process	0.36658	1	2	46	561	20205	ENSG00000074054,ENSG00000101447
GO:0042060	wound healing	biological_process	0.36741	1	2	46	562	20205	ENSG00000187848,ENSG00000074054
GO:0001894	tissue homeostasis	biological_process	0.36754	1	1	46	200	20205	ENSG00000012223
GO:0007160	cell-matrix adhesion	biological_process	0.36754	1	1	46	200	20205	ENSG00000074054
GO:0044839	cell cycle G2/M phase transition	biological_process	0.36754	1	1	46	200	20205	ENSG00000074054
GO:0051048	negative regulation of secretion	biological_process	0.36754	1	1	46	200	20205	ENSG00000118432
GO:0070585	protein localization to mitochondrion	biological_process	0.36754	1	1	46	200	20205	ENSG00000142230
GO:0005681	spliceosomal complex	cellular_component	0.36899	1	1	46	201	20205	ENSG00000115524
GO:0006950	response to stress	biological_process	0.36908	1	11	46	4245	20205	ENSG00000187848,ENSG00000196776,ENSG00000111321,ENSG00000118432,ENSG00000074054,ENSG00000012223,ENSG00000115274,ENSG00000101096,ENSG00000159674,ENSG00000008517,ENSG00000276043
GO:0010557	positive regulation of macromolecule biosynthetic process	biological_process	0.37008	1	5	46	1755	20205	ENSG00000012223,ENSG00000151465,ENSG00000101096,ENSG00000101057,ENSG00000276043
GO:0048699	generation of neurons	biological_process	0.37022	1	4	46	1351	20205	ENSG00000026025,ENSG00000118432,ENSG00000120049,ENSG00000159674
GO:0019083	viral transcription	biological_process	0.37033	1	1	46	202	20205	ENSG00000147604
GO:0061630	ubiquitin protein ligase activity	molecular_function	0.37044	1	1	46	202	20205	ENSG00000276043
GO:1902582	single-organism intracellular transport	biological_process	0.3705	1	5	46	1756	20205	ENSG00000187848,ENSG00000147604,ENSG00000142230,ENSG00000086666,ENSG00000104671
GO:0009952	anterior/posterior pattern specification	biological_process	0.37189	1	1	46	203	20205	ENSG00000140479
GO:0007254	JNK cascade	biological_process	0.37331	1	1	46	204	20205	ENSG00000111321
GO:0001649	osteoblast differentiation	biological_process	0.37333	1	1	46	204	20205	ENSG00000012223
GO:0042445	hormone metabolic process	biological_process	0.37333	1	1	46	204	20205	ENSG00000140479
GO:0090276	regulation of peptide hormone secretion	biological_process	0.37333	1	1	46	204	20205	ENSG00000118432
GO:0010565	regulation of cellular ketone metabolic process	biological_process	0.37477	1	1	46	205	20205	ENSG00000118432
GO:0019207	kinase regulator activity	molecular_function	0.37477	1	1	46	205	20205	ENSG00000012223
GO:0032446	protein modification by small protein conjugation	biological_process	0.37529	1	3	46	961	20205	ENSG00000276043,ENSG00000142230,ENSG00000115827
GO:0006873	cellular ion homeostasis	biological_process	0.37563	1	2	46	572	20205	ENSG00000012223,ENSG00000187848
GO:0003823	antigen binding	molecular_function	0.37605	1	1	46	206	20205	ENSG00000159674
GO:0006323	DNA packaging	biological_process	0.3762	1	1	46	206	20205	ENSG00000119335
GO:0030073	insulin secretion	biological_process	0.37621	1	1	46	206	20205	ENSG00000118432
GO:0034329	cell junction assembly	biological_process	0.37621	1	1	46	206	20205	ENSG00000074054
GO:0009743	response to carbohydrate	biological_process	0.37765	1	1	46	207	20205	ENSG00000187848
GO:0061659	ubiquitin-like protein ligase activity	molecular_function	0.37765	1	1	46	207	20205	ENSG00000276043
GO:0044444	cytoplasmic part	cellular_component	0.37801	1	21	46	8557	20205	ENSG00000012223,ENSG00000101096,ENSG00000006756,ENSG00000104671,ENSG00000164904,ENSG00000140479,ENSG00000172469,ENSG00000162105,ENSG00000074054,ENSG00000147604,ENSG00000119335,ENSG00000149792,ENSG00000008517,ENSG00000167900,ENSG00000171302,ENSG00000026025,ENSG00000111664,ENSG00000180902,ENSG00000134326,ENSG00000142230,ENSG00000166123
GO:0002764	immune response-regulating signaling pathway	biological_process	0.37809	1	2	46	575	20205	ENSG00000101096,ENSG00000012223
GO:0030036	actin cytoskeleton organization	biological_process	0.37809	1	2	46	575	20205	ENSG00000142669,ENSG00000074054
GO:0005215	transporter activity	molecular_function	0.3782	1	4	46	1366	20205	ENSG00000120049,ENSG00000187848,ENSG00000173262,ENSG00000160746
GO:0034220	ion transmembrane transport	biological_process	0.37843	1	3	46	966	20205	ENSG00000120049,ENSG00000187848,ENSG00000160746
GO:0019866	organelle inner membrane	cellular_component	0.37891	1	2	46	576	20205	ENSG00000149792,ENSG00000187848
GO:1901362	organic cyclic compound biosynthetic process	biological_process	0.37913	1	12	46	4700	20205	ENSG00000147604,ENSG00000119335,ENSG00000012223,ENSG00000115274,ENSG00000101096,ENSG00000276043,ENSG00000167900,ENSG00000163517,ENSG00000092330,ENSG00000134326,ENSG00000101057,ENSG00000140479
GO:0051402	neuron apoptotic process	biological_process	0.38049	1	1	46	209	20205	ENSG00000119335
GO:0002791	regulation of peptide secretion	biological_process	0.38051	1	1	46	209	20205	ENSG00000118432
GO:0072372	primary cilium	cellular_component	0.38051	1	1	46	209	20205	ENSG00000162105
GO:0050877	neurological system process	biological_process	0.38137	1	4	46	1372	20205	ENSG00000187848,ENSG00000162105,ENSG00000118432,ENSG00000164904
GO:0032872	regulation of stress-activated MAPK cascade	biological_process	0.38191	1	1	46	210	20205	ENSG00000111321
GO:0006813	potassium ion transport	biological_process	0.38193	1	1	46	210	20205	ENSG00000120049
GO:0005788	endoplasmic reticulum lumen	cellular_component	0.38193	1	1	46	210	20205	ENSG00000006756
GO:0051336	regulation of hydrolase activity	biological_process	0.38295	1	4	46	1375	20205	ENSG00000276043,ENSG00000142669,ENSG00000012223,ENSG00000119335
GO:0070302	regulation of stress-activated protein kinase signaling cascade	biological_process	0.38333	1	1	46	211	20205	ENSG00000111321
GO:0006643	membrane lipid metabolic process	biological_process	0.38335	1	1	46	211	20205	ENSG00000006756
GO:0051924	regulation of calcium ion transport	biological_process	0.38335	1	1	46	211	20205	ENSG00000187848
GO:0061061	muscle structure development	biological_process	0.38382	1	2	46	582	20205	ENSG00000187848,ENSG00000101096
GO:1903900	regulation of viral life cycle	biological_process	0.38477	1	1	46	212	20205	ENSG00000012223
GO:0015672	monovalent inorganic cation transport	biological_process	0.38545	1	2	46	584	20205	ENSG00000118432,ENSG00000120049
GO:0044431	Golgi apparatus part	cellular_component	0.38595	1	3	46	978	20205	ENSG00000171302,ENSG00000140479,ENSG00000172469
GO:0019080	viral gene expression	biological_process	0.38608	1	1	46	213	20205	ENSG00000147604
GO:0090092	regulation of transmembrane receptor protein serine/threonine kinase signaling pathway	biological_process	0.38619	1	1	46	213	20205	ENSG00000140479
GO:0022402	cell cycle process	biological_process	0.3866	1	4	46	1382	20205	ENSG00000101057,ENSG00000101447,ENSG00000151465,ENSG00000074054
GO:0043065	positive regulation of apoptotic process	biological_process	0.38869	1	2	46	588	20205	ENSG00000111321,ENSG00000118432
GO:0033500	carbohydrate homeostasis	biological_process	0.38901	1	1	46	215	20205	ENSG00000118432
GO:0042593	glucose homeostasis	biological_process	0.38901	1	1	46	215	20205	ENSG00000118432
GO:0000977	RNA polymerase II regulatory region sequence-specific DNA binding	molecular_function	0.38952	1	2	46	589	20205	ENSG00000101057,ENSG00000101096
GO:0031399	regulation of protein modification process	biological_process	0.39015	1	5	46	1798	20205	ENSG00000092330,ENSG00000012223,ENSG00000101447,ENSG00000119335,ENSG00000111321
GO:0007411	axon guidance	biological_process	0.39026	1	1	46	216	20205	ENSG00000159674
GO:0050789	regulation of biological process	biological_process	0.39071	1	28	46	11660	20205	ENSG00000171302,ENSG00000086666,ENSG00000026025,ENSG00000074054,ENSG00000115274,ENSG00000119335,ENSG00000111321,ENSG00000142230,ENSG00000092330,ENSG00000111664,ENSG00000151465,ENSG00000115524,ENSG00000187848,ENSG00000276043,ENSG00000142669,ENSG00000118004,ENSG00000120049,ENSG00000012223,ENSG00000101096,ENSG00000159674,ENSG00000101447,ENSG00000101057,ENSG00000140479,ENSG00000118432,ENSG00000162105…
GO:0009593	detection of chemical stimulus	biological_process	0.39115	1	2	46	591	20205	ENSG00000187848,ENSG00000120049
GO:0097485	neuron projection guidance	biological_process	0.39166	1	1	46	217	20205	ENSG00000159674
GO:0045211	postsynaptic membrane	cellular_component	0.39182	1	1	46	217	20205	ENSG00000162105
GO:0048705	skeletal system morphogenesis	biological_process	0.39182	1	1	46	217	20205	ENSG00000012223
GO:0001012	RNA polymerase II regulatory region DNA binding	molecular_function	0.39196	1	2	46	592	20205	ENSG00000101057,ENSG00000101096
GO:0071944	cell periphery	cellular_component	0.39206	1	14	46	5595	20205	ENSG00000074054,ENSG00000120049,ENSG00000115274,ENSG00000101096,ENSG00000026025,ENSG00000111664,ENSG00000187848,ENSG00000196776,ENSG00000163517,ENSG00000160746,ENSG00000111321,ENSG00000162105,ENSG00000114948,ENSG00000118432
GO:0043068	positive regulation of programmed cell death	biological_process	0.39276	1	2	46	593	20205	ENSG00000111321,ENSG00000118432
GO:0098797	plasma membrane protein complex	cellular_component	0.39277	1	2	46	593	20205	ENSG00000120049,ENSG00000162105
GO:0002064	epithelial cell development	biological_process	0.39322	1	1	46	218	20205	ENSG00000026025
GO:0045935	positive regulation of nucleobase-containing compound metabolic process	biological_process	0.39343	1	5	46	1805	20205	ENSG00000092330,ENSG00000012223,ENSG00000101096,ENSG00000276043,ENSG00000101057
GO:0030336	negative regulation of cell migration	biological_process	0.39601	1	1	46	220	20205	ENSG00000074054
GO:0038093	Fc receptor signaling pathway	biological_process	0.39601	1	1	46	220	20205	ENSG00000101096
GO:0051650	establishment of vesicle localization	biological_process	0.39601	1	1	46	220	20205	ENSG00000074054
GO:0006820	anion transport	biological_process	0.39601	1	2	46	597	20205	ENSG00000118432,ENSG00000160746
GO:0098542	defense response to other organism	biological_process	0.39673	1	2	46	598	20205	ENSG00000159674,ENSG00000012223
GO:0016607	nuclear speck	cellular_component	0.3974	1	1	46	221	20205	ENSG00000115524
GO:2000113	negative regulation of cellular macromolecule biosynthetic process	biological_process	0.39824	1	4	46	1404	20205	ENSG00000276043,ENSG00000101096,ENSG00000092330,ENSG00000119335
GO:0007155	cell adhesion	biological_process	0.39894	1	5	46	1817	20205	ENSG00000196776,ENSG00000159674,ENSG00000074054,ENSG00000114948,ENSG00000008517
GO:0070925	organelle assembly	biological_process	0.40006	1	2	46	602	20205	ENSG00000101057,ENSG00000074054
GO:0030100	regulation of endocytosis	biological_process	0.40155	1	1	46	224	20205	ENSG00000196776
GO:0044106	cellular amine metabolic process	biological_process	0.40155	1	1	46	224	20205	ENSG00000164904
GO:0032386	regulation of intracellular transport	biological_process	0.40167	1	2	46	604	20205	ENSG00000187848,ENSG00000142230
GO:0043543	protein acylation	biological_process	0.40291	1	1	46	225	20205	ENSG00000119335
GO:0008016	regulation of heart contraction	biological_process	0.4043	1	1	46	226	20205	ENSG00000120049
GO:0044706	multi-multicellular organism process	biological_process	0.4043	1	1	46	226	20205	ENSG00000118432
GO:0031224	intrinsic component of membrane	cellular_component	0.40466	1	15	46	6067	20205	ENSG00000111321,ENSG00000172469,ENSG00000114948,ENSG00000186106,ENSG00000162105,ENSG00000164659,ENSG00000118432,ENSG00000160746,ENSG00000187848,ENSG00000196776,ENSG00000173262,ENSG00000113621,ENSG00000171302,ENSG00000115827,ENSG00000120049
GO:0008150	biological_process	biological_process	0.40515	1	42	46	17949	20205	ENSG00000111664,ENSG00000151465,ENSG00000187848,ENSG00000180902,ENSG00000160746,ENSG00000142230,ENSG00000111321,ENSG00000166123,ENSG00000114948,ENSG00000147604,ENSG00000008517,ENSG00000171302,ENSG00000086666,ENSG00000026025,ENSG00000113621,ENSG00000196776,ENSG00000163517,ENSG00000140479,ENSG00000142669,ENSG00000118004,ENSG00000012223,ENSG00000101096,ENSG00000115827,ENSG00000159674,ENSG00000104671…
GO:0000956	nuclear-transcribed mRNA catabolic process	biological_process	0.40694	1	1	46	228	20205	ENSG00000147604
GO:0010976	positive regulation of neuron projection development	biological_process	0.40704	1	1	46	228	20205	ENSG00000118432
GO:0045216	cell-cell junction organization	biological_process	0.40704	1	1	46	228	20205	ENSG00000074054
GO:0032940	secretion by cell	biological_process	0.40716	1	3	46	1012	20205	ENSG00000140479,ENSG00000118432,ENSG00000074054
GO:0044033	multi-organism metabolic process	biological_process	0.41103	1	1	46	231	20205	ENSG00000147604
GO:0006575	cellular modified amino acid metabolic process	biological_process	0.41113	1	1	46	231	20205	ENSG00000164904
GO:0043229	intracellular organelle	cellular_component	0.41173	1	30	46	12618	20205	ENSG00000026025,ENSG00000149792,ENSG00000171302,ENSG00000119335,ENSG00000147604,ENSG00000074054,ENSG00000115274,ENSG00000166123,ENSG00000142230,ENSG00000134326,ENSG00000187848,ENSG00000180902,ENSG00000092330,ENSG00000115524,ENSG00000276043,ENSG00000164904,ENSG00000104671,ENSG00000006756,ENSG00000101447,ENSG00000142669,ENSG00000012223,ENSG00000115827,ENSG00000101096,ENSG00000172469,ENSG00000162105…
GO:0042113	B cell activation	biological_process	0.41249	1	1	46	232	20205	ENSG00000101096
GO:0043270	positive regulation of ion transport	biological_process	0.41249	1	1	46	232	20205	ENSG00000187848
GO:0051648	vesicle localization	biological_process	0.41249	1	1	46	232	20205	ENSG00000074054
GO:0090287	regulation of cellular response to growth factor stimulus	biological_process	0.41249	1	1	46	232	20205	ENSG00000140479
GO:2000146	negative regulation of cell motility	biological_process	0.41249	1	1	46	232	20205	ENSG00000074054
GO:0051246	regulation of protein metabolic process	biological_process	0.41326	1	7	46	2686	20205	ENSG00000276043,ENSG00000111321,ENSG00000119335,ENSG00000101447,ENSG00000092330,ENSG00000012223,ENSG00000151465
GO:0009308	amine metabolic process	biological_process	0.41384	1	1	46	233	20205	ENSG00000164904
GO:0010821	regulation of mitochondrion organization	biological_process	0.41384	1	1	46	233	20205	ENSG00000142230
GO:0042995	cell projection	cellular_component	0.41395	1	5	46	1849	20205	ENSG00000111664,ENSG00000142669,ENSG00000162105,ENSG00000026025,ENSG00000118432
GO:0065004	protein-DNA complex assembly	biological_process	0.41518	1	1	46	234	20205	ENSG00000119335
GO:0009895	negative regulation of catabolic process	biological_process	0.41519	1	1	46	234	20205	ENSG00000118432
GO:0050803	regulation of synapse structure or activity	biological_process	0.41519	1	1	46	234	20205	ENSG00000162105
GO:0007276	gamete generation	biological_process	0.41611	1	2	46	622	20205	ENSG00000118432,ENSG00000173262
GO:0031334	positive regulation of protein complex assembly	biological_process	0.41654	1	1	46	235	20205	ENSG00000074054
GO:0042787	protein ubiquitination involved in ubiquitin-dependent protein catabolic process	biological_process	0.41654	1	1	46	235	20205	ENSG00000276043
GO:0006464	cellular protein modification process	biological_process	0.41671	1	10	46	3967	20205	ENSG00000142230,ENSG00000111321,ENSG00000092330,ENSG00000163517,ENSG00000006756,ENSG00000276043,ENSG00000012223,ENSG00000115827,ENSG00000119335,ENSG00000101447
GO:0036211	protein modification process	biological_process	0.41671	1	10	46	3967	20205	ENSG00000101447,ENSG00000119335,ENSG00000012223,ENSG00000115827,ENSG00000276043,ENSG00000006756,ENSG00000163517,ENSG00000092330,ENSG00000111321,ENSG00000142230
GO:0044237	cellular metabolic process	biological_process	0.4176	1	26	46	10886	20205	ENSG00000134326,ENSG00000111321,ENSG00000142230,ENSG00000166123,ENSG00000151465,ENSG00000092330,ENSG00000115524,ENSG00000111664,ENSG00000180902,ENSG00000149792,ENSG00000171302,ENSG00000167900,ENSG00000115274,ENSG00000147604,ENSG00000119335,ENSG00000101057,ENSG00000140479,ENSG00000118432,ENSG00000163517,ENSG00000006756,ENSG00000276043,ENSG00000164904,ENSG00000012223,ENSG00000101096,ENSG00000115827…
GO:0005938	cell cortex	cellular_component	0.41922	1	1	46	237	20205	ENSG00000074054
GO:0050792	regulation of viral process	biological_process	0.41922	1	1	46	237	20205	ENSG00000012223
GO:0010942	positive regulation of cell death	biological_process	0.41928	1	2	46	626	20205	ENSG00000118432,ENSG00000111321
GO:0001818	negative regulation of cytokine production	biological_process	0.42056	1	1	46	238	20205	ENSG00000012223
GO:0007204	positive regulation of cytosolic calcium ion concentration	biological_process	0.42056	1	1	46	238	20205	ENSG00000187848
GO:0009967	positive regulation of signal transduction	biological_process	0.42085	1	4	46	1447	20205	ENSG00000171302,ENSG00000111321,ENSG00000012223,ENSG00000187848
GO:0055080	cation homeostasis	biological_process	0.42088	1	2	46	628	20205	ENSG00000187848,ENSG00000012223
GO:0045944	positive regulation of transcription from RNA polymerase II promoter	biological_process	0.42141	1	3	46	1035	20205	ENSG00000101057,ENSG00000276043,ENSG00000101096
GO:0006457	protein folding	biological_process	0.42189	1	1	46	239	20205	ENSG00000111664
GO:0007600	sensory perception	biological_process	0.42264	1	3	46	1037	20205	ENSG00000118432,ENSG00000164904,ENSG00000187848
GO:0044445	cytosolic part	cellular_component	0.42312	1	1	46	240	20205	ENSG00000147604
GO:0003924	GTPase activity	molecular_function	0.42323	1	1	46	240	20205	ENSG00000111664
GO:0051258	protein polymerization	biological_process	0.42323	1	1	46	240	20205	ENSG00000074054
GO:0005615	extracellular space	cellular_component	0.42338	1	4	46	1452	20205	ENSG00000159674,ENSG00000012223,ENSG00000140479,ENSG00000008517
GO:0050670	regulation of lymphocyte proliferation	biological_process	0.42456	1	1	46	241	20205	ENSG00000101096
GO:0032270	positive regulation of cellular protein metabolic process	biological_process	0.42499	1	4	46	1455	20205	ENSG00000111321,ENSG00000276043,ENSG00000151465,ENSG00000012223
GO:0097191	extrinsic apoptotic signaling pathway	biological_process	0.42586	1	1	46	242	20205	ENSG00000111321
GO:0030258	lipid modification	biological_process	0.42588	1	1	46	242	20205	ENSG00000118432
GO:0032944	regulation of mononuclear cell proliferation	biological_process	0.42588	1	1	46	242	20205	ENSG00000101096
GO:0050768	negative regulation of neurogenesis	biological_process	0.42588	1	1	46	242	20205	ENSG00000026025
GO:0006402	mRNA catabolic process	biological_process	0.4271	1	1	46	243	20205	ENSG00000147604
GO:0090407	organophosphate biosynthetic process	biological_process	0.4272	1	2	46	636	20205	ENSG00000167900,ENSG00000134326
GO:0015850	organic hydroxy compound transport	biological_process	0.42721	1	1	46	243	20205	ENSG00000118432
GO:0006915	apoptotic process	biological_process	0.42741	1	5	46	1878	20205	ENSG00000012223,ENSG00000119335,ENSG00000111321,ENSG00000086666,ENSG00000118432
GO:0030054	cell junction	cellular_component	0.42763	1	4	46	1460	20205	ENSG00000026025,ENSG00000162105,ENSG00000147604,ENSG00000074054
GO:0048523	negative regulation of cellular process	biological_process	0.42843	1	11	46	4430	20205	ENSG00000012223,ENSG00000101096,ENSG00000074054,ENSG00000119335,ENSG00000026025,ENSG00000276043,ENSG00000086666,ENSG00000151465,ENSG00000092330,ENSG00000162105,ENSG00000118432
GO:0098656	anion transmembrane transport	biological_process	0.43115	1	1	46	246	20205	ENSG00000160746
GO:0036477	somatodendritic compartment	cellular_component	0.43117	1	2	46	641	20205	ENSG00000111664,ENSG00000162105
GO:0031328	positive regulation of cellular biosynthetic process	biological_process	0.43156	1	5	46	1887	20205	ENSG00000101057,ENSG00000276043,ENSG00000012223,ENSG00000101096,ENSG00000151465
GO:1901363	heterocyclic compound binding	molecular_function	0.43233	1	15	46	6163	20205	ENSG00000012223,ENSG00000101096,ENSG00000147604,ENSG00000119335,ENSG00000167900,ENSG00000086666,ENSG00000276043,ENSG00000026025,ENSG00000092330,ENSG00000115524,ENSG00000187848,ENSG00000180902,ENSG00000101057,ENSG00000134326,ENSG00000166123
GO:0030072	peptide hormone secretion	biological_process	0.43247	1	1	46	247	20205	ENSG00000118432
GO:0098771	inorganic ion homeostasis	biological_process	0.43274	1	2	46	643	20205	ENSG00000012223,ENSG00000187848
GO:0000981	RNA polymerase II transcription factor activity, sequence-specific DNA binding	molecular_function	0.43353	1	2	46	644	20205	ENSG00000101096,ENSG00000101057
GO:0045934	negative regulation of nucleobase-containing compound metabolic process	biological_process	0.43392	1	4	46	1472	20205	ENSG00000276043,ENSG00000092330,ENSG00000101096,ENSG00000119335
GO:0007017	microtubule-based process	biological_process	0.4351	1	2	46	646	20205	ENSG00000074054,ENSG00000101057
GO:0048878	chemical homeostasis	biological_process	0.43616	1	3	46	1059	20205	ENSG00000012223,ENSG00000187848,ENSG00000118432
GO:0007050	cell cycle arrest	biological_process	0.43626	1	1	46	250	20205	ENSG00000151465
GO:0005488	binding	molecular_function	0.43679	1	36	46	15353	20205	ENSG00000118004,ENSG00000101096,ENSG00000012223,ENSG00000142669,ENSG00000159674,ENSG00000006756,ENSG00000276043,ENSG00000163517,ENSG00000196776,ENSG00000140479,ENSG00000147604,ENSG00000008517,ENSG00000171302,ENSG00000086666,ENSG00000026025,ENSG00000111664,ENSG00000187848,ENSG00000180902,ENSG00000142230,ENSG00000166123,ENSG00000111321,ENSG00000114948,ENSG00000120049,ENSG00000101447,ENSG00000164904…
GO:0044843	cell cycle G1/S phase transition	biological_process	0.43768	1	1	46	251	20205	ENSG00000101447
GO:0050795	regulation of behavior	biological_process	0.43768	1	1	46	251	20205	ENSG00000118432
GO:0012501	programmed cell death	biological_process	0.43854	1	5	46	1902	20205	ENSG00000119335,ENSG00000012223,ENSG00000111321,ENSG00000086666,ENSG00000118432
GO:0070663	regulation of leukocyte proliferation	biological_process	0.43898	1	1	46	252	20205	ENSG00000101096
GO:0090087	regulation of peptide transport	biological_process	0.43898	1	1	46	252	20205	ENSG00000118432
GO:0009987	cellular process	biological_process	0.43901	1	38	46	16246	20205	ENSG00000006756,ENSG00000276043,ENSG00000142669,ENSG00000012223,ENSG00000115827,ENSG00000101096,ENSG00000159674,ENSG00000140479,ENSG00000113621,ENSG00000196776,ENSG00000163517,ENSG00000171302,ENSG00000026025,ENSG00000086666,ENSG00000147604,ENSG00000160746,ENSG00000142230,ENSG00000111321,ENSG00000166123,ENSG00000151465,ENSG00000111664,ENSG00000180902,ENSG00000187848,ENSG00000164904,ENSG00000120049…
GO:0060047	heart contraction	biological_process	0.44027	1	1	46	253	20205	ENSG00000120049
GO:0090068	positive regulation of cell cycle process	biological_process	0.44027	1	1	46	253	20205	ENSG00000101447
GO:0035556	intracellular signal transduction	biological_process	0.4412	1	7	46	2757	20205	ENSG00000111321,ENSG00000086666,ENSG00000171302,ENSG00000187848,ENSG00000101447,ENSG00000101096,ENSG00000012223
GO:0045596	negative regulation of cell differentiation	biological_process	0.44136	1	2	46	654	20205	ENSG00000012223,ENSG00000026025
GO:0002790	peptide secretion	biological_process	0.44156	1	1	46	254	20205	ENSG00000118432
GO:1903530	regulation of secretion by cell	biological_process	0.44214	1	2	46	655	20205	ENSG00000074054,ENSG00000118432
GO:0051239	regulation of multicellular organismal process	biological_process	0.44234	1	7	46	2760	20205	ENSG00000142669,ENSG00000120049,ENSG00000012223,ENSG00000074054,ENSG00000159674,ENSG00000026025,ENSG00000118432
GO:0006886	intracellular protein transport	biological_process	0.44404	1	3	46	1072	20205	ENSG00000147604,ENSG00000086666,ENSG00000142230
GO:1901214	regulation of neuron death	biological_process	0.44412	1	1	46	256	20205	ENSG00000119335
GO:0003015	heart process	biological_process	0.44413	1	1	46	256	20205	ENSG00000120049
GO:0009891	positive regulation of biosynthetic process	biological_process	0.44453	1	5	46	1915	20205	ENSG00000101096,ENSG00000012223,ENSG00000151465,ENSG00000101057,ENSG00000276043
GO:0001817	regulation of cytokine production	biological_process	0.44517	1	2	46	659	20205	ENSG00000012223,ENSG00000159674
GO:0005654	nucleoplasm	cellular_component	0.44612	1	8	46	3197	20205	ENSG00000142230,ENSG00000101057,ENSG00000134326,ENSG00000163517,ENSG00000115524,ENSG00000092330,ENSG00000119335,ENSG00000101096
GO:0051403	stress-activated MAPK cascade	biological_process	0.44667	1	1	46	258	20205	ENSG00000111321
GO:1902105	regulation of leukocyte differentiation	biological_process	0.4467	1	1	46	258	20205	ENSG00000012223
GO:0010558	negative regulation of macromolecule biosynthetic process	biological_process	0.44744	1	4	46	1498	20205	ENSG00000276043,ENSG00000101096,ENSG00000092330,ENSG00000119335
GO:0046883	regulation of hormone secretion	biological_process	0.44797	1	1	46	259	20205	ENSG00000118432
GO:0009888	tissue development	biological_process	0.44827	1	5	46	1923	20205	ENSG00000026025,ENSG00000074054,ENSG00000012223,ENSG00000187848,ENSG00000101447
GO:0098660	inorganic ion transmembrane transport	biological_process	0.44836	1	2	46	663	20205	ENSG00000160746,ENSG00000120049
GO:0051271	negative regulation of cellular component movement	biological_process	0.44924	1	1	46	260	20205	ENSG00000074054
GO:0051480	cytosolic calcium ion homeostasis	biological_process	0.44924	1	1	46	260	20205	ENSG00000187848
GO:0005815	microtubule organizing center	cellular_component	0.44982	1	2	46	665	20205	ENSG00000104671,ENSG00000074054
GO:0005125	cytokine activity	molecular_function	0.4504	1	1	46	261	20205	ENSG00000008517
GO:0051240	positive regulation of multicellular organismal process	biological_process	0.45051	1	4	46	1504	20205	ENSG00000159674,ENSG00000012223,ENSG00000074054,ENSG00000118432
GO:0034330	cell junction organization	biological_process	0.45052	1	1	46	261	20205	ENSG00000074054
GO:0043903	regulation of symbiosis, encompassing mutualism through parasitism	biological_process	0.45052	1	1	46	261	20205	ENSG00000012223
GO:0043168	anion binding	molecular_function	0.45061	1	7	46	2781	20205	ENSG00000166123,ENSG00000167900,ENSG00000140479,ENSG00000134326,ENSG00000180902,ENSG00000187848,ENSG00000012223
GO:0031098	stress-activated protein kinase signaling cascade	biological_process	0.45176	1	1	46	262	20205	ENSG00000111321
GO:0051961	negative regulation of nervous system development	biological_process	0.45178	1	1	46	262	20205	ENSG00000026025
GO:0070372	regulation of ERK1 and ERK2 cascade	biological_process	0.45178	1	1	46	262	20205	ENSG00000101447
GO:0007166	cell surface receptor signaling pathway	biological_process	0.45179	1	7	46	2784	20205	ENSG00000196776,ENSG00000187848,ENSG00000012223,ENSG00000101096,ENSG00000026025,ENSG00000111321,ENSG00000140479
GO:0071824	protein-DNA complex subunit organization	biological_process	0.45303	1	1	46	263	20205	ENSG00000119335
GO:0002831	regulation of response to biotic stimulus	biological_process	0.45305	1	1	46	263	20205	ENSG00000012223
GO:0016458	gene silencing	biological_process	0.45305	1	1	46	263	20205	ENSG00000276043
GO:0045893	positive regulation of transcription, DNA-templated	biological_process	0.45367	1	4	46	1510	20205	ENSG00000276043,ENSG00000101057,ENSG00000012223,ENSG00000101096
GO:1903508	positive regulation of nucleic acid-templated transcription	biological_process	0.45367	1	4	46	1510	20205	ENSG00000276043,ENSG00000101057,ENSG00000012223,ENSG00000101096
GO:0050767	regulation of neurogenesis	biological_process	0.45377	1	2	46	670	20205	ENSG00000026025,ENSG00000118432
GO:0097159	organic cyclic compound binding	molecular_function	0.45555	1	15	46	6243	20205	ENSG00000115524,ENSG00000092330,ENSG00000187848,ENSG00000180902,ENSG00000134326,ENSG00000101057,ENSG00000166123,ENSG00000012223,ENSG00000101096,ENSG00000147604,ENSG00000119335,ENSG00000167900,ENSG00000276043,ENSG00000086666,ENSG00000026025
GO:0070647	protein modification by small protein conjugation or removal	biological_process	0.45624	1	3	46	1092	20205	ENSG00000115827,ENSG00000142230,ENSG00000276043
GO:0006310	DNA recombination	biological_process	0.45664	1	1	46	266	20205	ENSG00000115274
GO:0009966	regulation of signal transduction	biological_process	0.45883	1	7	46	2802	20205	ENSG00000111321,ENSG00000086666,ENSG00000140479,ENSG00000171302,ENSG00000101447,ENSG00000187848,ENSG00000012223
GO:0019222	regulation of metabolic process	biological_process	0.45888	1	17	46	7122	20205	ENSG00000101096,ENSG00000012223,ENSG00000142669,ENSG00000101447,ENSG00000276043,ENSG00000163517,ENSG00000140479,ENSG00000101057,ENSG00000118432,ENSG00000115274,ENSG00000119335,ENSG00000026025,ENSG00000115524,ENSG00000092330,ENSG00000151465,ENSG00000111321,ENSG00000142230
GO:0090316	positive regulation of intracellular protein transport	biological_process	0.45933	1	1	46	268	20205	ENSG00000142230
GO:0042180	cellular ketone metabolic process	biological_process	0.46057	1	1	46	269	20205	ENSG00000118432
GO:0044459	plasma membrane part	cellular_component	0.46274	1	7	46	2812	20205	ENSG00000120049,ENSG00000187848,ENSG00000196776,ENSG00000111321,ENSG00000114948,ENSG00000162105,ENSG00000118432
GO:0002478	antigen processing and presentation of exogenous peptide antigen	biological_process	0.46292	1	1	46	271	20205	ENSG00000104671
GO:0043566	structure-specific DNA binding	molecular_function	0.46306	1	1	46	271	20205	ENSG00000276043
GO:0050851	antigen receptor-mediated signaling pathway	biological_process	0.46306	1	1	46	271	20205	ENSG00000101096
GO:2000112	regulation of cellular macromolecule biosynthetic process	biological_process	0.46325	1	10	46	4106	20205	ENSG00000140479,ENSG00000101057,ENSG00000092330,ENSG00000151465,ENSG00000163517,ENSG00000276043,ENSG00000115274,ENSG00000012223,ENSG00000101096,ENSG00000119335
GO:0097060	synaptic membrane	cellular_component	0.4643	1	1	46	272	20205	ENSG00000162105
GO:0010468	regulation of gene expression	biological_process	0.46523	1	11	46	4544	20205	ENSG00000101057,ENSG00000140479,ENSG00000163517,ENSG00000115524,ENSG00000151465,ENSG00000276043,ENSG00000026025,ENSG00000119335,ENSG00000012223,ENSG00000115274,ENSG00000101096
GO:1902680	positive regulation of RNA biosynthetic process	biological_process	0.46553	1	4	46	1533	20205	ENSG00000276043,ENSG00000101057,ENSG00000101096,ENSG00000012223
GO:0050870	positive regulation of T cell activation	biological_process	0.46554	1	1	46	273	20205	ENSG00000196776
GO:0009719	response to endogenous stimulus	biological_process	0.46604	1	4	46	1534	20205	ENSG00000111664,ENSG00000187848,ENSG00000140479,ENSG00000118432
GO:0006486	protein glycosylation	biological_process	0.46675	1	1	46	274	20205	ENSG00000092330
GO:0043413	macromolecule glycosylation	biological_process	0.46675	1	1	46	274	20205	ENSG00000092330
GO:0051091	positive regulation of sequence-specific DNA binding transcription factor activity	biological_process	0.468	1	1	46	275	20205	ENSG00000012223
GO:0030334	regulation of cell migration	biological_process	0.46832	1	2	46	689	20205	ENSG00000074054,ENSG00000142669
GO:0006364	rRNA processing	biological_process	0.46913	1	1	46	276	20205	ENSG00000147604
GO:0006401	RNA catabolic process	biological_process	0.46913	1	1	46	276	20205	ENSG00000147604
GO:0070371	ERK1 and ERK2 cascade	biological_process	0.46923	1	1	46	276	20205	ENSG00000101447
GO:0019216	regulation of lipid metabolic process	biological_process	0.47045	1	1	46	277	20205	ENSG00000118432
GO:0009117	nucleotide metabolic process	biological_process	0.47057	1	2	46	692	20205	ENSG00000167900,ENSG00000134326
GO:0031400	negative regulation of protein modification process	biological_process	0.47133	1	2	46	693	20205	ENSG00000119335,ENSG00000092330
GO:0019884	antigen processing and presentation of exogenous antigen	biological_process	0.47154	1	1	46	278	20205	ENSG00000104671
GO:0034112	positive regulation of homotypic cell-cell adhesion	biological_process	0.47168	1	1	46	278	20205	ENSG00000196776
GO:0006898	receptor-mediated endocytosis	biological_process	0.4729	1	1	46	279	20205	ENSG00000118004
GO:0030246	carbohydrate binding	molecular_function	0.4729	1	1	46	279	20205	ENSG00000118004
GO:1903039	positive regulation of leukocyte cell-cell adhesion	biological_process	0.4729	1	1	46	279	20205	ENSG00000196776
GO:0044262	cellular carbohydrate metabolic process	biological_process	0.47409	1	1	46	280	20205	ENSG00000092330
GO:0045121	membrane raft	cellular_component	0.47411	1	1	46	280	20205	ENSG00000118432
GO:0043408	regulation of MAPK cascade	biological_process	0.47512	1	2	46	698	20205	ENSG00000111321,ENSG00000101447
GO:0071214	cellular response to abiotic stimulus	biological_process	0.47531	1	1	46	281	20205	ENSG00000111321
GO:0042277	peptide binding	molecular_function	0.47533	1	1	46	281	20205	ENSG00000120049
GO:0001666	response to hypoxia	biological_process	0.47533	1	1	46	281	20205	ENSG00000187848
GO:0007568	aging	biological_process	0.47533	1	1	46	281	20205	ENSG00000118432
GO:0043231	intracellular membrane-bounded organelle	cellular_component	0.47643	1	27	46	11542	20205	ENSG00000134326,ENSG00000166123,ENSG00000142230,ENSG00000115524,ENSG00000092330,ENSG00000187848,ENSG00000180902,ENSG00000149792,ENSG00000171302,ENSG00000026025,ENSG00000074054,ENSG00000115274,ENSG00000147604,ENSG00000119335,ENSG00000101057,ENSG00000140479,ENSG00000172469,ENSG00000118432,ENSG00000173262,ENSG00000163517,ENSG00000006756,ENSG00000164904,ENSG00000276043,ENSG00000142669,ENSG00000012223…
GO:0016072	rRNA metabolic process	biological_process	0.47644	1	1	46	282	20205	ENSG00000147604
GO:0050678	regulation of epithelial cell proliferation	biological_process	0.47652	1	1	46	282	20205	ENSG00000092330
GO:0006753	nucleoside phosphate metabolic process	biological_process	0.47661	1	2	46	700	20205	ENSG00000134326,ENSG00000167900
GO:0070085	glycosylation	biological_process	0.47772	1	1	46	283	20205	ENSG00000092330
GO:0002758	innate immune response-activating signal transduction	biological_process	0.47775	1	1	46	283	20205	ENSG00000012223
GO:0043412	macromolecule modification	biological_process	0.47806	1	10	46	4150	20205	ENSG00000142230,ENSG00000111321,ENSG00000092330,ENSG00000163517,ENSG00000006756,ENSG00000276043,ENSG00000115827,ENSG00000012223,ENSG00000119335,ENSG00000101447
GO:0031327	negative regulation of cellular biosynthetic process	biological_process	0.47882	1	4	46	1559	20205	ENSG00000276043,ENSG00000119335,ENSG00000092330,ENSG00000101096
GO:0050801	ion homeostasis	biological_process	0.47889	1	2	46	703	20205	ENSG00000187848,ENSG00000012223
GO:0015630	microtubule cytoskeleton	cellular_component	0.48013	1	3	46	1132	20205	ENSG00000101447,ENSG00000074054,ENSG00000104671
GO:0051247	positive regulation of protein metabolic process	biological_process	0.4803	1	4	46	1562	20205	ENSG00000151465,ENSG00000012223,ENSG00000276043,ENSG00000111321
GO:0005096	GTPase activator activity	molecular_function	0.48136	1	1	46	286	20205	ENSG00000142669
GO:0043085	positive regulation of catalytic activity	biological_process	0.48239	1	4	46	1566	20205	ENSG00000142230,ENSG00000276043,ENSG00000012223,ENSG00000142669
GO:0071375	cellular response to peptide hormone stimulus	biological_process	0.48255	1	1	46	287	20205	ENSG00000111664
GO:1903522	regulation of blood circulation	biological_process	0.48255	1	1	46	287	20205	ENSG00000120049
GO:0051046	regulation of secretion	biological_process	0.48264	1	2	46	708	20205	ENSG00000074054,ENSG00000118432
GO:0046903	secretion	biological_process	0.48316	1	3	46	1137	20205	ENSG00000074054,ENSG00000118432,ENSG00000140479
GO:0055082	cellular chemical homeostasis	biological_process	0.48339	1	2	46	709	20205	ENSG00000187848,ENSG00000012223
GO:0005794	Golgi apparatus	cellular_component	0.48392	1	4	46	1569	20205	ENSG00000074054,ENSG00000172469,ENSG00000171302,ENSG00000140479
GO:0030155	regulation of cell adhesion	biological_process	0.48488	1	2	46	711	20205	ENSG00000074054,ENSG00000196776
GO:0046649	lymphocyte activation	biological_process	0.48488	1	2	46	711	20205	ENSG00000196776,ENSG00000101096
GO:0070997	neuron death	biological_process	0.48493	1	1	46	289	20205	ENSG00000119335
GO:0036293	response to decreased oxygen levels	biological_process	0.48494	1	1	46	289	20205	ENSG00000187848
GO:0043010	camera-type eye development	biological_process	0.48494	1	1	46	289	20205	ENSG00000026025
GO:0002218	activation of innate immune response	biological_process	0.48613	1	1	46	290	20205	ENSG00000012223
GO:0051254	positive regulation of RNA metabolic process	biological_process	0.48696	1	4	46	1575	20205	ENSG00000276043,ENSG00000101057,ENSG00000101096,ENSG00000012223
GO:0008219	cell death	biological_process	0.48715	1	5	46	2008	20205	ENSG00000012223,ENSG00000119335,ENSG00000118432,ENSG00000086666,ENSG00000111321
GO:0016265	death	biological_process	0.48715	1	5	46	2008	20205	ENSG00000119335,ENSG00000012223,ENSG00000118432,ENSG00000111321,ENSG00000086666
GO:0071103	DNA conformation change	biological_process	0.48731	1	1	46	291	20205	ENSG00000119335
GO:0010927	cellular component assembly involved in morphogenesis	biological_process	0.48732	1	1	46	291	20205	ENSG00000074054
GO:0006839	mitochondrial transport	biological_process	0.4885	1	1	46	292	20205	ENSG00000142230
GO:0038023	signaling receptor activity	molecular_function	0.48898	1	4	46	1579	20205	ENSG00000111321,ENSG00000118432,ENSG00000187848,ENSG00000196776
GO:0009890	negative regulation of biosynthetic process	biological_process	0.48948	1	4	46	1580	20205	ENSG00000276043,ENSG00000119335,ENSG00000101096,ENSG00000092330
GO:0048002	antigen processing and presentation of peptide antigen	biological_process	0.48955	1	1	46	293	20205	ENSG00000104671
GO:0040013	negative regulation of locomotion	biological_process	0.48968	1	1	46	293	20205	ENSG00000074054
GO:0003676	nucleic acid binding	molecular_function	0.48971	1	10	46	4185	20205	ENSG00000276043,ENSG00000086666,ENSG00000026025,ENSG00000012223,ENSG00000101096,ENSG00000147604,ENSG00000119335,ENSG00000101057,ENSG00000092330,ENSG00000115524
GO:0005886	plasma membrane	cellular_component	0.49062	1	13	46	5493	20205	ENSG00000187848,ENSG00000196776,ENSG00000163517,ENSG00000111664,ENSG00000111321,ENSG00000162105,ENSG00000118432,ENSG00000114948,ENSG00000160746,ENSG00000115274,ENSG00000120049,ENSG00000101096,ENSG00000026025
GO:0009141	nucleoside triphosphate metabolic process	biological_process	0.49086	1	1	46	294	20205	ENSG00000134326
GO:0005509	calcium ion binding	molecular_function	0.49379	1	2	46	723	20205	ENSG00000120049,ENSG00000171302
GO:0051172	negative regulation of nitrogen compound metabolic process	biological_process	0.49503	1	4	46	1591	20205	ENSG00000119335,ENSG00000092330,ENSG00000101096,ENSG00000276043
GO:0005102	receptor binding	molecular_function	0.49551	1	4	46	1592	20205	ENSG00000142669,ENSG00000162105,ENSG00000114948,ENSG00000008517
GO:0000151	ubiquitin ligase complex	cellular_component	0.49672	1	1	46	299	20205	ENSG00000115827
GO:0098589	membrane region	cellular_component	0.49729	1	3	46	1161	20205	ENSG00000187848,ENSG00000118432,ENSG00000162105
GO:0008509	anion transmembrane transporter activity	molecular_function	0.49788	1	1	46	300	20205	ENSG00000160746
GO:0016071	mRNA metabolic process	biological_process	0.49815	1	2	46	729	20205	ENSG00000147604,ENSG00000115524
GO:0034641	cellular nitrogen compound metabolic process	biological_process	0.49993	1	16	46	6832	20205	ENSG00000092330,ENSG00000151465,ENSG00000115524,ENSG00000134326,ENSG00000115274,ENSG00000119335,ENSG00000147604,ENSG00000167900,ENSG00000149792,ENSG00000163517,ENSG00000140479,ENSG00000101057,ENSG00000012223,ENSG00000101096,ENSG00000164904,ENSG00000276043
GO:0031253	cell projection membrane	cellular_component	0.5002	1	1	46	302	20205	ENSG00000162105
GO:0031965	nuclear membrane	cellular_component	0.5002	1	1	46	302	20205	ENSG00000187848
GO:0046651	lymphocyte proliferation	biological_process	0.5002	1	1	46	302	20205	ENSG00000101096
GO:0045666	positive regulation of neuron differentiation	biological_process	0.50135	1	1	46	303	20205	ENSG00000118432
GO:0032943	mononuclear cell proliferation	biological_process	0.50251	1	1	46	304	20205	ENSG00000101096
GO:1901653	cellular response to peptide	biological_process	0.50366	1	1	46	305	20205	ENSG00000111664
GO:0033218	amide binding	molecular_function	0.50366	1	1	46	305	20205	ENSG00000120049
GO:0071902	positive regulation of protein serine/threonine kinase activity	biological_process	0.50366	1	1	46	305	20205	ENSG00000012223
GO:2000145	regulation of cell motility	biological_process	0.50479	1	2	46	738	20205	ENSG00000074054,ENSG00000142669
GO:0070482	response to oxygen levels	biological_process	0.5048	1	1	46	306	20205	ENSG00000187848
GO:0016042	lipid catabolic process	biological_process	0.50595	1	1	46	307	20205	ENSG00000118432
GO:0046879	hormone secretion	biological_process	0.50595	1	1	46	307	20205	ENSG00000118432
GO:0010556	regulation of macromolecule biosynthetic process	biological_process	0.50628	1	10	46	4235	20205	ENSG00000151465,ENSG00000092330,ENSG00000163517,ENSG00000101057,ENSG00000140479,ENSG00000115274,ENSG00000101096,ENSG00000012223,ENSG00000119335,ENSG00000276043
GO:0050896	response to stimulus	biological_process	0.5064	1	21	46	9036	20205	ENSG00000074054,ENSG00000115274,ENSG00000086666,ENSG00000026025,ENSG00000008517,ENSG00000171302,ENSG00000187848,ENSG00000180902,ENSG00000111664,ENSG00000111321,ENSG00000134326,ENSG00000101447,ENSG00000159674,ENSG00000012223,ENSG00000118004,ENSG00000120049,ENSG00000101096,ENSG00000276043,ENSG00000196776,ENSG00000118432,ENSG00000140479
GO:0043167	ion binding	molecular_function	0.50663	1	15	46	6419	20205	ENSG00000180902,ENSG00000187848,ENSG00000140479,ENSG00000134326,ENSG00000114948,ENSG00000166123,ENSG00000012223,ENSG00000120049,ENSG00000115274,ENSG00000159674,ENSG00000171302,ENSG00000167900,ENSG00000006756,ENSG00000086666,ENSG00000276043
GO:0005634	nucleus	cellular_component	0.50698	1	17	46	7293	20205	ENSG00000101096,ENSG00000012223,ENSG00000115827,ENSG00000142669,ENSG00000276043,ENSG00000164904,ENSG00000173262,ENSG00000163517,ENSG00000101057,ENSG00000115274,ENSG00000119335,ENSG00000147604,ENSG00000115524,ENSG00000092330,ENSG00000187848,ENSG00000134326,ENSG00000142230
GO:0031346	positive regulation of cell projection organization	biological_process	0.50709	1	1	46	308	20205	ENSG00000118432
GO:0005667	transcription factor complex	cellular_component	0.50823	1	1	46	309	20205	ENSG00000101096
GO:0016053	organic acid biosynthetic process	biological_process	0.50823	1	1	46	309	20205	ENSG00000166123
GO:0046394	carboxylic acid biosynthetic process	biological_process	0.50823	1	1	46	309	20205	ENSG00000166123
GO:0031589	cell-substrate adhesion	biological_process	0.5105	1	1	46	311	20205	ENSG00000074054
GO:0031625	ubiquitin protein ligase binding	molecular_function	0.51161	1	1	46	312	20205	ENSG00000111321
GO:0030139	endocytic vesicle	cellular_component	0.51276	1	1	46	313	20205	ENSG00000012223
GO:0051020	GTPase binding	molecular_function	0.51389	1	1	46	314	20205	ENSG00000111664
GO:1903533	regulation of protein targeting	biological_process	0.51501	1	1	46	315	20205	ENSG00000142230
GO:0044389	ubiquitin-like protein ligase binding	molecular_function	0.51612	1	1	46	316	20205	ENSG00000111321
GO:0008104	protein localization	biological_process	0.51632	1	6	46	2512	20205	ENSG00000092330,ENSG00000147604,ENSG00000101447,ENSG00000118432,ENSG00000142230,ENSG00000086666
GO:0009914	hormone transport	biological_process	0.51726	1	1	46	317	20205	ENSG00000118432
GO:0000122	negative regulation of transcription from RNA polymerase II promoter	biological_process	0.5178	1	2	46	756	20205	ENSG00000276043,ENSG00000101096
GO:0055086	nucleobase-containing small molecule metabolic process	biological_process	0.51849	1	2	46	757	20205	ENSG00000134326,ENSG00000167900
GO:0051960	regulation of nervous system development	biological_process	0.51923	1	2	46	758	20205	ENSG00000118432,ENSG00000026025
GO:0070661	leukocyte proliferation	biological_process	0.5206	1	1	46	320	20205	ENSG00000101096
GO:0006417	regulation of translation	biological_process	0.5216	1	1	46	321	20205	ENSG00000151465
GO:0022409	positive regulation of cell-cell adhesion	biological_process	0.52171	1	1	46	321	20205	ENSG00000196776
GO:0044451	nucleoplasm part	cellular_component	0.52208	1	2	46	762	20205	ENSG00000115524,ENSG00000163517
GO:0030097	hemopoiesis	biological_process	0.52278	1	2	46	763	20205	ENSG00000111321,ENSG00000012223
GO:0051606	detection of stimulus	biological_process	0.52351	1	2	46	764	20205	ENSG00000187848,ENSG00000120049
GO:0015833	peptide transport	biological_process	0.52502	1	1	46	324	20205	ENSG00000118432
GO:0030695	GTPase regulator activity	molecular_function	0.52502	1	1	46	324	20205	ENSG00000142669
GO:0045787	positive regulation of cell cycle	biological_process	0.52502	1	1	46	324	20205	ENSG00000101447
GO:0048609	multicellular organismal reproductive process	biological_process	0.52564	1	2	46	767	20205	ENSG00000118432,ENSG00000173262
GO:0009056	catabolic process	biological_process	0.52651	1	6	46	2537	20205	ENSG00000101447,ENSG00000147604,ENSG00000118432,ENSG00000164904,ENSG00000276043,ENSG00000166123
GO:0019220	regulation of phosphate metabolic process	biological_process	0.52688	1	4	46	1655	20205	ENSG00000111321,ENSG00000012223,ENSG00000119335,ENSG00000101447
GO:0007005	mitochondrion organization	biological_process	0.52776	1	2	46	770	20205	ENSG00000142230,ENSG00000149792
GO:0051223	regulation of protein transport	biological_process	0.52847	1	2	46	771	20205	ENSG00000118432,ENSG00000142230
GO:0046872	metal ion binding	molecular_function	0.52935	1	10	46	4305	20205	ENSG00000114948,ENSG00000167900,ENSG00000171302,ENSG00000006756,ENSG00000276043,ENSG00000086666,ENSG00000115274,ENSG00000120049,ENSG00000012223,ENSG00000159674
GO:0019953	sexual reproduction	biological_process	0.53058	1	2	46	774	20205	ENSG00000173262,ENSG00000118432
GO:0016485	protein processing	biological_process	0.53158	1	1	46	330	20205	ENSG00000140479
GO:0009894	regulation of catabolic process	biological_process	0.53199	1	2	46	776	20205	ENSG00000101447,ENSG00000118432
GO:0044441	ciliary part	cellular_component	0.53266	1	1	46	331	20205	ENSG00000162105
GO:0097305	response to alcohol	biological_process	0.53266	1	1	46	331	20205	ENSG00000118432
GO:0051174	regulation of phosphorus metabolic process	biological_process	0.53324	1	4	46	1668	20205	ENSG00000012223,ENSG00000101447,ENSG00000119335,ENSG00000111321
GO:0000902	cell morphogenesis	biological_process	0.53454	1	3	46	1226	20205	ENSG00000159674,ENSG00000101447,ENSG00000074054
GO:0031325	positive regulation of cellular metabolic process	biological_process	0.53464	1	7	46	2999	20205	ENSG00000101057,ENSG00000111321,ENSG00000276043,ENSG00000101096,ENSG00000012223,ENSG00000092330,ENSG00000151465
GO:0098791	Golgi subcompartment	cellular_component	0.53482	1	1	46	333	20205	ENSG00000171302
GO:0065007	biological regulation	biological_process	0.53555	1	28	46	12194	20205	ENSG00000140479,ENSG00000101057,ENSG00000162105,ENSG00000118432,ENSG00000113621,ENSG00000196776,ENSG00000163517,ENSG00000276043,ENSG00000118004,ENSG00000120049,ENSG00000012223,ENSG00000101096,ENSG00000142669,ENSG00000159674,ENSG00000101447,ENSG00000142230,ENSG00000111321,ENSG00000151465,ENSG00000092330,ENSG00000111664,ENSG00000115524,ENSG00000187848,ENSG00000171302,ENSG00000026025,ENSG00000086666…
GO:0032504	multicellular organism reproduction	biological_process	0.53619	1	2	46	782	20205	ENSG00000118432,ENSG00000173262
GO:0045892	negative regulation of transcription, DNA-templated	biological_process	0.53684	1	3	46	1230	20205	ENSG00000276043,ENSG00000119335,ENSG00000101096
GO:0000139	Golgi membrane	cellular_component	0.53689	1	2	46	783	20205	ENSG00000171302,ENSG00000172469
GO:0000377	RNA splicing, via transesterification reactions with bulged adenosine as nucleophile	biological_process	0.53697	1	1	46	335	20205	ENSG00000115524
GO:0000398	mRNA splicing, via spliceosome	biological_process	0.53697	1	1	46	335	20205	ENSG00000115524
GO:0001654	eye development	biological_process	0.53804	1	1	46	336	20205	ENSG00000026025
GO:0003002	regionalization	biological_process	0.53804	1	1	46	336	20205	ENSG00000140479
GO:1901987	regulation of cell cycle phase transition	biological_process	0.54018	1	1	46	338	20205	ENSG00000101447
GO:0000375	RNA splicing, via transesterification reactions	biological_process	0.54125	1	1	46	339	20205	ENSG00000115524
GO:0048193	Golgi vesicle transport	biological_process	0.54219	1	1	46	340	20205	ENSG00000104671
GO:0050673	epithelial cell proliferation	biological_process	0.54335	1	1	46	341	20205	ENSG00000092330
GO:0010769	regulation of cell morphogenesis involved in differentiation	biological_process	0.54337	1	1	46	341	20205	ENSG00000074054
GO:1903706	regulation of hemopoiesis	biological_process	0.54337	1	1	46	341	20205	ENSG00000012223
GO:0010467	gene expression	biological_process	0.54412	1	13	46	5671	20205	ENSG00000163517,ENSG00000151465,ENSG00000115524,ENSG00000140479,ENSG00000101057,ENSG00000119335,ENSG00000147604,ENSG00000115274,ENSG00000101096,ENSG00000012223,ENSG00000026025,ENSG00000276043,ENSG00000149792
GO:0042254	ribosome biogenesis	biological_process	0.5454	1	1	46	343	20205	ENSG00000147604
GO:0045089	positive regulation of innate immune response	biological_process	0.54548	1	1	46	343	20205	ENSG00000012223
GO:0019882	antigen processing and presentation	biological_process	0.54747	1	1	46	345	20205	ENSG00000104671
GO:0060255	regulation of macromolecule metabolic process	biological_process	0.54752	1	14	46	6122	20205	ENSG00000119335,ENSG00000101447,ENSG00000101096,ENSG00000115274,ENSG00000012223,ENSG00000026025,ENSG00000276043,ENSG00000163517,ENSG00000115524,ENSG00000151465,ENSG00000092330,ENSG00000111321,ENSG00000140479,ENSG00000101057
GO:0042886	amide transport	biological_process	0.54863	1	1	46	346	20205	ENSG00000118432
GO:0006470	protein dephosphorylation	biological_process	0.54967	1	1	46	347	20205	ENSG00000119335
GO:0048534	hematopoietic or lymphoid organ development	biological_process	0.55002	1	2	46	802	20205	ENSG00000111321,ENSG00000012223
GO:0001071	nucleic acid binding transcription factor activity	molecular_function	0.55022	1	3	46	1254	20205	ENSG00000101057,ENSG00000276043,ENSG00000101096
GO:0003700	transcription factor activity, sequence-specific DNA binding	molecular_function	0.55022	1	3	46	1254	20205	ENSG00000101096,ENSG00000276043,ENSG00000101057
GO:0048519	negative regulation of biological process	biological_process	0.55045	1	11	46	4811	20205	ENSG00000162105,ENSG00000118432,ENSG00000092330,ENSG00000151465,ENSG00000086666,ENSG00000276043,ENSG00000026025,ENSG00000074054,ENSG00000101096,ENSG00000012223,ENSG00000119335
GO:0031984	organelle subcompartment	cellular_component	0.55072	1	1	46	348	20205	ENSG00000171302
GO:0009986	cell surface	cellular_component	0.55345	1	2	46	807	20205	ENSG00000140479,ENSG00000012223
GO:0014706	striated muscle tissue development	biological_process	0.55384	1	1	46	351	20205	ENSG00000187848
GO:0031301	integral component of organelle membrane	cellular_component	0.55384	1	1	46	351	20205	ENSG00000187848
GO:0032535	regulation of cellular component size	biological_process	0.55384	1	1	46	351	20205	ENSG00000142669
GO:0030030	cell projection organization	biological_process	0.55456	1	3	46	1262	20205	ENSG00000159674,ENSG00000118432,ENSG00000026025
GO:0051607	defense response to virus	biological_process	0.55475	1	1	46	352	20205	ENSG00000159674
GO:0040012	regulation of locomotion	biological_process	0.55549	1	2	46	810	20205	ENSG00000074054,ENSG00000142669
GO:0060589	nucleoside-triphosphatase regulator activity	molecular_function	0.5559	1	1	46	353	20205	ENSG00000142669
GO:1903532	positive regulation of secretion by cell	biological_process	0.5559	1	1	46	353	20205	ENSG00000074054
GO:0043169	cation binding	molecular_function	0.55667	1	10	46	4389	20205	ENSG00000114948,ENSG00000159674,ENSG00000012223,ENSG00000120049,ENSG00000115274,ENSG00000276043,ENSG00000086666,ENSG00000167900,ENSG00000171302,ENSG00000006756
GO:1903829	positive regulation of cellular protein localization	biological_process	0.55693	1	1	46	354	20205	ENSG00000142230
GO:0044248	cellular catabolic process	biological_process	0.55784	1	5	46	2168	20205	ENSG00000118432,ENSG00000276043,ENSG00000166123,ENSG00000164904,ENSG00000147604
GO:0051052	regulation of DNA metabolic process	biological_process	0.55794	1	1	46	355	20205	ENSG00000092330
GO:0051604	protein maturation	biological_process	0.55796	1	1	46	355	20205	ENSG00000140479
GO:1903507	negative regulation of nucleic acid-templated transcription	biological_process	0.55846	1	3	46	1269	20205	ENSG00000276043,ENSG00000119335,ENSG00000101096
GO:0071345	cellular response to cytokine stimulus	biological_process	0.55885	1	2	46	815	20205	ENSG00000111321,ENSG00000086666
GO:0051270	regulation of cellular component movement	biological_process	0.55887	1	2	46	815	20205	ENSG00000074054,ENSG00000142669
GO:0034248	regulation of cellular amide metabolic process	biological_process	0.56093	1	1	46	358	20205	ENSG00000151465
GO:0050863	regulation of T cell activation	biological_process	0.56102	1	1	46	358	20205	ENSG00000196776
GO:0030001	metal ion transport	biological_process	0.56157	1	2	46	819	20205	ENSG00000187848,ENSG00000120049
GO:0030141	secretory granule	cellular_component	0.56306	1	1	46	360	20205	ENSG00000012223
GO:0031300	intrinsic component of organelle membrane	cellular_component	0.56609	1	1	46	363	20205	ENSG00000187848
GO:0060537	muscle tissue development	biological_process	0.56709	1	1	46	364	20205	ENSG00000187848
GO:0050794	regulation of cellular process	biological_process	0.56717	1	25	46	11006	20205	ENSG00000086666,ENSG00000026025,ENSG00000171302,ENSG00000119335,ENSG00000074054,ENSG00000115274,ENSG00000142230,ENSG00000111321,ENSG00000187848,ENSG00000111664,ENSG00000092330,ENSG00000151465,ENSG00000276043,ENSG00000101447,ENSG00000012223,ENSG00000120049,ENSG00000101096,ENSG00000142669,ENSG00000162105,ENSG00000118432,ENSG00000101057,ENSG00000140479,ENSG00000196776,ENSG00000163517,ENSG00000113621
GO:0031326	regulation of cellular biosynthetic process	biological_process	0.5676	1	10	46	4423	20205	ENSG00000119335,ENSG00000115274,ENSG00000012223,ENSG00000101096,ENSG00000276043,ENSG00000163517,ENSG00000151465,ENSG00000092330,ENSG00000101057,ENSG00000140479
GO:0005578	proteinaceous extracellular matrix	cellular_component	0.56798	1	1	46	365	20205	ENSG00000159674
GO:0009057	macromolecule catabolic process	biological_process	0.56875	1	3	46	1288	20205	ENSG00000147604,ENSG00000101447,ENSG00000276043
GO:0051716	cellular response to stimulus	biological_process	0.56894	1	17	46	7516	20205	ENSG00000118432,ENSG00000140479,ENSG00000196776,ENSG00000276043,ENSG00000101447,ENSG00000159674,ENSG00000120049,ENSG00000012223,ENSG00000101096,ENSG00000111321,ENSG00000134326,ENSG00000187848,ENSG00000111664,ENSG00000026025,ENSG00000086666,ENSG00000171302,ENSG00000115274
GO:0002443	leukocyte mediated immunity	biological_process	0.56899	1	1	46	366	20205	ENSG00000159674
GO:0006631	fatty acid metabolic process	biological_process	0.5691	1	1	46	366	20205	ENSG00000118432
GO:0006874	cellular calcium ion homeostasis	biological_process	0.5691	1	1	46	366	20205	ENSG00000187848
GO:2000026	regulation of multicellular organismal development	biological_process	0.57104	1	4	46	1747	20205	ENSG00000012223,ENSG00000074054,ENSG00000118432,ENSG00000026025
GO:0007517	muscle organ development	biological_process	0.57109	1	1	46	368	20205	ENSG00000187848
GO:1902679	negative regulation of RNA biosynthetic process	biological_process	0.57201	1	3	46	1294	20205	ENSG00000101096,ENSG00000119335,ENSG00000276043
GO:0001503	ossification	biological_process	0.57209	1	1	46	369	20205	ENSG00000012223
GO:1903037	regulation of leukocyte cell-cell adhesion	biological_process	0.57209	1	1	46	369	20205	ENSG00000196776
GO:0070201	regulation of establishment of protein localization	biological_process	0.57291	1	2	46	836	20205	ENSG00000142230,ENSG00000118432
GO:0002429	immune response-activating cell surface receptor signaling pathway	biological_process	0.57407	1	1	46	371	20205	ENSG00000101096
GO:0002520	immune system development	biological_process	0.57619	1	2	46	841	20205	ENSG00000012223,ENSG00000111321
GO:0006816	calcium ion transport	biological_process	0.57801	1	1	46	375	20205	ENSG00000187848
GO:0014070	response to organic cyclic compound	biological_process	0.57817	1	2	46	844	20205	ENSG00000118432,ENSG00000187848
GO:0034110	regulation of homotypic cell-cell adhesion	biological_process	0.57899	1	1	46	376	20205	ENSG00000196776
GO:0032989	cellular component morphogenesis	biological_process	0.57944	1	3	46	1308	20205	ENSG00000159674,ENSG00000101447,ENSG00000074054
GO:0007596	blood coagulation	biological_process	0.57997	1	1	46	377	20205	ENSG00000187848
GO:0005783	endoplasmic reticulum	cellular_component	0.58035	1	4	46	1767	20205	ENSG00000119335,ENSG00000140479,ENSG00000171302,ENSG00000006756
GO:0050769	positive regulation of neurogenesis	biological_process	0.58094	1	1	46	378	20205	ENSG00000118432
GO:0055074	calcium ion homeostasis	biological_process	0.58094	1	1	46	378	20205	ENSG00000187848
GO:0009889	regulation of biosynthetic process	biological_process	0.58159	1	10	46	4467	20205	ENSG00000119335,ENSG00000115274,ENSG00000012223,ENSG00000101096,ENSG00000276043,ENSG00000163517,ENSG00000092330,ENSG00000151465,ENSG00000101057,ENSG00000140479
GO:0090304	nucleic acid metabolic process	biological_process	0.58325	1	12	46	5361	20205	ENSG00000115274,ENSG00000012223,ENSG00000101096,ENSG00000119335,ENSG00000147604,ENSG00000167900,ENSG00000276043,ENSG00000115524,ENSG00000092330,ENSG00000163517,ENSG00000140479,ENSG00000101057
GO:0015077	monovalent inorganic cation transmembrane transporter activity	molecular_function	0.58385	1	1	46	381	20205	ENSG00000120049
GO:0050817	coagulation	biological_process	0.58385	1	1	46	381	20205	ENSG00000187848
GO:0051047	positive regulation of secretion	biological_process	0.58385	1	1	46	381	20205	ENSG00000074054
GO:0051348	negative regulation of transferase activity	biological_process	0.5848	1	1	46	382	20205	ENSG00000092330
GO:0034765	regulation of ion transmembrane transport	biological_process	0.58481	1	1	46	382	20205	ENSG00000120049
GO:0007599	hemostasis	biological_process	0.58482	1	1	46	382	20205	ENSG00000187848
GO:0098794	postsynapse	cellular_component	0.58674	1	1	46	384	20205	ENSG00000162105
GO:0016604	nuclear body	cellular_component	0.5877	1	1	46	385	20205	ENSG00000115524
GO:0001932	regulation of protein phosphorylation	biological_process	0.589	1	3	46	1326	20205	ENSG00000111321,ENSG00000101447,ENSG00000012223
GO:0043254	regulation of protein complex assembly	biological_process	0.59056	1	1	46	388	20205	ENSG00000074054
GO:0090150	establishment of protein localization to membrane	biological_process	0.59334	1	1	46	391	20205	ENSG00000147604
GO:0033157	regulation of intracellular protein transport	biological_process	0.59435	1	1	46	392	20205	ENSG00000142230
GO:2001233	regulation of apoptotic signaling pathway	biological_process	0.59528	1	1	46	393	20205	ENSG00000111321
GO:0043434	response to peptide hormone	biological_process	0.59529	1	1	46	393	20205	ENSG00000111664
GO:0016462	pyrophosphatase activity	molecular_function	0.5956	1	2	46	871	20205	ENSG00000111664,ENSG00000171302
GO:0030335	positive regulation of cell migration	biological_process	0.59623	1	1	46	394	20205	ENSG00000074054
GO:0016301	kinase activity	molecular_function	0.59685	1	2	46	873	20205	ENSG00000167900,ENSG00000134326
GO:0016818	hydrolase activity, acting on acid anhydrides, in phosphorus-containing anhydrides	molecular_function	0.59687	1	2	46	873	20205	ENSG00000171302,ENSG00000111664
GO:0051253	negative regulation of RNA metabolic process	biological_process	0.59786	1	3	46	1343	20205	ENSG00000276043,ENSG00000101096,ENSG00000119335
GO:0072503	cellular divalent inorganic cation homeostasis	biological_process	0.59811	1	1	46	396	20205	ENSG00000187848
GO:0032774	RNA biosynthetic process	biological_process	0.59943	1	9	46	4076	20205	ENSG00000140479,ENSG00000101057,ENSG00000163517,ENSG00000276043,ENSG00000101096,ENSG00000115274,ENSG00000012223,ENSG00000119335,ENSG00000147604
GO:0034762	regulation of transmembrane transport	biological_process	0.59997	1	1	46	398	20205	ENSG00000120049
GO:0016817	hydrolase activity, acting on acid anhydrides	molecular_function	0.60317	1	2	46	883	20205	ENSG00000111664,ENSG00000171302
GO:0030163	protein catabolic process	biological_process	0.60443	1	2	46	885	20205	ENSG00000276043,ENSG00000101447
GO:0051171	regulation of nitrogen compound metabolic process	biological_process	0.60474	1	10	46	4541	20205	ENSG00000163517,ENSG00000151465,ENSG00000092330,ENSG00000101057,ENSG00000140479,ENSG00000119335,ENSG00000115274,ENSG00000012223,ENSG00000101096,ENSG00000276043
GO:0050900	leukocyte migration	biological_process	0.60643	1	1	46	405	20205	ENSG00000196776
GO:0042493	response to drug	biological_process	0.60735	1	1	46	406	20205	ENSG00000101096
GO:0016310	phosphorylation	biological_process	0.60748	1	5	46	2287	20205	ENSG00000167900,ENSG00000134326,ENSG00000111321,ENSG00000012223,ENSG00000101447
GO:2000147	positive regulation of cell motility	biological_process	0.60917	1	1	46	408	20205	ENSG00000074054
GO:0007409	axonogenesis	biological_process	0.61178	1	1	46	411	20205	ENSG00000159674
GO:0050708	regulation of protein secretion	biological_process	0.61189	1	1	46	411	20205	ENSG00000118432
GO:0004872	receptor activity	molecular_function	0.61253	1	4	46	1838	20205	ENSG00000111321,ENSG00000118432,ENSG00000187848,ENSG00000196776
GO:0051346	negative regulation of hydrolase activity	biological_process	0.61369	1	1	46	413	20205	ENSG00000012223
GO:0044712	single-organism catabolic process	biological_process	0.61372	1	3	46	1374	20205	ENSG00000166123,ENSG00000164904,ENSG00000118432
GO:0009116	nucleoside metabolic process	biological_process	0.61545	1	1	46	415	20205	ENSG00000167900
GO:0006066	alcohol metabolic process	biological_process	0.61548	1	1	46	415	20205	ENSG00000164904
GO:0051272	positive regulation of cellular component movement	biological_process	0.61548	1	1	46	415	20205	ENSG00000074054
GO:0072507	divalent inorganic cation homeostasis	biological_process	0.61548	1	1	46	415	20205	ENSG00000187848
GO:0005874	microtubule	cellular_component	0.61727	1	1	46	417	20205	ENSG00000074054
GO:0043025	neuronal cell body	cellular_component	0.61727	1	1	46	417	20205	ENSG00000162105
GO:0045088	regulation of innate immune response	biological_process	0.61727	1	1	46	417	20205	ENSG00000012223
GO:0002768	immune response-regulating cell surface receptor signaling pathway	biological_process	0.61816	1	1	46	418	20205	ENSG00000101096
GO:0000165	MAPK cascade	biological_process	0.61862	1	2	46	908	20205	ENSG00000111321,ENSG00000101447
GO:0034097	response to cytokine	biological_process	0.62164	1	2	46	913	20205	ENSG00000111321,ENSG00000086666
GO:0006887	exocytosis	biological_process	0.6217	1	1	46	422	20205	ENSG00000074054
GO:0030424	axon	cellular_component	0.6217	1	1	46	422	20205	ENSG00000118432
GO:0051090	regulation of sequence-specific DNA binding transcription factor activity	biological_process	0.6217	1	1	46	422	20205	ENSG00000012223
GO:0004842	ubiquitin-protein transferase activity	molecular_function	0.62345	1	1	46	424	20205	ENSG00000276043
GO:0001934	positive regulation of protein phosphorylation	biological_process	0.62467	1	2	46	918	20205	ENSG00000012223,ENSG00000111321
GO:0006357	regulation of transcription from RNA polymerase II promoter	biological_process	0.62484	1	4	46	1866	20205	ENSG00000101096,ENSG00000276043,ENSG00000101057,ENSG00000140479
GO:0023061	signal release	biological_process	0.6252	1	1	46	426	20205	ENSG00000118432
GO:0040017	positive regulation of locomotion	biological_process	0.6252	1	1	46	426	20205	ENSG00000074054
GO:0070838	divalent metal ion transport	biological_process	0.62607	1	1	46	427	20205	ENSG00000187848
GO:0034470	ncRNA processing	biological_process	0.62688	1	1	46	428	20205	ENSG00000147604
GO:0051345	positive regulation of hydrolase activity	biological_process	0.62709	1	2	46	922	20205	ENSG00000142669,ENSG00000276043
GO:1901652	response to peptide	biological_process	0.62781	1	1	46	429	20205	ENSG00000111664
GO:0009892	negative regulation of metabolic process	biological_process	0.62857	1	6	46	2801	20205	ENSG00000118432,ENSG00000276043,ENSG00000119335,ENSG00000012223,ENSG00000101096,ENSG00000092330
GO:0046873	metal ion transmembrane transporter activity	molecular_function	0.62868	1	1	46	430	20205	ENSG00000120049
GO:0042176	regulation of protein catabolic process	biological_process	0.62868	1	1	46	430	20205	ENSG00000101447
GO:0072511	divalent inorganic cation transport	biological_process	0.62868	1	1	46	430	20205	ENSG00000187848
GO:0044463	cell projection part	cellular_component	0.62948	1	2	46	926	20205	ENSG00000162105,ENSG00000118432
GO:0044093	positive regulation of molecular function	biological_process	0.63003	1	4	46	1878	20205	ENSG00000142669,ENSG00000012223,ENSG00000142230,ENSG00000276043
GO:0050793	regulation of developmental process	biological_process	0.6306	1	5	46	2345	20205	ENSG00000118432,ENSG00000026025,ENSG00000012223,ENSG00000101096,ENSG00000074054
GO:0006355	regulation of transcription, DNA-templated	biological_process	0.6307	1	8	46	3721	20205	ENSG00000163517,ENSG00000140479,ENSG00000101057,ENSG00000115274,ENSG00000012223,ENSG00000101096,ENSG00000119335,ENSG00000276043
GO:0034655	nucleobase-containing compound catabolic process	biological_process	0.6312	1	1	46	433	20205	ENSG00000147604
GO:1901657	glycosyl compound metabolic process	biological_process	0.63381	1	1	46	436	20205	ENSG00000167900
GO:0016311	dephosphorylation	biological_process	0.63382	1	1	46	436	20205	ENSG00000119335
GO:0008380	RNA splicing	biological_process	0.63468	1	1	46	437	20205	ENSG00000115524
GO:0042325	regulation of phosphorylation	biological_process	0.63551	1	3	46	1418	20205	ENSG00000111321,ENSG00000012223,ENSG00000101447
GO:0097285	cell-type specific apoptotic process	biological_process	0.63552	1	1	46	438	20205	ENSG00000119335
GO:0006139	nucleobase-containing compound metabolic process	biological_process	0.63622	1	13	46	5991	20205	ENSG00000276043,ENSG00000167900,ENSG00000119335,ENSG00000147604,ENSG00000115274,ENSG00000012223,ENSG00000101096,ENSG00000134326,ENSG00000101057,ENSG00000140479,ENSG00000163517,ENSG00000092330,ENSG00000115524
GO:0023014	signal transduction by protein phosphorylation	biological_process	0.63716	1	2	46	939	20205	ENSG00000101447,ENSG00000111321
GO:1903506	regulation of nucleic acid-templated transcription	biological_process	0.63717	1	8	46	3741	20205	ENSG00000163517,ENSG00000140479,ENSG00000101057,ENSG00000119335,ENSG00000115274,ENSG00000101096,ENSG00000012223,ENSG00000276043
GO:0051962	positive regulation of nervous system development	biological_process	0.63807	1	1	46	441	20205	ENSG00000118432
GO:0009615	response to virus	biological_process	0.63882	1	1	46	442	20205	ENSG00000159674
GO:0044703	multi-organism reproductive process	biological_process	0.63892	1	2	46	942	20205	ENSG00000173262,ENSG00000118432
GO:0019787	ubiquitin-like protein transferase activity	molecular_function	0.63975	1	1	46	443	20205	ENSG00000276043
GO:0015031	protein transport	biological_process	0.64111	1	4	46	1904	20205	ENSG00000147604,ENSG00000142230,ENSG00000086666,ENSG00000118432
GO:0007389	pattern specification process	biological_process	0.64143	1	1	46	445	20205	ENSG00000140479
GO:0098590	plasma membrane region	cellular_component	0.64416	1	2	46	951	20205	ENSG00000187848,ENSG00000162105
GO:0019219	regulation of nucleobase-containing compound metabolic process	biological_process	0.64506	1	9	46	4221	20205	ENSG00000163517,ENSG00000092330,ENSG00000140479,ENSG00000101057,ENSG00000119335,ENSG00000115274,ENSG00000012223,ENSG00000101096,ENSG00000276043
GO:2001141	regulation of RNA biosynthetic process	biological_process	0.64614	1	8	46	3769	20205	ENSG00000119335,ENSG00000115274,ENSG00000012223,ENSG00000101096,ENSG00000276043,ENSG00000163517,ENSG00000101057,ENSG00000140479
GO:0042327	positive regulation of phosphorylation	biological_process	0.6476	1	2	46	957	20205	ENSG00000012223,ENSG00000111321
GO:0071900	regulation of protein serine/threonine kinase activity	biological_process	0.64806	1	1	46	453	20205	ENSG00000012223
GO:0005635	nuclear envelope	cellular_component	0.64887	1	1	46	454	20205	ENSG00000187848
GO:0045785	positive regulation of cell adhesion	biological_process	0.64887	1	1	46	454	20205	ENSG00000196776
GO:0044089	positive regulation of cellular component biogenesis	biological_process	0.65213	1	1	46	458	20205	ENSG00000074054
GO:0022407	regulation of cell-cell adhesion	biological_process	0.65456	1	1	46	461	20205	ENSG00000196776
GO:0001819	positive regulation of cytokine production	biological_process	0.65608	1	1	46	463	20205	ENSG00000159674
GO:0080090	regulation of primary metabolic process	biological_process	0.6561	1	13	46	6064	20205	ENSG00000151465,ENSG00000092330,ENSG00000163517,ENSG00000140479,ENSG00000101057,ENSG00000118432,ENSG00000111321,ENSG00000012223,ENSG00000115274,ENSG00000101096,ENSG00000119335,ENSG00000101447,ENSG00000276043
GO:0033036	macromolecule localization	biological_process	0.65637	1	6	46	2879	20205	ENSG00000118432,ENSG00000086666,ENSG00000142230,ENSG00000092330,ENSG00000147604,ENSG00000101447
GO:0006396	RNA processing	biological_process	0.65666	1	2	46	973	20205	ENSG00000147604,ENSG00000115524
GO:0032880	regulation of protein localization	biological_process	0.65671	1	2	46	973	20205	ENSG00000142230,ENSG00000118432
GO:0004888	transmembrane signaling receptor activity	molecular_function	0.65882	1	3	46	1467	20205	ENSG00000187848,ENSG00000118432,ENSG00000111321
GO:0051338	regulation of transferase activity	biological_process	0.6595	1	2	46	978	20205	ENSG00000012223,ENSG00000092330
GO:0046982	protein heterodimerization activity	molecular_function	0.66095	1	1	46	469	20205	ENSG00000142230
GO:0051051	negative regulation of transport	biological_process	0.66253	1	1	46	471	20205	ENSG00000118432
GO:0045786	negative regulation of cell cycle	biological_process	0.66324	1	1	46	472	20205	ENSG00000151465
GO:0071417	cellular response to organonitrogen compound	biological_process	0.66331	1	1	46	472	20205	ENSG00000111664
GO:0045860	positive regulation of protein kinase activity	biological_process	0.6641	1	1	46	473	20205	ENSG00000012223
GO:0006913	nucleocytoplasmic transport	biological_process	0.66487	1	1	46	474	20205	ENSG00000119335
GO:0009790	embryo development	biological_process	0.66507	1	2	46	988	20205	ENSG00000074054,ENSG00000140479
GO:0007167	enzyme linked receptor protein signaling pathway	biological_process	0.66617	1	2	46	990	20205	ENSG00000026025,ENSG00000140479
GO:0046700	heterocycle catabolic process	biological_process	0.66794	1	1	46	478	20205	ENSG00000147604
GO:0010720	positive regulation of cell development	biological_process	0.668	1	1	46	478	20205	ENSG00000118432
GO:0051222	positive regulation of protein transport	biological_process	0.668	1	1	46	478	20205	ENSG00000142230
GO:0044802	single-organism membrane organization	biological_process	0.66832	1	2	46	994	20205	ENSG00000147604,ENSG00000120049
GO:0044270	cellular nitrogen compound catabolic process	biological_process	0.66871	1	1	46	479	20205	ENSG00000147604
GO:0090066	regulation of anatomical structure size	biological_process	0.66954	1	1	46	480	20205	ENSG00000142669
GO:0051169	nuclear transport	biological_process	0.67107	1	1	46	482	20205	ENSG00000119335
GO:0044283	small molecule biosynthetic process	biological_process	0.6749	1	1	46	487	20205	ENSG00000166123
GO:0050839	cell adhesion molecule binding	molecular_function	0.6749	1	1	46	487	20205	ENSG00000114948
GO:0000003	reproduction	biological_process	0.6765	1	2	46	1009	20205	ENSG00000118432,ENSG00000173262
GO:0002697	regulation of immune effector process	biological_process	0.67709	1	1	46	490	20205	ENSG00000159674
GO:0019439	aromatic compound catabolic process	biological_process	0.67711	1	1	46	490	20205	ENSG00000147604
GO:0005929	cilium	cellular_component	0.67792	1	1	46	491	20205	ENSG00000162105
GO:0007165	signal transduction	biological_process	0.67946	1	13	46	6152	20205	ENSG00000118432,ENSG00000111321,ENSG00000140479,ENSG00000196776,ENSG00000187848,ENSG00000111664,ENSG00000026025,ENSG00000086666,ENSG00000171302,ENSG00000101447,ENSG00000120049,ENSG00000012223,ENSG00000101096
GO:0000166	nucleotide binding	molecular_function	0.68091	1	5	46	2479	20205	ENSG00000276043,ENSG00000134326,ENSG00000167900,ENSG00000187848,ENSG00000180902
GO:1901265	nucleoside phosphate binding	molecular_function	0.68127	1	5	46	2480	20205	ENSG00000187848,ENSG00000180902,ENSG00000276043,ENSG00000134326,ENSG00000167900
GO:0051252	regulation of RNA metabolic process	biological_process	0.68144	1	8	46	3883	20205	ENSG00000276043,ENSG00000115274,ENSG00000012223,ENSG00000101096,ENSG00000119335,ENSG00000101057,ENSG00000140479,ENSG00000163517
GO:0009306	protein secretion	biological_process	0.68166	1	1	46	496	20205	ENSG00000118432
GO:0031323	regulation of cellular metabolic process	biological_process	0.6838	1	13	46	6169	20205	ENSG00000118432,ENSG00000111321,ENSG00000140479,ENSG00000101057,ENSG00000163517,ENSG00000092330,ENSG00000151465,ENSG00000276043,ENSG00000119335,ENSG00000101447,ENSG00000101096,ENSG00000115274,ENSG00000012223
GO:0044057	regulation of system process	biological_process	0.68463	1	1	46	500	20205	ENSG00000120049
GO:0046483	heterocycle metabolic process	biological_process	0.68484	1	13	46	6173	20205	ENSG00000101057,ENSG00000134326,ENSG00000140479,ENSG00000163517,ENSG00000115524,ENSG00000092330,ENSG00000276043,ENSG00000167900,ENSG00000119335,ENSG00000147604,ENSG00000115274,ENSG00000012223,ENSG00000101096
GO:0016772	transferase activity, transferring phosphorus-containing groups	molecular_function	0.68657	1	2	46	1028	20205	ENSG00000167900,ENSG00000134326
GO:0044700	single organism signaling	biological_process	0.6876	1	14	46	6633	20205	ENSG00000111664,ENSG00000196776,ENSG00000187848,ENSG00000140479,ENSG00000118432,ENSG00000162105,ENSG00000111321,ENSG00000120049,ENSG00000012223,ENSG00000101096,ENSG00000101447,ENSG00000171302,ENSG00000026025,ENSG00000086666
GO:0048667	cell morphogenesis involved in neuron differentiation	biological_process	0.68821	1	1	46	505	20205	ENSG00000159674
GO:0001501	skeletal system development	biological_process	0.68829	1	1	46	505	20205	ENSG00000012223
GO:0033674	positive regulation of kinase activity	biological_process	0.68829	1	1	46	505	20205	ENSG00000012223
GO:0006725	cellular aromatic compound metabolic process	biological_process	0.68895	1	13	46	6189	20205	ENSG00000276043,ENSG00000167900,ENSG00000119335,ENSG00000147604,ENSG00000115274,ENSG00000012223,ENSG00000101096,ENSG00000101057,ENSG00000134326,ENSG00000140479,ENSG00000163517,ENSG00000092330,ENSG00000115524
GO:0031324	negative regulation of cellular metabolic process	biological_process	0.68911	1	5	46	2502	20205	ENSG00000119335,ENSG00000101096,ENSG00000092330,ENSG00000118432,ENSG00000276043
GO:0043410	positive regulation of MAPK cascade	biological_process	0.68973	1	1	46	507	20205	ENSG00000111321
GO:0042110	T cell activation	biological_process	0.68975	1	1	46	507	20205	ENSG00000196776
GO:0070489	T cell aggregation	biological_process	0.68975	1	1	46	507	20205	ENSG00000196776
GO:0023052	signaling	biological_process	0.69012	1	14	46	6643	20205	ENSG00000111664,ENSG00000196776,ENSG00000187848,ENSG00000140479,ENSG00000162105,ENSG00000118432,ENSG00000111321,ENSG00000120049,ENSG00000101096,ENSG00000012223,ENSG00000101447,ENSG00000171302,ENSG00000026025,ENSG00000086666
GO:0007423	sensory organ development	biological_process	0.69047	1	1	46	508	20205	ENSG00000026025
GO:0071593	lymphocyte aggregation	biological_process	0.69047	1	1	46	508	20205	ENSG00000196776
GO:0051241	negative regulation of multicellular organismal process	biological_process	0.69179	1	2	46	1038	20205	ENSG00000026025,ENSG00000012223
GO:0045087	innate immune response	biological_process	0.69225	1	2	46	1039	20205	ENSG00000159674,ENSG00000012223
GO:0006351	transcription, DNA-templated	biological_process	0.69452	1	8	46	3927	20205	ENSG00000119335,ENSG00000101096,ENSG00000115274,ENSG00000012223,ENSG00000276043,ENSG00000163517,ENSG00000101057,ENSG00000140479
GO:0016070	RNA metabolic process	biological_process	0.69474	1	10	46	4849	20205	ENSG00000140479,ENSG00000101057,ENSG00000115524,ENSG00000163517,ENSG00000276043,ENSG00000012223,ENSG00000115274,ENSG00000101096,ENSG00000147604,ENSG00000119335
GO:0070486	leukocyte aggregation	biological_process	0.6955	1	1	46	515	20205	ENSG00000196776
GO:0044265	cellular macromolecule catabolic process	biological_process	0.69586	1	2	46	1046	20205	ENSG00000276043,ENSG00000147604
GO:0005743	mitochondrial inner membrane	cellular_component	0.69621	1	1	46	516	20205	ENSG00000149792
GO:0097659	nucleic acid-templated transcription	biological_process	0.69862	1	8	46	3941	20205	ENSG00000119335,ENSG00000012223,ENSG00000115274,ENSG00000101096,ENSG00000276043,ENSG00000163517,ENSG00000140479,ENSG00000101057
GO:1901361	organic cyclic compound catabolic process	biological_process	0.69898	1	1	46	520	20205	ENSG00000147604
GO:0005524	ATP binding	molecular_function	0.69932	1	3	46	1558	20205	ENSG00000187848,ENSG00000134326,ENSG00000167900
GO:0022603	regulation of anatomical structure morphogenesis	biological_process	0.69947	1	2	46	1053	20205	ENSG00000101096,ENSG00000074054
GO:0072657	protein localization to membrane	biological_process	0.70039	1	1	46	522	20205	ENSG00000147604
GO:0006397	mRNA processing	biological_process	0.70254	1	1	46	525	20205	ENSG00000115524
GO:0045184	establishment of protein localization	biological_process	0.703	1	4	46	2059	20205	ENSG00000118432,ENSG00000142230,ENSG00000086666,ENSG00000147604
GO:0032870	cellular response to hormone stimulus	biological_process	0.70393	1	1	46	527	20205	ENSG00000111664
GO:0050878	regulation of body fluid levels	biological_process	0.70462	1	1	46	528	20205	ENSG00000187848
GO:0019901	protein kinase binding	molecular_function	0.70668	1	1	46	531	20205	ENSG00000101447
GO:0044772	mitotic cell cycle phase transition	biological_process	0.70737	1	1	46	532	20205	ENSG00000074054
GO:1901699	cellular response to nitrogen compound	biological_process	0.70942	1	1	46	535	20205	ENSG00000111664
GO:0010562	positive regulation of phosphorus metabolic process	biological_process	0.70946	1	2	46	1073	20205	ENSG00000012223,ENSG00000111321
GO:0045937	positive regulation of phosphate metabolic process	biological_process	0.70946	1	2	46	1073	20205	ENSG00000012223,ENSG00000111321
GO:0006366	transcription from RNA polymerase II promoter	biological_process	0.71009	1	4	46	2078	20205	ENSG00000140479,ENSG00000101057,ENSG00000276043,ENSG00000101096
GO:0044255	cellular lipid metabolic process	biological_process	0.71192	1	2	46	1078	20205	ENSG00000118432,ENSG00000006756
GO:0032559	adenyl ribonucleotide binding	molecular_function	0.71436	1	3	46	1594	20205	ENSG00000134326,ENSG00000167900,ENSG00000187848
[truncated: 128 more rows]
